# Supplementary material for: LARP1 functions as a molecular switch for mTORC1-mediated translation of an essential class of mRNAs
Source: eLife. 2017 Jun 26;6:e25237. doi: 10.7554/eLife.25237 (PMC5484620; doi:10.7554/eLife.25237)
Supplement: Supplementary file 1. — DOI: http://dx.doi.org/10.7554/eLife.25237.016 [file elife-25237-supp1.xlsx]

## Sheet: Growing
	Gene coordinates
ID	Start	End	RPM	nlz RPM	Gene RPKM	5'UTR	CDS	3'UTR	RefSeq	Gene Name	Gene Description
2	568	588	0.8139	33.9752	23.9557	0	1	0	NR_026667.1	RPS10P7	ribosomal protein S10 pseudogene 7 [HGNC Symbol;Acc:36423]
8	4758	4780	0.0041	7.4858	0.5477	0	0	1	NM_001172655.1	ZNF701	zinc finger protein 701 [HGNC Symbol;Acc:25597]
11	14	42	1344.15	25274.5	53.1821	0	1	0	NR_003285.2	RNA5-8S5	RNA, 5.8S ribosomal 5 [HGNC Symbol;Acc:37660]
13	124	156	4711.56	88593	53.1821	0	1	0	NR_003285.2	RNA5-8S5	RNA, 5.8S ribosomal 5 [HGNC Symbol;Acc:37660]
14	1	16	0.0039	2.0253	1.92565	1	0	0	NM_001470.2	GABBR1	gamma-aminobutyric acid (GABA) B receptor, 1 [HGNC Symbol;Acc:4070]
15	1	16	0.0039	2.0567	1.8962	1	0	0	NM_021904.2	GABBR1	gamma-aminobutyric acid (GABA) B receptor, 1 [HGNC Symbol;Acc:4070]
16	3	16	0.0094	2043.48	0.0046	1	0	0	NM_002771.3	PRSS3	protease, serine, 3 [HGNC Symbol;Acc:9486]
21	3	17	0.0448	77.9334	0.57485	1	0	0	NM_001099280.1	HEATR7A	HEAT repeat containing 7A [HGNC Symbol;Acc:26958]
23	3	17	0.0448	78.8802	0.56795	1	0	0	NM_001099281.1	HEATR7A	HEAT repeat containing 7A [HGNC Symbol;Acc:26958]
25	3	17	0.0448	68.0696	0.65815	1	0	0	NM_032450.2	HEATR7A	HEAT repeat containing 7A [HGNC Symbol;Acc:26958]
26	3	17	0.8938	145333	0.00615	1	0	0	NM_001711.4	BGN	biglycan [HGNC Symbol;Acc:1044]
30	2	18	1.2816	1.1292	1134.94	1	0	0	NM_001199057.1	RPS17L	ribosomal protein S17-like [HGNC Symbol;Acc:40029]
32	455	475	514.659	453.467	1134.94	0	0	1	NM_001199057.1	RPS17L	ribosomal protein S17-like [HGNC Symbol;Acc:40029]
33	2	18	1.2816	1.1874	1079.35	1	0	0	NM_001021.3	RPS17	ribosomal protein S17 [HGNC Symbol;Acc:10397]
35	455	475	514.659	476.822	1079.35	0	0	1	NM_001021.3	RPS17	ribosomal protein S17 [HGNC Symbol;Acc:10397]
43	5	20	0.0388	Inf	0	1	0	0	NM_198124.1	CSMD3	CUB and Sushi multiple domains 3 [HGNC Symbol;Acc:19291]
46	7	20	0.0094	Inf	0	1	0	0	NM_002769.4	PRSS1	protease, serine, 1 (trypsin 1) [HGNC Symbol;Acc:9475]
60	19	83	166.032	275001	0.60375	0	1	0	NR_023363.1	RNA5S1	RNA, 5S ribosomal 1 [HGNC Symbol;Acc:34362]
61	95	121	636.787	1054720	0.60375	0	1	0	NR_023363.1	RNA5S1	RNA, 5S ribosomal 1 [HGNC Symbol;Acc:34362]
62	19	83	166.032	275001	0.60375	0	1	0	NR_023364.1	RNA5S1	RNA, 5S ribosomal 1 [HGNC Symbol;Acc:34362]
63	95	121	636.787	1054720	0.60375	0	1	0	NR_023364.1	RNA5S1	RNA, 5S ribosomal 1 [HGNC Symbol;Acc:34362]
64	19	83	166.032	275001	0.60375	0	1	0	NR_023365.1	RNA5S1	RNA, 5S ribosomal 1 [HGNC Symbol;Acc:34362]
65	95	121	636.787	1054720	0.60375	0	1	0	NR_023365.1	RNA5S1	RNA, 5S ribosomal 1 [HGNC Symbol;Acc:34362]
66	19	83	166.032	275001	0.60375	0	1	0	NR_023366.1	RNA5S1	RNA, 5S ribosomal 1 [HGNC Symbol;Acc:34362]
67	95	121	636.787	1054720	0.60375	0	1	0	NR_023366.1	RNA5S1	RNA, 5S ribosomal 1 [HGNC Symbol;Acc:34362]
68	19	83	166.032	275001	0.60375	0	1	0	NR_023367.1	RNA5S1	RNA, 5S ribosomal 1 [HGNC Symbol;Acc:34362]
69	95	121	636.787	1054720	0.60375	0	1	0	NR_023367.1	RNA5S1	RNA, 5S ribosomal 1 [HGNC Symbol;Acc:34362]
70	19	83	166.032	275001	0.60375	0	1	0	NR_023368.1	RNA5S1	RNA, 5S ribosomal 1 [HGNC Symbol;Acc:34362]
71	95	121	636.787	1054720	0.60375	0	1	0	NR_023368.1	RNA5S1	RNA, 5S ribosomal 1 [HGNC Symbol;Acc:34362]
72	19	83	166.032	275001	0.60375	0	1	0	NR_023369.1	RNA5S1	RNA, 5S ribosomal 1 [HGNC Symbol;Acc:34362]
73	95	121	636.787	1054720	0.60375	0	1	0	NR_023369.1	RNA5S1	RNA, 5S ribosomal 1 [HGNC Symbol;Acc:34362]
74	19	83	166.032	275001	0.60375	0	1	0	NR_023370.1	RNA5S1	RNA, 5S ribosomal 1 [HGNC Symbol;Acc:34362]
75	95	121	636.787	1054720	0.60375	0	1	0	NR_023370.1	RNA5S1	RNA, 5S ribosomal 1 [HGNC Symbol;Acc:34362]
76	19	121	385.132	918294	0.4194	0	1	0	NR_023371.1	RNA5S9	RNA, 5S ribosomal 9 [HGNC Symbol;Acc:34370]
77	19	83	166.032	275001	0.60375	0	1	0	NR_023372.1	RNA5S1	RNA, 5S ribosomal 1 [HGNC Symbol;Acc:34362]
78	95	121	636.787	1054720	0.60375	0	1	0	NR_023372.1	RNA5S1	RNA, 5S ribosomal 1 [HGNC Symbol;Acc:34362]
79	19	83	166.032	275001	0.60375	0	1	0	NR_023373.1	RNA5S1	RNA, 5S ribosomal 1 [HGNC Symbol;Acc:34362]
80	95	121	636.787	1054720	0.60375	0	1	0	NR_023373.1	RNA5S1	RNA, 5S ribosomal 1 [HGNC Symbol;Acc:34362]
81	19	83	166.032	275001	0.60375	0	1	0	NR_023374.1	RNA5S1	RNA, 5S ribosomal 1 [HGNC Symbol;Acc:34362]
82	95	121	636.787	1054720	0.60375	0	1	0	NR_023374.1	RNA5S1	RNA, 5S ribosomal 1 [HGNC Symbol;Acc:34362]
83	19	83	166.032	275001	0.60375	0	1	0	NR_023375.1	RNA5S1	RNA, 5S ribosomal 1 [HGNC Symbol;Acc:34362]
84	95	121	636.787	1054720	0.60375	0	1	0	NR_023375.1	RNA5S1	RNA, 5S ribosomal 1 [HGNC Symbol;Acc:34362]
85	19	83	166.032	275001	0.60375	0	1	0	NR_023376.1	RNA5S1	RNA, 5S ribosomal 1 [HGNC Symbol;Acc:34362]
86	95	121	636.787	1054720	0.60375	0	1	0	NR_023376.1	RNA5S1	RNA, 5S ribosomal 1 [HGNC Symbol;Acc:34362]
87	19	83	166.032	275001	0.60375	0	1	0	NR_023377.1	RNA5S1	RNA, 5S ribosomal 1 [HGNC Symbol;Acc:34362]
88	95	121	636.787	1054720	0.60375	0	1	0	NR_023377.1	RNA5S1	RNA, 5S ribosomal 1 [HGNC Symbol;Acc:34362]
89	19	83	166.032	275001	0.60375	0	1	0	NR_023378.1	RNA5S1	RNA, 5S ribosomal 1 [HGNC Symbol;Acc:34362]
90	95	121	636.787	1054720	0.60375	0	1	0	NR_023378.1	RNA5S1	RNA, 5S ribosomal 1 [HGNC Symbol;Acc:34362]
91	19	83	166.032	275001	0.60375	0	1	0	NR_023379.1	RNA5S1	RNA, 5S ribosomal 1 [HGNC Symbol;Acc:34362]
92	95	121	636.787	1054720	0.60375	0	1	0	NR_023379.1	RNA5S1	RNA, 5S ribosomal 1 [HGNC Symbol;Acc:34362]
97	1	26	0.0038	1.9016	1.9983	1	0	0	NM_031892.2	SH3KBP1	SH3-domain kinase binding protein 1 [HGNC Symbol;Acc:13867]
98	1809	1824	0.0041	2.0517	1.9983	0	1	0	NM_031892.2	SH3KBP1	SH3-domain kinase binding protein 1 [HGNC Symbol;Acc:13867]
99	1	213	1172.78	4257.52	275.461	0	1	0	NR_003287.2	RNA28S5	RNA, 28S ribosomal 5 [HGNC Symbol;Acc:37659]
103	432	450	180.024	653.538	275.461	0	1	0	NR_003287.2	RNA28S5	RNA, 28S ribosomal 5 [HGNC Symbol;Acc:37659]
104	494	525	2.5581	9.2866	275.461	0	1	0	NR_003287.2	RNA28S5	RNA, 28S ribosomal 5 [HGNC Symbol;Acc:37659]
105	685	730	83.2139	302.09	275.461	0	1	0	NR_003287.2	RNA28S5	RNA, 28S ribosomal 5 [HGNC Symbol;Acc:37659]
106	753	776	0.1543	0.5602	275.461	0	1	0	NR_003287.2	RNA28S5	RNA, 28S ribosomal 5 [HGNC Symbol;Acc:37659]
107	934	956	2272.33	8249.19	275.461	0	1	0	NR_003287.2	RNA28S5	RNA, 28S ribosomal 5 [HGNC Symbol;Acc:37659]
108	980	1010	454.185	1648.82	275.461	0	1	0	NR_003287.2	RNA28S5	RNA, 28S ribosomal 5 [HGNC Symbol;Acc:37659]
110	1148	1286	2125.61	7716.58	275.461	0	1	0	NR_003287.2	RNA28S5	RNA, 28S ribosomal 5 [HGNC Symbol;Acc:37659]
111	1336	1363	1508.35	5475.72	275.461	0	1	0	NR_003287.2	RNA28S5	RNA, 28S ribosomal 5 [HGNC Symbol;Acc:37659]
113	1499	1520	1587.98	5764.8	275.461	0	1	0	NR_003287.2	RNA28S5	RNA, 28S ribosomal 5 [HGNC Symbol;Acc:37659]
114	1541	1562	1015.37	3686.08	275.461	0	1	0	NR_003287.2	RNA28S5	RNA, 28S ribosomal 5 [HGNC Symbol;Acc:37659]
118	1821	1857	631.255	2291.63	275.461	0	1	0	NR_003287.2	RNA28S5	RNA, 28S ribosomal 5 [HGNC Symbol;Acc:37659]
119	1870	1891	542.754	1970.35	275.461	0	1	0	NR_003287.2	RNA28S5	RNA, 28S ribosomal 5 [HGNC Symbol;Acc:37659]
120	1900	1916	62.7371	227.753	275.461	0	1	0	NR_003287.2	RNA28S5	RNA, 28S ribosomal 5 [HGNC Symbol;Acc:37659]
121	1939	1981	189.945	689.552	275.461	0	1	0	NR_003287.2	RNA28S5	RNA, 28S ribosomal 5 [HGNC Symbol;Acc:37659]
127	2644	2663	3736.64	13565.1	275.461	0	1	0	NR_003287.2	RNA28S5	RNA, 28S ribosomal 5 [HGNC Symbol;Acc:37659]
129	2717	2737	2285.76	8297.94	275.461	0	1	0	NR_003287.2	RNA28S5	RNA, 28S ribosomal 5 [HGNC Symbol;Acc:37659]
132	2900	2968	1015.03	3684.84	275.461	0	1	0	NR_003287.2	RNA28S5	RNA, 28S ribosomal 5 [HGNC Symbol;Acc:37659]
133	3051	3103	1409.15	5115.6	275.461	0	1	0	NR_003287.2	RNA28S5	RNA, 28S ribosomal 5 [HGNC Symbol;Acc:37659]
134	3225	3252	106.595	386.97	275.461	0	1	0	NR_003287.2	RNA28S5	RNA, 28S ribosomal 5 [HGNC Symbol;Acc:37659]
135	3351	3370	180.452	655.091	275.461	0	1	0	NR_003287.2	RNA28S5	RNA, 28S ribosomal 5 [HGNC Symbol;Acc:37659]
136	3374	3401	1.0458	3.7965	275.461	0	1	0	NR_003287.2	RNA28S5	RNA, 28S ribosomal 5 [HGNC Symbol;Acc:37659]
137	3518	3546	1268.34	4604.43	275.461	0	1	0	NR_003287.2	RNA28S5	RNA, 28S ribosomal 5 [HGNC Symbol;Acc:37659]
139	3630	3748	1107.13	4019.21	275.461	0	1	0	NR_003287.2	RNA28S5	RNA, 28S ribosomal 5 [HGNC Symbol;Acc:37659]
140	3782	3804	69.9901	254.084	275.461	0	1	0	NR_003287.2	RNA28S5	RNA, 28S ribosomal 5 [HGNC Symbol;Acc:37659]
141	3834	3896	2591.97	9409.6	275.461	0	1	0	NR_003287.2	RNA28S5	RNA, 28S ribosomal 5 [HGNC Symbol;Acc:37659]
142	3928	3957	4077.25	14801.6	275.461	0	1	0	NR_003287.2	RNA28S5	RNA, 28S ribosomal 5 [HGNC Symbol;Acc:37659]
143	3976	3995	78.7962	286.052	275.461	0	1	0	NR_003287.2	RNA28S5	RNA, 28S ribosomal 5 [HGNC Symbol;Acc:37659]
145	4063	4085	360.589	1309.04	275.461	0	1	0	NR_003287.2	RNA28S5	RNA, 28S ribosomal 5 [HGNC Symbol;Acc:37659]
146	4115	4141	1635.3	5936.58	275.461	0	1	0	NR_003287.2	RNA28S5	RNA, 28S ribosomal 5 [HGNC Symbol;Acc:37659]
147	4182	4212	2559.68	9292.35	275.461	0	1	0	NR_003287.2	RNA28S5	RNA, 28S ribosomal 5 [HGNC Symbol;Acc:37659]
148	4227	4254	1888.23	6854.81	275.461	0	1	0	NR_003287.2	RNA28S5	RNA, 28S ribosomal 5 [HGNC Symbol;Acc:37659]
154	4491	4516	201.67	732.119	275.461	0	1	0	NR_003287.2	RNA28S5	RNA, 28S ribosomal 5 [HGNC Symbol;Acc:37659]
155	4569	4734	1387.48	5036.94	275.461	0	1	0	NR_003287.2	RNA28S5	RNA, 28S ribosomal 5 [HGNC Symbol;Acc:37659]
156	4779	4810	0.2326	0.8444	275.461	0	1	0	NR_003287.2	RNA28S5	RNA, 28S ribosomal 5 [HGNC Symbol;Acc:37659]
161	1	27	0.0134	0.0954	140.515	0	1	0	XR_109453.2	NA	NA
162	1	26	0.0174	10.8212	1.60795	1	0	0	NM_004753.4	DHRS3	dehydrogenase/reductase (SDR family) member 3 [HGNC Symbol;Acc:17693]
174	8	24	0.0021	Inf	0	0	1	0	NR_031685.1	MIR1277	microRNA 1277 [HGNC Symbol;Acc:35350]
181	5	57	1762.72	456805	3.8588	0	1	0	NR_002716.3	RNU2-2	RNA, U2 small nuclear 2 [HGNC Symbol;Acc:10152]
183	11	32	2710.76	2.26369e+07	0.11975	1	0	0	NM_001163942.1	ABCB5	ATP-binding cassette, sub-family B (MDR/TAP), member 5 [HGNC Symbol;Acc:46]
184	11	32	2710.76	1.23217e+09	0.0022	1	0	0	NM_001163993.1	ABCB5	ATP-binding cassette, sub-family B (MDR/TAP), member 5 [HGNC Symbol;Acc:46]
185	11	32	2710.76	5.82334e+07	0.04655	1	0	0	NM_178559.5	ABCB5	ATP-binding cassette, sub-family B (MDR/TAP), member 5 [HGNC Symbol;Acc:46]
186	8	25	0.0014	0.14	9.9974	0	1	0	XR_132752.1	NA	NA
190	6	26	0.0046	39.7408	0.11575	1	0	0	NM_171830.1	KCNMB3	potassium large conductance calcium-activated channel, subfamily M beta member 3 [HGNC Symbol;Acc:6287]
193	10	26	0.0388	43.3883	0.89425	0	1	0	NR_024248.1	TSSC2	tumor suppressing subtransferable candidate 2 pseudogene [HGNC Symbol;Acc:12384]
194	11	26	0.0069	Inf	0	1	0	0	NM_130841.2	ATP6V0A4	ATPase, H+ transporting, lysosomal V0 subunit a4 [HGNC Symbol;Acc:866]
195	2454	2481	1.292	Inf	0	0	1	0	NM_130841.2	ATP6V0A4	ATPase, H+ transporting, lysosomal V0 subunit a4 [HGNC Symbol;Acc:866]
203	1370	1382	0.0029	45.9952	0.06305	0	1	0	XR_112977.1	NA	NA
204	2143	2163	0.0129	204.6	0.06305	0	1	0	XR_112977.1	NA	NA
206	1370	1382	0.0029	45.9952	0.06305	0	1	0	XR_110643.1	NA	NA
207	2143	2163	0.0129	204.6	0.06305	0	1	0	XR_110643.1	NA	NA
209	1370	1382	0.0029	45.9952	0.06305	0	1	0	XR_108741.1	NA	NA
210	2143	2163	0.0129	204.6	0.06305	0	1	0	XR_108741.1	NA	NA
223	138	159	62.3182	63713.5	0.9781	0	1	0	NR_003271.1	SNORD3B-2
225	138	159	62.3182	63713.5	0.9781	0	1	0	NR_003924.1	SNORD3B-2
227	138	159	62.3182	36832.2	1.69195	0	1	0	NR_006880.1	SNORD3A
229	138	159	62.3182	58100.1	1.0726	0	1	0	NR_006881.1	SNORD3C
239	138	159	62.3182	80301.8	0.77605	0	1	0	NR_006882.1	RP11-160E2.6
246	13	36	0.0019	3.2736	0.5804	0	1	0	XR_133366.1	NA	NA
247	13	36	0.0019	3.6669	0.51815	0	1	0	XR_132720.1	NA	NA
258	14	34	0.0581	122.535	0.47415	1	0	0	NM_152571.2	C9orf163	chromosome 9 open reading frame 163 [HGNC Symbol;Acc:26718]
263	571	594	539.314	875.543	615.977	0	1	0	NM_001012321.1	RPSA	ribosomal protein SA [HGNC Symbol;Acc:6502]
270	46	67	2045.44	1188.39	1721.19	0	1	0	NM_001010.2	RPS6	ribosomal protein S6 [HGNC Symbol;Acc:10429]
272	3669	3683	0.0223	3.1388	7.10465	0	0	1	NM_030640.2	DUSP16	dual specificity phosphatase 16 [HGNC Symbol;Acc:17909]
287	110	180	4175.52	9445.75	442.053	0	1	0	NR_003286.2	RNA45S5	RNA, 45S pre-ribosomal 5 [HGNC Symbol;Acc:44273]
288	242	277	2045.96	4628.3	442.053	0	1	0	NR_003286.2	RNA45S5	RNA, 45S pre-ribosomal 5 [HGNC Symbol;Acc:44273]
289	297	420	732.289	1656.56	442.053	0	1	0	NR_003286.2	RNA45S5	RNA, 45S pre-ribosomal 5 [HGNC Symbol;Acc:44273]
290	458	557	281.622	637.077	442.053	0	1	0	NR_003286.2	RNA45S5	RNA, 45S pre-ribosomal 5 [HGNC Symbol;Acc:44273]
291	566	586	1394.89	3155.48	442.053	0	1	0	NR_003286.2	RNA45S5	RNA, 45S pre-ribosomal 5 [HGNC Symbol;Acc:44273]
292	618	647	2262.81	5118.85	442.053	0	1	0	NR_003286.2	RNA45S5	RNA, 45S pre-ribosomal 5 [HGNC Symbol;Acc:44273]
296	876	982	4235.61	9581.68	442.053	0	1	0	NR_003286.2	RNA45S5	RNA, 45S pre-ribosomal 5 [HGNC Symbol;Acc:44273]
297	1101	1130	1979.29	4477.48	442.053	0	1	0	NR_003286.2	RNA45S5	RNA, 45S pre-ribosomal 5 [HGNC Symbol;Acc:44273]
298	1154	1353	1322.84	2992.49	442.053	0	1	0	NR_003286.2	RNA45S5	RNA, 45S pre-ribosomal 5 [HGNC Symbol;Acc:44273]
299	1382	1593	2719.62	6152.23	442.053	0	1	0	NR_003286.2	RNA45S5	RNA, 45S pre-ribosomal 5 [HGNC Symbol;Acc:44273]
300	1616	1694	2327.53	5265.26	442.053	0	1	0	NR_003286.2	RNA45S5	RNA, 45S pre-ribosomal 5 [HGNC Symbol;Acc:44273]
315	30	43	0.0035	1166.67	0.003	1	0	0	NM_021094.3	SLCO1A2	solute carrier organic anion transporter family, member 1A2 [HGNC Symbol;Acc:10956]
316	5532	5544	16.948	5.64933e+06	0.003	0	0	1	NM_021094.3	SLCO1A2	solute carrier organic anion transporter family, member 1A2 [HGNC Symbol;Acc:10956]
317	30	43	0.0004	Inf	0	0	1	0	NR_039665.1	MIR4460	microRNA 4460 [HGNC Symbol;Acc:41795]
318	26	44	0.0078	16.0858	0.4849	0	1	0	NR_036199.1	PLEKHM1P	pleckstrin homology domain containing, family M (with RUN domain) member 1 pseudogene [HGNC Symbol;Acc:35411]
319	26	44	0.0078	16.0858	0.4849	0	1	0	NR_036271.1	PLEKHM1P	pleckstrin homology domain containing, family M (with RUN domain) member 1 pseudogene [HGNC Symbol;Acc:35411]
329	31	45	0.8938	935.231	0.9557	1	0	0	NM_005670.3	EPM2A	epilepsy, progressive myoclonus type 2A, Lafora disease (laforin) [HGNC Symbol;Acc:3413]
330	31	45	0.8934	2523.73	0.354	1	0	0	NM_001018041.1	NA	NA
331	26	46	0.0388	Inf	0	0	1	0	NR_039614.1	MIR4419A	microRNA 4419a [HGNC Symbol;Acc:41828]
333	26	49	2080.74	Inf	0	0	1	0	NR_002754.2	RNU5E-1	RNA, U5E small nuclear 1 [HGNC Symbol;Acc:10215]
334	26	49	2080.74	Inf	0	0	1	0	NR_002755.3	RNU5D-1	RNA, U5D small nuclear 1 [HGNC Symbol;Acc:10214]
335	32	47	0.0129	Inf	0	0	1	0	NM_181600.1	KRTAP13-4	keratin associated protein 13-4 [HGNC Symbol;Acc:18926]
336	33	47	0.0032	22.9308	0.13955	1	0	0	NM_033260.3	FOXQ1	forkhead box Q1 [HGNC Symbol;Acc:20951]
339	24	50	16.6183	Inf	0	0	1	0	NR_002753.5	RNU5F-1	RNA, U5F small nuclear 1 [HGNC Symbol;Acc:10216]
340	28	51	2080.74	1.65073e+07	0.12605	0	1	0	NR_002757.3	RNU5B-1	RNA, U5B small nuclear 1 [HGNC Symbol;Acc:10212]
341	58	75	75.8995	602138	0.12605	0	1	0	NR_002757.3	RNU5B-1	RNA, U5B small nuclear 1 [HGNC Symbol;Acc:10212]
342	33	49	0.0026	1793.1	0.00145	1	0	0	NM_175607.2	CNTN4	contactin 4 [HGNC Symbol;Acc:2174]
345	36	49	0.0024	17.2043	0.1395	1	0	0	NM_052904.3	KLHL32	kelch-like 32 (Drosophila) [HGNC Symbol;Acc:21221]
347	969	983	0.0012	44.6927	0.02685	0	0	1	NM_153229.2	TMEM92	transmembrane protein 92 [HGNC Symbol;Acc:26579]
349	25	51	12.2329	19633.9	0.62305	0	1	0	NR_002756.2	RNU5A-1	RNA, U5A small nuclear 1 [HGNC Symbol;Acc:10211]
350	58	75	75.8995	121819	0.62305	0	1	0	NR_002756.2	RNU5A-1	RNA, U5A small nuclear 1 [HGNC Symbol;Acc:10211]
351	30	50	0.0388	9.1572	4.2371	1	0	0	NM_001032282.2	KLF10	Kruppel-like factor 10 [HGNC Symbol;Acc:11810]
355	30	52	0.0097	Inf	0	0	1	0	XR_112643.1	NA	NA
357	35	52	0.0233	4.2964	5.4231	0	1	0	XR_112806.1	CTC-338M12.3
358	35	52	0.0233	3.4388	6.77555	0	1	0	XR_110081.1	CTC-338M12.3
359	39	53	0.0018	24.032	0.0749	1	0	0	NM_016276.3	SGK2	serum/glucocorticoid regulated kinase 2 [HGNC Symbol;Acc:13900]
364	33	147	564.464	16110.9	35.0361	0	1	0	NR_002715.1	RN7SL1	RNA, 7SL, cytoplasmic 1 [HGNC Symbol;Acc:10038]
370	42	55	1.593	45.4445	35.0538	1	0	0	NM_005336.4	HDLBP	high density lipoprotein binding protein [HGNC Symbol;Acc:4857]
384	1346	1359	0.0004	8.7719	0.0456	0	1	0	NM_002216.2	ITIH2	inter-alpha-trypsin inhibitor heavy chain 2 [HGNC Symbol;Acc:6167]
385	44	57	0.0262	Inf	0	0	1	0	NR_015399.1	AC013402.2
389	76	106	1689.37	2.58571e+06	0.65335	0	1	0	NR_004400.1	AC239798.3
391	76	106	1689.37	2.58571e+06	0.65335	0	1	0	NR_004408.1	AC239798.3
393	76	106	1689.37	2.58571e+06	0.65335	0	1	0	NR_004421.1	AC239798.3
395	76	106	1689.37	2.58571e+06	0.65335	0	1	0	NR_004427.1	AC239798.3
397	76	106	1689.37	2.58571e+06	0.65335	0	1	0	NR_004430.2	AC239798.3
399	76	106	1689.37	2.63861e+06	0.64025	0	1	0	NR_030723.1	AC239803.2
401	76	106	1689.37	2.58571e+06	0.65335	0	1	0	NR_004424.2	AC239798.3
403	76	106	1689.37	2.58571e+06	0.65335	0	1	0	NR_004402.2	AC239798.3
405	76	106	1689.37	2.63861e+06	0.64025	0	1	0	NR_004426.2	AC239803.2
407	43	58	0.0106	128.174	0.0827	0	1	0	NR_027689.1	NA	NA
408	43	58	0.0106	128.252	0.08265	0	1	0	NR_027690.1	NA	NA
409	43	58	0.0106	109.335	0.09695	1	0	0	NM_201548.4	CERKL	ceramide kinase-like [HGNC Symbol;Acc:21699]
410	43	58	0.0106	123.615	0.08575	1	0	0	NM_001030311.2	CERKL	ceramide kinase-like [HGNC Symbol;Acc:21699]
411	43	58	0.0106	125	0.0848	1	0	0	NM_001030312.2	CERKL	ceramide kinase-like [HGNC Symbol;Acc:21699]
412	43	58	0.0106	118.172	0.0897	1	0	0	NM_001030313.2	CERKL	ceramide kinase-like [HGNC Symbol;Acc:21699]
413	43	58	0.0106	134.177	0.079	1	0	0	NM_001160277.1	CERKL	ceramide kinase-like [HGNC Symbol;Acc:21699]
424	1851	1863	0.0029	0.0593	48.9282	0	0	1	NM_006319.3	CDIPT	CDP-diacylglycerol--inositol 3-phosphatidyltransferase [HGNC Symbol;Acc:1769]
428	44	59	0.0008	137.931	0.0058	1	0	0	NM_001206855.1	TFR2	transferrin receptor 2 [HGNC Symbol;Acc:11762]
430	46	60	0.0005	51.8135	0.00965	1	0	0	NM_001709.4	BDNF	brain-derived neurotrophic factor [HGNC Symbol;Acc:1033]
432	46	60	0.0005	62.8931	0.00795	1	0	0	NM_001143813.1	BDNF	brain-derived neurotrophic factor [HGNC Symbol;Acc:1033]
434	46	60	0.0005	44.4444	0.01125	1	0	0	NM_001143814.1	BDNF	brain-derived neurotrophic factor [HGNC Symbol;Acc:1033]
440	2580	2594	0.0017	0.7194	2.3631	0	1	0	NM_175058.4	PLEKHA7	pleckstrin homology domain containing, family A member 7 [HGNC Symbol;Acc:27049]
442	241	260	299.027	2708.83	110.39	0	1	0	NM_006009.2	TUBA1A	tubulin, alpha 1a [HGNC Symbol;Acc:20766]
477	3641	3664	0.0063	0.8424	7.47885	0	0	1	NM_016628.4	WAC	WW domain containing adaptor with coiled-coil [HGNC Symbol;Acc:17327]
480	3332	3355	0.0063	0.9192	6.85375	0	0	1	NM_100486.3	WAC	WW domain containing adaptor with coiled-coil [HGNC Symbol;Acc:17327]
481	50	63	44.5361	107940	0.4126	0	1	0	NR_040063.1	SMG7-AS1	SMG7 antisense RNA 1 [HGNC Symbol;Acc:24518]
485	51	65	0.0016	8.0382	0.19905	1	0	0	NM_052813.4	CARD9	caspase recruitment domain family, member 9 [HGNC Symbol;Acc:16391]
487	51	65	0.0016	12.5049	0.12795	1	0	0	NM_052814.3	CARD9	caspase recruitment domain family, member 9 [HGNC Symbol;Acc:16391]
489	51	65	0.0009	Inf	0	0	1	0	NR_031640.1	MIR1305	microRNA 1305 [HGNC Symbol;Acc:35303]
493	75	147	879.851	24234.3	36.306	0	1	0	NR_027260.1	RN7SL2	RNA, 7SL, cytoplasmic 2 [HGNC Symbol;Acc:23134]
498	537	552	210.176	170.108	1235.54	0	0	1	NM_000987.3	RPL26	ribosomal protein L26 [HGNC Symbol;Acc:10327]
507	53	69	0.0026	Inf	0	0	1	0	XM_001716934.3	NA	NA
508	53	69	0.0026	Inf	0	0	1	0	XM_001719300.3	NA	NA
509	54	69	0.0078	55.4371	0.1407	0	1	0	NR_038459.1	GFOD1	glucose-fructose oxidoreductase domain containing 1 [HGNC Symbol;Acc:21096]
515	56	70	13.8885	11.4779	1210.02	1	0	0	NM_001016.3	RPS12	ribosomal protein S12 [HGNC Symbol;Acc:10385]
523	506	529	7336.93	8868.02	827.348	0	0	1	NM_000989.3	RPL30	ribosomal protein L30 [HGNC Symbol;Acc:10333]
525	58	73	2.1723	1435.38	1.5134	1	0	0	NM_194320.2	ZNF169	zinc finger protein 169 [HGNC Symbol;Acc:12957]
527	61	73	0.0209	Inf	0	0	1	0	NR_029667.1	MIR122	microRNA 122 [HGNC Symbol;Acc:31501]
529	439	462	1031.59	15528.9	66.4305	0	1	0	NM_000977.3	RPL13	ribosomal protein L13 [HGNC Symbol;Acc:10303]
534	382	405	1031.59	19986.9	51.6136	0	1	0	NM_001243130.1	NA	NA
542	58	74	0.0265	10.091	2.6261	1	0	0	NM_177976.1	ARL6	ADP-ribosylation factor-like 6 [HGNC Symbol;Acc:13210]
544	58	74	0.0265	10.2159	2.594	1	0	0	NM_032146.3	ARL6	ADP-ribosylation factor-like 6 [HGNC Symbol;Acc:13210]
546	60	74	0.0008	0.1319	6.06635	1	0	0	NM_001018003.2	SORBS3	sorbin and SH3 domain containing 3 [HGNC Symbol;Acc:30907]
550	4904	4923	0.0016	0.1355	11.8042	0	0	1	NM_006371.4	CRTAP	cartilage associated protein [HGNC Symbol;Acc:2379]
552	60	75	0.0008	0.1055	7.582	1	0	0	NM_001079846.1	CREBBP	CREB binding protein [HGNC Symbol;Acc:2348]
553	146	160	0.0005	0.0659	7.582	1	0	0	NM_001079846.1	CREBBP	CREB binding protein [HGNC Symbol;Acc:2348]
554	60	75	0.0008	0.1027	7.793	1	0	0	NM_004380.2	CREBBP	CREB binding protein [HGNC Symbol;Acc:2348]
555	146	160	0.0005	0.0642	7.793	1	0	0	NM_004380.2	CREBBP	CREB binding protein [HGNC Symbol;Acc:2348]
567	59	79	0.0528	1366.11	0.03865	1	0	0	NM_181506.4	LRRC70	leucine rich repeat containing 70 [HGNC Symbol;Acc:35155]
586	461	483	2664.38	5829.05	457.087	0	1	0	NM_002300.6	LDHB	lactate dehydrogenase B [HGNC Symbol;Acc:6541]
587	679	697	197.135	431.286	457.087	0	1	0	NM_002300.6	LDHB	lactate dehydrogenase B [HGNC Symbol;Acc:6541]
595	62	89	0.0258	2.1966	11.7454	1	0	0	NM_001136196.1	TNPO2	transportin 2 [HGNC Symbol;Acc:19998]
628	617	640	539.314	834.074	646.602	0	1	0	NM_002295.4	RPSA	ribosomal protein SA [HGNC Symbol;Acc:6502]
630	69	82	0.0135	Inf	0	0	1	0	NR_030623.1	MIR216B	microRNA 216b [HGNC Symbol;Acc:33668]
644	69	83	0.0048	2.3871	2.01085	1	0	0	NM_001254755.1	NA	NA
650	66	84	0.0775	8.9496	8.65965	1	0	0	NM_021648.4	TSPYL4	TSPY-like 4 [HGNC Symbol;Acc:21559]
677	67	86	0.0097	3.1472	3.08215	1	0	0	NM_015597.4	GPSM1	G-protein signaling modulator 1 [HGNC Symbol;Acc:17858]
679	67	86	0.0097	1.9793	4.9007	1	0	0	NM_001145638.1	GPSM1	G-protein signaling modulator 1 [HGNC Symbol;Acc:17858]
680	73	86	0.0094	Inf	0	0	1	0	NR_001296.3	PRSS3P2	protease, serine, 3 pseudogene 2 [HGNC Symbol;Acc:43788]
685	73	86	0.0011	Inf	0	0	1	0	NM_001105571.2	DHRS7C	dehydrogenase/reductase (SDR family) member 7C [HGNC Symbol;Acc:32423]
686	73	86	0.0011	Inf	0	0	1	0	NM_001220493.1	DHRS7C	dehydrogenase/reductase (SDR family) member 7C [HGNC Symbol;Acc:32423]
691	68	88	0.0007	0.1744	4.0149	1	0	0	NM_130803.2	MEN1	multiple endocrine neoplasia I [HGNC Symbol;Acc:7010]
692	68	88	0.0007	0.1673	4.1834	1	0	0	NM_130804.2	MEN1	multiple endocrine neoplasia I [HGNC Symbol;Acc:7010]
693	68	88	0.0233	1399.4	0.01665	0	1	0	XR_112443.1	NA	NA
694	68	88	0.0233	Inf	0	0	1	0	XR_108431.1	NA	NA
695	73	88	0.0176	41.0065	0.4292	0	1	0	XR_111709.1	RP11-6N17.4
696	73	88	0.0176	41.0065	0.4292	0	1	0	XR_109395.1	RP11-6N17.4
703	75	89	0.002	8.2203	0.2433	1	0	0	NM_001258242.1	TMEM218	transmembrane protein 218 [HGNC Symbol;Acc:27344]
704	75	89	0.002	7.9634	0.25115	1	0	0	NM_001258243.1	TMEM218	transmembrane protein 218 [HGNC Symbol;Acc:27344]
705	75	89	0.002	8.7758	0.2279	0	1	0	NR_047588.1	NA	NA
706	75	89	0.002	8.2884	0.2413	1	0	0	NM_001080546.2	NA	NA
707	75	89	0.002	9.3218	0.21455	0	1	0	NR_047589.1	TMEM218	transmembrane protein 218 [HGNC Symbol;Acc:27344]
708	75	89	0.002	9.6038	0.20825	0	1	0	NR_047590.1	NA	NA
709	75	89	0.002	9.1617	0.2183	1	0	0	NM_001258244.1	NA	NA
710	75	89	0.002	8.7032	0.2298	1	0	0	NM_001258245.1	NA	NA
711	75	89	0.002	8.2919	0.2412	1	0	0	NM_001258246.1	TMEM218	transmembrane protein 218 [HGNC Symbol;Acc:27344]
712	75	89	0.002	9.1262	0.21915	1	0	0	NM_001258247.1	NA	NA
713	75	89	0.002	9.0457	0.2211	0	1	0	NR_047591.1	NA	NA
714	75	89	0.002	9.8888	0.20225	0	1	0	NR_047592.1	NA	NA
754	71	97	0.0048	0.7788	6.16345	1	0	0	NM_005996.3	TBX3	T-box 3 [HGNC Symbol;Acc:11602]
758	71	97	0.0048	0.766	6.2663	1	0	0	NM_016569.3	TBX3	T-box 3 [HGNC Symbol;Acc:11602]
768	66	100	2457.26	6044.36	406.537	0	1	0	NM_000661.4	RPL9	ribosomal protein L9 [HGNC Symbol;Acc:10369]
769	169	186	172.164	423.489	406.537	0	1	0	NM_000661.4	RPL9	ribosomal protein L9 [HGNC Symbol;Acc:10369]
774	83	99	0.0026	0.2131	12.1999	1	0	0	NM_005436.4	CCDC6	coiled-coil domain containing 6 [HGNC Symbol;Acc:18782]
784	632	655	539.314	5341.52	100.967	0	1	0	NR_026890.1	RPSAP9	ribosomal protein SA pseudogene 9 [HGNC Symbol;Acc:31463]
788	76	105	11087.4	5308.81	2088.5	0	1	0	NM_022551.2	RPS18	ribosomal protein S18 [HGNC Symbol;Acc:10401]
789	173	196	5855.99	2803.92	2088.5	0	1	0	NM_022551.2	RPS18	ribosomal protein S18 [HGNC Symbol;Acc:10401]
790	88	102	0.8616	100.256	8.594	1	0	0	NM_001024211.1	NA	NA
794	90	103	0.0111	2.4941	4.45055	0	1	0	NR_046360.1	NA	NA
795	90	103	0.0111	2.5588	4.33795	0	1	0	NR_046361.1	NA	NA
802	92	107	0.0185	Inf	0	0	1	0	NM_058207.2	SPAG11B	sperm associated antigen 11B [HGNC Symbol;Acc:14534]
803	92	107	0.0185	Inf	0	0	1	0	NM_058206.3	SPAG11B	sperm associated antigen 11B [HGNC Symbol;Acc:14534]
815	93	109	1.8475	1.6588	1113.73	1	0	0	NM_006098.4	GNB2L1	guanine nucleotide binding protein (G protein), beta polypeptide 2-like 1 [HGNC Symbol;Acc:4399]
829	94	112	393.855	386227	1.01975	0	1	0	NR_003070.1	SNORD89	small nucleolar RNA, C/D box 89 [HGNC Symbol;Acc:32750]
842	101	115	0.0084	3.3803	2.48495	1	0	0	NM_000046.3	ARSB	arylsulfatase B [HGNC Symbol;Acc:714]
851	99	116	0.0014	0.1334	10.493	1	0	0	NM_001105541.1	NEFM	neurofilament, medium polypeptide [HGNC Symbol;Acc:7734]
855	97	117	0.0775	176.699	0.4386	0	1	0	XR_037268.2	RP11-1114A5.5
856	97	117	0.0775	176.699	0.4386	0	1	0	XR_037418.2	RP11-1114A5.5
859	2440	2454	0.0125	0.3725	33.5537	0	0	1	NM_004060.3	CCNG1	cyclin G1 [HGNC Symbol;Acc:1592]
864	455	470	0.0005	0.3219	1.5532	1	0	0	NM_198281.2	GPRIN3	GPRIN family member 3 [HGNC Symbol;Acc:27733]
873	1439	1454	0.0024	Inf	0	0	1	0	NR_033748.2	CTD-3162L10.5
885	107	123	0.0646	13.0377	4.95485	1	0	0	NM_016374.5	ARID4B	AT rich interactive domain 4B (RBP1-like) [HGNC Symbol;Acc:15550]
886	107	123	0.0646	13.3116	4.8529	1	0	0	NM_031371.3	ARID4B	AT rich interactive domain 4B (RBP1-like) [HGNC Symbol;Acc:15550]
899	3526	3540	0.0069	Inf	0	0	0	1	NM_152722.4	HEPACAM	hepatic and glial cell adhesion molecule [HGNC Symbol;Acc:26361]
902	641	660	345.115	1881.6	183.416	0	0	1	NM_001142283.1	RPS24	ribosomal protein S24 [HGNC Symbol;Acc:10411]
905	623	642	345.115	1829.64	188.624	0	0	1	NM_001142282.1	RPS24	ribosomal protein S24 [HGNC Symbol;Acc:10411]
908	1251	1265	0.0062	0.1443	42.9799	0	0	1	NM_001142285.1	RPS24	ribosomal protein S24 [HGNC Symbol;Acc:10411]
910	620	639	345.115	1570.72	219.718	0	0	1	NM_033022.3	RPS24	ribosomal protein S24 [HGNC Symbol;Acc:10411]
913	598	617	345.115	1309.77	263.494	0	0	1	NM_001026.4	RPS24	ribosomal protein S24 [HGNC Symbol;Acc:10411]
916	638	657	345.115	1872.79	184.278	0	0	1	NM_001142284.1	RPS24	ribosomal protein S24 [HGNC Symbol;Acc:10411]
946	103	126	5961.25	12756.8	467.299	0	1	0	NM_004152.2	OAZ1	ornithine decarboxylase antizyme 1 [HGNC Symbol;Acc:8095]
950	115	129	0.0063	2.9446	2.1395	0	1	0	NM_001170726.1	GPR137	G protein-coupled receptor 137 [HGNC Symbol;Acc:24300]
970	1571	1594	3545.84	4299.05	824.797	0	0	1	NM_178014.2	TUBB	tubulin, beta class I [HGNC Symbol;Acc:20778]
975	101	124	5095.57	2.57417e+07	0.19795	0	1	0	NR_029422.1	RNU12	RNA, U12 small nuclear [HGNC Symbol;Acc:19380]
983	114	132	0.0002	0.0108	18.4853	1	0	0	NM_201429.1	RTN3	reticulon 3 [HGNC Symbol;Acc:10469]
985	114	132	0.0002	0.0107	18.7061	1	0	0	NM_201430.1	RTN3	reticulon 3 [HGNC Symbol;Acc:10469]
986	114	132	0.0002	0.0192	10.4148	1	0	0	NM_201428.1	RTN3	reticulon 3 [HGNC Symbol;Acc:10469]
988	114	132	0.0002	0.0101	19.8023	1	0	0	NM_006054.2	RTN3	reticulon 3 [HGNC Symbol;Acc:10469]
992	317	338	6648.07	4920.3	1351.15	0	0	1	NM_001030.4	RPS27	ribosomal protein S27 [HGNC Symbol;Acc:10416]
993	117	131	0.0029	0.4136	7.01175	0	1	0	XR_112478.1	NA	NA
1001	117	132	0.0149	4806.45	0.0031	1	0	0	NM_002002.4	FCER2	Fc fragment of IgE, low affinity II, receptor for (CD23) [HGNC Symbol;Acc:3612]
1002	120	132	0.0004	0.0928	4.311	1	0	0	NM_001037633.1	SIL1	SIL1 homolog, endoplasmic reticulum chaperone (S. cerevisiae) [HGNC Symbol;Acc:24624]
1009	119	135	0.0388	0.6205	62.5286	1	0	0	NM_006400.3	DCTN2	dynactin 2 (p50) [HGNC Symbol;Acc:2712]
1011	122	135	0.0019	0.1317	14.4286	0	1	0	NM_022895.1	C12orf43	chromosome 12 open reading frame 43 [HGNC Symbol;Acc:25719]
1012	122	135	0.0018	12.2699	0.1467	1	0	0	NM_000889.1	ITGB7	integrin, beta 7 [HGNC Symbol;Acc:6162]
1017	421	437	0.0028	9.3567	0.29925	0	1	0	XR_112804.1	CTC-338M12.6
1020	124	136	0.0004	0.1624	2.46315	1	0	0	NM_001009921.2	VPS8	vacuolar protein sorting 8 homolog (S. cerevisiae) [HGNC Symbol;Acc:29122]
1022	124	136	0.0004	0.1607	2.48975	1	0	0	NM_015303.3	VPS8	vacuolar protein sorting 8 homolog (S. cerevisiae) [HGNC Symbol;Acc:29122]
1030	124	139	0.1163	275.985	0.4214	0	1	0	NM_019101.2	APOM	apolipoprotein M [HGNC Symbol;Acc:13916]
1041	120	140	0.0035	265.151	0.0132	0	1	0	NR_045983.1	NA	NA
1043	130	142	0.0012	2.6828	0.4473	0	1	0	NM_007181.4	MAP4K1	mitogen-activated protein kinase kinase kinase kinase 1 [HGNC Symbol;Acc:6863]
1044	130	142	0.0012	3.155	0.38035	0	1	0	NM_001042600.1	MAP4K1	mitogen-activated protein kinase kinase kinase kinase 1 [HGNC Symbol;Acc:6863]
1051	128	143	0.0065	5.3699	1.21045	1	0	0	NM_182908.4	DHRS2	dehydrogenase/reductase (SDR family) member 2 [HGNC Symbol;Acc:18349]
1053	128	143	0.0065	4.8957	1.3277	1	0	0	NM_005794.3	DHRS2	dehydrogenase/reductase (SDR family) member 2 [HGNC Symbol;Acc:18349]
1058	125	144	0.0039	0.2557	15.2518	1	0	0	NM_005654.4	NR2F1	nuclear receptor subfamily 2, group F, member 1 [HGNC Symbol;Acc:7975]
1061	130	144	0.002	9.4563	0.2115	1	0	0	NM_001258238.1	NA	NA
1062	130	144	0.002	10.238	0.19535	0	1	0	NR_047586.1	NA	NA
1063	130	144	0.002	8.4513	0.23665	1	0	0	NM_001258239.1	TMEM218	transmembrane protein 218 [HGNC Symbol;Acc:27344]
1064	130	144	0.002	9.0151	0.22185	1	0	0	NM_001258240.1	NA	NA
1065	130	144	0.002	9.1387	0.21885	1	0	0	NM_001258241.1	NA	NA
1066	130	144	0.002	10.1574	0.1969	0	1	0	NR_047587.1	NA	NA
1079	126	148	3.6821	22.7881	161.58	0	1	0	NM_016491.3	MRPL37	mitochondrial ribosomal protein L37 [HGNC Symbol;Acc:14034]
1098	134	151	0.0145	Inf	0	0	1	0	XM_001718671.3	MUC3A	Uncharacterized protein [UniProtKB/TrEMBL;Acc:A6NP22]
1099	134	151	0.0145	Inf	0	0	1	0	XM_003403552.1	NA	NA
1100	134	151	0.0145	532.11	0.02725	0	1	0	XM_001725354.4	MUC3A	mucin 3A, cell surface associated [HGNC Symbol;Acc:7513]
1101	137	151	0.9002	22309.8	0.04035	1	0	0	NM_199139.2	XAF1	XIAP associated factor 1 [HGNC Symbol;Acc:30932]
1104	137	151	0.9002	22675.1	0.0397	1	0	0	NM_017523.3	XAF1	XIAP associated factor 1 [HGNC Symbol;Acc:30932]
1107	137	151	0.9002	23261	0.0387	0	1	0	NR_046396.1	NA	NA
1109	137	151	0.8998	22895.7	0.0393	0	1	0	NR_046397.1	NA	NA
1111	137	151	0.9006	23453.1	0.0384	0	1	0	NR_046398.1	NA	NA
1118	138	152	0.0016	8.8252	0.1813	1	0	0	NM_152278.3	TCEAL7	transcription elongation factor A (SII)-like 7 [HGNC Symbol;Acc:28336]
1120	131	153	0.0388	Inf	0	1	0	0	NM_018384.4	GIMAP5	GTPase, IMAP family member 5 [HGNC Symbol;Acc:18005]
1123	136	153	0.0039	2.1475	1.81605	1	0	0	NM_002542.5	OGG1	8-oxoguanine DNA glycosylase [HGNC Symbol;Acc:8125]
1125	136	153	0.0039	1.7527	2.2251	1	0	0	NM_016819.3	OGG1	8-oxoguanine DNA glycosylase [HGNC Symbol;Acc:8125]
1127	136	153	0.0039	2.1266	1.8339	1	0	0	NM_016820.3	OGG1	8-oxoguanine DNA glycosylase [HGNC Symbol;Acc:8125]
1129	136	153	0.0039	3.3289	1.17155	1	0	0	NM_016826.2	OGG1	8-oxoguanine DNA glycosylase [HGNC Symbol;Acc:8125]
1131	136	153	0.0039	3.568	1.09305	1	0	0	NM_016827.2	OGG1	8-oxoguanine DNA glycosylase [HGNC Symbol;Acc:8125]
1133	136	153	0.0039	3.1974	1.21975	1	0	0	NM_016828.2	OGG1	8-oxoguanine DNA glycosylase [HGNC Symbol;Acc:8125]
1135	136	153	0.0039	3.1825	1.22545	1	0	0	NM_016829.2	OGG1	8-oxoguanine DNA glycosylase [HGNC Symbol;Acc:8125]
1137	136	153	0.0039	3.0562	1.2761	1	0	0	NM_016821.2	OGG1	8-oxoguanine DNA glycosylase [HGNC Symbol;Acc:8125]
1145	143	156	0.0032	15.8025	0.2025	1	0	0	NM_199262.2	SP6	Sp6 transcription factor [HGNC Symbol;Acc:14530]
1147	144	157	0.0078	1.9815	3.9364	1	0	0	NM_001195045.1	YAP1	Yes-associated protein 1 [HGNC Symbol;Acc:16262]
1149	144	157	0.0012	31.9149	0.0376	0	1	0	XR_112772.1	NA	NA
1151	144	157	0.0012	31.9149	0.0376	0	1	0	XR_110561.1	NA	NA
1162	145	159	0.0017	6.2684	0.2712	0	1	0	NM_020528.2	PCBP3	poly(rC) binding protein 3 [HGNC Symbol;Acc:8651]
1164	145	159	0.0017	6.0241	0.2822	0	1	0	NM_001130141.1	PCBP3	poly(rC) binding protein 3 [HGNC Symbol;Acc:8651]
1166	135	158	3396.42	3393.82	1000.77	0	1	0	NM_001006.4	RPS3A	ribosomal protein S3A [HGNC Symbol;Acc:10421]
1169	135	158	3396.42	22027.7	154.189	0	1	0	NR_047688.1	NA	NA
1187	2154	2171	0.0019	41.989	0.04525	0	0	1	NM_207404.3	ZNF662	zinc finger protein 662 [HGNC Symbol;Acc:31930]
1199	239	259	630.603	376.843	1673.38	0	0	1	NM_001000.2	RPL39	ribosomal protein L39 [HGNC Symbol;Acc:10350]
1201	375	389	0.0108	0.0065	1673.38	0	0	1	NM_001000.2	RPL39	ribosomal protein L39 [HGNC Symbol;Acc:10350]
1205	149	164	0.006	Inf	0	0	1	0	NM_181755.2	HSD11B1	hydroxysteroid (11-beta) dehydrogenase 1 [HGNC Symbol;Acc:5208]
1210	520	540	0.0052	0.0061	858.998	0	0	1	NM_000984.5	RPL23A	ribosomal protein L23a [HGNC Symbol;Acc:10317]
1214	450	466	0.0028	9.4133	0.29745	0	1	0	XR_112803.1	CTC-338M12.6
1216	147	168	0.037	0.0375	986.146	0	1	0	NM_000979.2	RPL18	ribosomal protein L18 [HGNC Symbol;Acc:10310]
1219	607	628	3843.32	3897.32	986.146	0	0	1	NM_000979.2	RPL18	ribosomal protein L18 [HGNC Symbol;Acc:10310]
1220	150	167	0.0129	266.529	0.0484	1	0	0	NM_002177.1	IFNW1	interferon, omega 1 [HGNC Symbol;Acc:5448]
1221	150	169	0.1163	38.5278	3.0186	1	0	0	NM_001190452.1	MTRNR2L1	MT-RNR2-like 1 [HGNC Symbol;Acc:37155]
1223	975	992	0.031	10.2697	3.0186	0	1	0	NM_001190452.1	MTRNR2L1	MT-RNR2-like 1 [HGNC Symbol;Acc:37155]
1224	150	169	0.7752	17.1314	45.2501	1	0	0	NM_001190470.1	MTRNR2L8	MT-RNR2-like 8 [HGNC Symbol;Acc:37165]
1226	973	990	0.031	0.6851	45.2501	0	1	0	NM_001190470.1	MTRNR2L8	MT-RNR2-like 8 [HGNC Symbol;Acc:37165]
1227	154	169	0.0232	12.5487	1.8488	1	0	0	NM_001172412.1	VANGL1	vang-like 1 (van gogh, Drosophila) [HGNC Symbol;Acc:15512]
1238	144	168	2165.29	421018	5.143	0	1	0	NM_052845.3	MMAB	methylmalonic aciduria (cobalamin deficiency) cblB type [HGNC Symbol;Acc:19331]
1240	2556	2578	0.0156	3.0332	5.143	0	0	1	NM_052845.3	MMAB	methylmalonic aciduria (cobalamin deficiency) cblB type [HGNC Symbol;Acc:19331]
1243	144	168	2165.29	459440	4.7129	0	1	0	NR_038118.1	NA	NA
1245	2643	2665	0.0156	3.3101	4.7129	0	1	0	NR_038118.1	NA	NA
1260	161	176	0.0048	48.1686	0.09965	0	1	0	NM_000606.2	C8G	complement component 8, gamma polypeptide [HGNC Symbol;Acc:1354]
1274	164	178	0.8635	109.041	7.91905	1	0	0	NM_005979.2	S100A13	S100 calcium binding protein A13 [HGNC Symbol;Acc:10490]
1287	167	180	0.0052	Inf	0	1	0	0	NM_207445.2	C15orf54	chromosome 15 open reading frame 54 [HGNC Symbol;Acc:33797]
1289	169	182	0.5798	4.5235	128.176	0	1	0	NM_001134693.1	OST4	oligosaccharyltransferase 4 homolog (S. cerevisiae) [HGNC Symbol;Acc:32483]
1296	390	413	0.0097	0.5909	16.4146	0	1	0	NM_001099673.1	C8orf59	chromosome 8 open reading frame 59 [HGNC Symbol;Acc:32235]
1297	169	184	0.006	Inf	0	0	1	0	NM_005525.3	HSD11B1	hydroxysteroid (11-beta) dehydrogenase 1 [HGNC Symbol;Acc:5208]
1301	170	184	0.0194	62.4899	0.31045	0	1	0	NM_001127608.1	FAM189A2	family with sequence similarity 189, member A2 [HGNC Symbol;Acc:24820]
1302	167	189	2306.87	8338.79	276.643	0	1	0	NM_000997.4	RPL37	ribosomal protein L37 [HGNC Symbol;Acc:10347]
1303	154	187	0.0377	0.1847	204.144	1	0	0	NM_002568.3	PABPC1	poly(A) binding protein, cytoplasmic 1 [HGNC Symbol;Acc:8554]
1304	171	186	0.006	Inf	0	0	1	0	NM_001206741.1	HSD11B1	hydroxysteroid (11-beta) dehydrogenase 1 [HGNC Symbol;Acc:5208]
1312	173	187	0.0065	0.5048	12.877	0	1	0	NM_001199851.1	DAP3	death associated protein 3 [HGNC Symbol;Acc:2673]
1315	155	189	2457.26	7174.93	342.478	0	1	0	NM_001024921.2	RPL9	ribosomal protein L9 [HGNC Symbol;Acc:10369]
1316	258	275	172.164	502.701	342.478	0	1	0	NM_001024921.2	RPL9	ribosomal protein L9 [HGNC Symbol;Acc:10369]
1328	175	190	0.002	Inf	0	0	1	0	NM_000030.2	AGXT	alanine-glyoxylate aminotransferase [HGNC Symbol;Acc:341]
1330	176	190	0.006	65.1112	0.09215	1	0	0	NM_001142349.1	SCN4B	sodium channel, voltage-gated, type IV, beta subunit [HGNC Symbol;Acc:10592]
1332	3070	3085	0.0596	646.772	0.09215	0	0	1	NM_001142349.1	SCN4B	sodium channel, voltage-gated, type IV, beta subunit [HGNC Symbol;Acc:10592]
1333	176	190	0.006	76.4331	0.0785	0	1	0	NR_024527.1	NA	NA
1335	2916	2931	0.0596	759.236	0.0785	0	1	0	NR_024527.1	NA	NA
1338	932	959	0.0142	15.3705	0.92385	0	1	0	XR_111671.1	NA	NA
1339	178	190	0.0027	119.469	0.0226	0	1	0	NM_015657.3	ABCA12	ATP-binding cassette, sub-family A (ABC1), member 12 [HGNC Symbol;Acc:14637]
1350	171	193	5322	87963.3	60.5025	1	0	0	NM_005119.3	THRAP3	thyroid hormone receptor associated protein 3 [HGNC Symbol;Acc:22964]
1353	4099	4111	0.0004	0.0066	60.5025	0	0	1	NM_005119.3	THRAP3	thyroid hormone receptor associated protein 3 [HGNC Symbol;Acc:22964]
1367	2146	2169	0.0096	0.034	282.157	0	0	1	NM_199440.1	HSPD1	heat shock 60kDa protein 1 (chaperonin) [HGNC Symbol;Acc:5261]
1383	183	200	72.0442	2143.47	33.611	0	1	0	NM_004893.2	H2AFY	H2A histone family, member Y [HGNC Symbol;Acc:4740]
1385	183	197	0.0032	0.0913	35.0594	1	0	0	NM_013236.3	ATXN10	ataxin 10 [HGNC Symbol;Acc:10549]
1386	183	197	0.0032	0.109	29.3592	1	0	0	NM_001167621.1	ATXN10	ataxin 10 [HGNC Symbol;Acc:10549]
1388	421	437	0.0028	8.061	0.34735	0	1	0	XR_110079.1	CTC-338M12.6
1390	2271	2286	0.0202	1.3789	14.6499	0	0	1	NM_006245.2	PPP2R5D	protein phosphatase 2, regulatory subunit B', delta [HGNC Symbol;Acc:9312]
1393	2175	2190	0.0202	1.5402	13.1153	0	0	1	NM_180976.1	PPP2R5D	protein phosphatase 2, regulatory subunit B', delta [HGNC Symbol;Acc:9312]
1397	186	199	0.0013	0.3667	3.5452	0	1	0	NM_152408.2	POC5	POC5 centriolar protein homolog (Chlamydomonas) [HGNC Symbol;Acc:26658]
1400	187	200	0.002	Inf	0	0	1	0	NM_205854.2	SFTA2	surfactant associated 2 [HGNC Symbol;Acc:18386]
1403	181	201	266.377	32620	8.16605	0	1	0	NM_153613.2	LPCAT4	lysophosphatidylcholine acyltransferase 4 [HGNC Symbol;Acc:30059]
1404	178	201	6724.8	135272	49.7131	0	1	0	NM_152766.3	C17orf61	chromosome 17 open reading frame 61 [HGNC Symbol;Acc:28618]
1406	190	203	0.0004	0.7644	0.5233	0	1	0	NM_001146276.1	NCEH1	neutral cholesterol ester hydrolase 1 [HGNC Symbol;Acc:29260]
1407	190	203	0.0004	0.7271	0.55015	0	1	0	NM_020792.4	NCEH1	neutral cholesterol ester hydrolase 1 [HGNC Symbol;Acc:29260]
1408	190	203	0.0004	0.7732	0.5173	1	0	0	NM_001146277.1	NCEH1	neutral cholesterol ester hydrolase 1 [HGNC Symbol;Acc:29260]
1409	190	203	0.0004	0.775	0.5161	1	0	0	NM_001146278.1	NCEH1	neutral cholesterol ester hydrolase 1 [HGNC Symbol;Acc:29260]
1414	188	221	0.1172	21504.6	0.00545	1	0	0	NM_005296.2	LPAR4	lysophosphatidic acid receptor 4 [HGNC Symbol;Acc:4478]
1424	192	205	0.0016	5.6042	0.2855	0	1	0	NM_182769.2	CREM	cAMP responsive element modulator [HGNC Symbol;Acc:2352]
1426	192	205	0.0016	5.4645	0.2928	0	1	0	NM_182770.2	CREM	cAMP responsive element modulator [HGNC Symbol;Acc:2352]
1444	1134	1147	0.0094	1.5475	6.0745	0	1	0	NM_182764.1	ELMO2	engulfment and cell motility 2 [HGNC Symbol;Acc:17233]
1454	197	213	0.0026	0.3448	7.5397	1	0	0	NM_001199281.1	CABIN1	calcineurin binding protein 1 [HGNC Symbol;Acc:24187]
1475	2166	2189	0.0096	0.0327	293.47	0	0	1	NM_002156.4	HSPD1	heat shock 60kDa protein 1 (chaperonin) [HGNC Symbol;Acc:5261]
1479	197	217	0.0032	0.921	3.47435	1	0	0	NM_005708.3	GPC6	glypican 6 [HGNC Symbol;Acc:4454]
1483	203	217	0.003	1.0642	2.819	1	0	0	NM_002480.2	PPP1R12A	protein phosphatase 1, regulatory subunit 12A [HGNC Symbol;Acc:7618]
1484	2614	2628	0.0018	0.6385	2.819	0	1	0	NM_002480.2	PPP1R12A	protein phosphatase 1, regulatory subunit 12A [HGNC Symbol;Acc:7618]
1485	204	217	0.0178	0.2308	77.1265	0	1	0	NM_014623.2	MEA1	male-enhanced antigen 1 [HGNC Symbol;Acc:6986]
1492	205	220	0.0176	15.44	1.1399	0	1	0	XR_111708.1	RP11-6N17.4
1493	206	221	0.0176	15.4691	1.13775	0	1	0	XR_109394.1	RP11-6N17.4
1497	209	224	0.0025	25.1762	0.0993	0	1	0	NR_038395.1	UBOX5-AS1	UBOX5 antisense RNA 1 [HGNC Symbol;Acc:44111]
1502	431	454	0.0097	0.9059	10.7074	0	1	0	NM_001099672.1	C8orf59	chromosome 8 open reading frame 59 [HGNC Symbol;Acc:32235]
1503	210	225	0.0232	12.6575	1.8329	1	0	0	NM_001172411.1	VANGL1	vang-like 1 (van gogh, Drosophila) [HGNC Symbol;Acc:15512]
1505	210	225	0.0232	12.4474	1.86385	1	0	0	NM_138959.2	VANGL1	vang-like 1 (van gogh, Drosophila) [HGNC Symbol;Acc:15512]
1509	225	249	1683.72	3267.68	515.265	0	1	0	NM_001002.3	RPLP0	ribosomal protein, large, P0 [HGNC Symbol;Acc:10371]
1515	450	466	0.0028	8.1526	0.34345	0	1	0	XR_110078.1	CTC-338M12.6
1518	209	229	0.0018	0.0029	614.706	1	0	0	NM_002520.6	NPM1	nucleophosmin (nucleolar phosphoprotein B23, numatrin) [HGNC Symbol;Acc:7910]
1519	209	229	0.0018	0.0031	586.265	1	0	0	NM_199185.3	NPM1	nucleophosmin (nucleolar phosphoprotein B23, numatrin) [HGNC Symbol;Acc:7910]
1520	209	229	0.0018	0.0035	519.252	1	0	0	NM_001037738.2	NPM1	nucleophosmin (nucleolar phosphoprotein B23, numatrin) [HGNC Symbol;Acc:7910]
1522	2502	2517	0.0043	0.2639	16.2954	0	0	1	NM_006298.2	ZNF192	zinc finger protein 192 [HGNC Symbol;Acc:12983]
1528	214	228	0.0008	6.4026	0.12495	1	0	0	NM_000867.4	HTR2B	5-hydroxytryptamine (serotonin) receptor 2B, G protein-coupled [HGNC Symbol;Acc:5294]
1532	11107	11120	0.0004	266.667	0.0015	0	0	1	NM_001252652.1	SLC1A2	solute carrier family 1 (glial high affinity glutamate transporter), member 2 [HGNC Symbol;Acc:10940]
1539	213	233	0.0175	0.0435	402.224	0	1	0	NM_001035258.1	RPL38	ribosomal protein L38 [HGNC Symbol;Acc:10349]
1555	220	237	72.0442	2295.36	31.3869	0	1	0	NM_138609.2	H2AFY	H2A histone family, member Y [HGNC Symbol;Acc:4740]
1557	220	237	72.0442	2065.91	34.8728	0	1	0	NM_138610.2	H2AFY	H2A histone family, member Y [HGNC Symbol;Acc:4740]
1559	220	237	72.0442	2053.22	35.0884	0	1	0	NM_001040158.1	H2AFY	H2A histone family, member Y [HGNC Symbol;Acc:4740]
1580	218	235	0.2713	67.6171	4.0123	0	1	0	NM_203404.1	AMPD2	adenosine monophosphate deaminase 2 [HGNC Symbol;Acc:469]
1589	1374	1387	0.0009	Inf	0	0	1	0	NR_033881.1	RP11-146N18.1
1591	5676	5696	0.009	1.9074	4.71845	0	0	1	NM_014686.3	KIAA0355	KIAA0355 [HGNC Symbol;Acc:29016]
1601	207	230	1688.77	165333	10.2143	0	1	0	NM_003127.3	SPTAN1	spectrin, alpha, non-erythrocytic 1 [HGNC Symbol;Acc:11273]
1603	207	230	1688.77	167095	10.1067	0	1	0	NM_001130438.2	SPTAN1	spectrin, alpha, non-erythrocytic 1 [HGNC Symbol;Acc:11273]
1605	207	230	1688.77	163380	10.3364	0	1	0	NM_001195532.1	NA	NA
1609	226	240	0.0005	0.0088	57.0224	0	1	0	NM_024658.3	IPO4	importin 4 [HGNC Symbol;Acc:19426]
1628	230	244	0.0026	0.5567	4.6703	0	1	0	NR_002767.2	NA	NA
1634	612	635	1031.59	16165.4	63.815	0	1	0	NM_033251.2	RPL13	ribosomal protein L13 [HGNC Symbol;Acc:10303]
1643	235	249	0.0047	175.701	0.02675	0	1	0	NM_006272.2	S100B	S100 calcium binding protein B [HGNC Symbol;Acc:10500]
1649	237	252	0.0005	0.6816	0.73355	0	1	0	NM_199454.2	PRDM16	PR domain containing 16 [HGNC Symbol;Acc:14000]
1651	237	252	0.0005	0.6681	0.74835	0	1	0	NM_022114.3	PRDM16	PR domain containing 16 [HGNC Symbol;Acc:14000]
1656	238	253	0.0078	0.0333	234.093	1	0	0	NM_002954.5	RPS27A	ribosomal protein S27a [HGNC Symbol;Acc:10417]
1660	238	254	0.0007	Inf	0	0	1	0	NM_001025265.2	CXorf65	chromosome X open reading frame 65 [HGNC Symbol;Acc:33713]
1661	238	254	0.0007	Inf	0	0	1	0	NR_033212.1	NA	NA
1663	241	254	0.0004	44.9438	0.0089	0	1	0	NM_018306.2	TMEM40	transmembrane protein 40 [HGNC Symbol;Acc:25620]
1675	245	258	0.0105	Inf	0	0	1	0	NM_001004726.1	OR4X1	olfactory receptor, family 4, subfamily X, member 1 [HGNC Symbol;Acc:14854]
1681	245	260	0.022	31.4174	0.70025	1	0	0	NM_004842.3	AKAP7	A kinase (PRKA) anchor protein 7 [HGNC Symbol;Acc:377]
1682	245	260	0.022	32.2936	0.68125	1	0	0	NM_138633.2	AKAP7	A kinase (PRKA) anchor protein 7 [HGNC Symbol;Acc:377]
1684	242	261	299.027	1056.12	283.137	0	1	0	NM_032704.3	TUBA1C	tubulin, alpha 1c [HGNC Symbol;Acc:20768]
1700	242	262	0.0078	8.8385	0.8825	1	0	0	NM_001031680.2	RUNX3	runt-related transcription factor 3 [HGNC Symbol;Acc:10473]
1703	243	262	0.0388	430.155	0.0902	0	1	0	NM_207312.2	TUBA3E	tubulin, alpha 3e [HGNC Symbol;Acc:20765]
1704	250	262	0.0006	0.2421	2.47815	0	1	0	NR_040057.1	RP11-566K19.6
1710	240	263	2319.43	119936	19.3389	0	1	0	NM_015922.2	NSDHL	NAD(P) dependent steroid dehydrogenase-like [HGNC Symbol;Acc:13398]
1715	247	263	0.0129	1.0393	12.4125	0	1	0	NM_017669.2	ERCC6L	excision repair cross-complementing rodent repair deficiency, complementation group 6-like [HGNC Symbol;Acc:20794]
1725	278	290	0.0004	0.0161	24.7942	1	0	0	NM_006357.2	UBE2E3	ubiquitin-conjugating enzyme E2E 3 [HGNC Symbol;Acc:12479]
1732	240	265	0.0078	2.4587	3.17245	1	0	0	NM_025115.2	TTI2	TELO2 interacting protein 2 [HGNC Symbol;Acc:26262]
1734	247	266	0.0388	1533.6	0.0253	0	1	0	NM_006001.2	TUBA3C	tubulin, alpha 3c [HGNC Symbol;Acc:12408]
1735	248	268	0.0175	0.037	473.526	0	1	0	NM_000999.3	RPL38	ribosomal protein L38 [HGNC Symbol;Acc:10349]
1755	260	274	0.0022	0.3136	7.0164	0	1	0	NM_212539.1	PRKCD	protein kinase C, delta [HGNC Symbol;Acc:9399]
1758	261	274	0.0008	0.0499	16.0474	0	1	0	NM_015329.3	MAU2	MAU2 chromatid cohesion factor homolog (C. elegans) [HGNC Symbol;Acc:29140]
1760	257	275	0.0581	Inf	0	1	0	0	NM_001242780.1	NA	NA
1762	257	275	0.0581	Inf	0	0	1	0	NR_040011.1	RP11-1260E13.4
1777	582	595	0.0019	Inf	0	0	1	0	NM_001005512.2	OR4A47	olfactory receptor, family 4, subfamily A, member 47 [HGNC Symbol;Acc:31266]
1787	565	581	0.0028	11.5846	0.2417	0	1	0	XR_112802.1	CTC-338M12.6
1790	2188	2202	0.0359	12.8889	2.78535	0	1	0	NM_201532.2	DGKZ	diacylglycerol kinase, zeta [HGNC Symbol;Acc:2857]
1795	269	282	0.0172	281.506	0.0611	0	1	0	NR_015417.1	NA	NA
1805	5450	5463	0.0007	297.872	0.00235	0	1	0	NM_001113382.1	NA	NA
1814	474	494	0.0011	0.0106	103.43	0	1	0	NM_001253383.1	RPL15	ribosomal protein L15 [HGNC Symbol;Acc:10306]
1815	661	686	0.006	0.058	103.43	0	1	0	NM_001253383.1	RPL15	ribosomal protein L15 [HGNC Symbol;Acc:10306]
1817	754	777	1142.18	11043	103.43	0	0	1	NM_001253383.1	RPL15	ribosomal protein L15 [HGNC Symbol;Acc:10306]
1827	285	309	1683.72	3462.47	486.277	0	1	0	NM_053275.3	RPLP0	ribosomal protein, large, P0 [HGNC Symbol;Acc:10371]
1830	604	619	43.6551	140.216	311.342	0	1	0	NM_004515.2	ILF2	interleukin enhancer binding factor 2, 45kDa [HGNC Symbol;Acc:6037]
1833	272	286	0.0121	187.888	0.0644	1	0	0	NM_138980.2	MAPK10	mitogen-activated protein kinase 10 [HGNC Symbol;Acc:6872]
1834	272	286	0.0121	207.904	0.0582	1	0	0	NM_138982.2	MAPK10	mitogen-activated protein kinase 10 [HGNC Symbol;Acc:6872]
1843	262	290	3444.53	91226.8	37.7578	0	1	0	NM_015169.3	RRS1	RRS1 ribosome biogenesis regulator homolog (S. cerevisiae) [HGNC Symbol;Acc:17083]
1860	349	363	9.2723	12.0297	770.782	0	0	1	NM_001031.4	RPS28	ribosomal protein S28 [HGNC Symbol;Acc:10418]
1872	273	294	0.004	Inf	0	0	1	0	NR_034087.1	LRRC37A5P	leucine rich repeat containing 37, member A5, pseudogene [HGNC Symbol;Acc:23369]
1885	280	294	0.0069	Inf	0	0	1	0	NM_003513.2	HIST1H2AB	histone cluster 1, H2ab [HGNC Symbol;Acc:4734]
1908	282	299	0.0022	0.073	30.1183	0	1	0	NM_006369.4	LRRC41	leucine rich repeat containing 41 [HGNC Symbol;Acc:16917]
1924	291	303	1.505	99.0734	15.1907	0	1	0	NM_032309.2	CHCHD5	coiled-coil-helix-coiled-coil-helix domain containing 5 [HGNC Symbol;Acc:17840]
1943	495	515	0.0011	0.0108	102.273	0	1	0	NM_001253382.1	RPL15	ribosomal protein L15 [HGNC Symbol;Acc:10306]
1944	682	707	0.006	0.0587	102.273	0	1	0	NM_001253382.1	RPL15	ribosomal protein L15 [HGNC Symbol;Acc:10306]
1946	775	798	1142.18	11168	102.273	0	0	1	NM_001253382.1	RPL15	ribosomal protein L15 [HGNC Symbol;Acc:10306]
1950	292	306	0.0011	0.1157	9.5104	1	0	0	NM_001135644.1	DCTN4	dynactin 4 (p62) [HGNC Symbol;Acc:15518]
1953	293	307	0.0065	0.4678	13.8957	0	1	0	NM_004632.3	DAP3	death associated protein 3 [HGNC Symbol;Acc:2673]
1954	293	308	0.0078	2.1386	3.6473	1	0	0	NM_001193466.1	KANSL1	KAT8 regulatory NSL complex subunit 1 [HGNC Symbol;Acc:24565]
1956	295	308	0.0016	3.9389	0.4062	0	1	0	NM_183011.1	CREM	cAMP responsive element modulator [HGNC Symbol;Acc:2352]
1958	295	308	0.0016	3.7942	0.4217	0	1	0	NM_183012.1	CREM	cAMP responsive element modulator [HGNC Symbol;Acc:2352]
1969	515	538	0.0097	1.069	9.0735	0	1	0	NM_001099671.1	C8orf59	chromosome 8 open reading frame 59 [HGNC Symbol;Acc:32235]
1971	292	311	0.0078	11.9504	0.6527	1	0	0	NM_001193414.1	TUBA8	tubulin, alpha 8 [HGNC Symbol;Acc:12410]
1976	518	541	0.0097	1.0558	9.18725	0	1	0	NM_001099670.1	C8orf59	chromosome 8 open reading frame 59 [HGNC Symbol;Acc:32235]
1979	299	312	6.954	10.7877	644.621	0	1	0	NM_006325.3	RAN	RAN, member RAS oncogene family [HGNC Symbol;Acc:9846]
1982	300	313	0.0014	2.0011	0.6996	1	0	0	NM_001178007.1	BBS12	Bardet-Biedl syndrome 12 [HGNC Symbol;Acc:26648]
1991	295	315	488.941	374552	1.3054	0	1	0	NM_175886.2	PRPS1L1	phosphoribosyl pyrophosphate synthetase 1-like 1 [HGNC Symbol;Acc:9463]
1993	1238	1251	0.0094	1.5264	6.1583	0	1	0	NM_133171.3	ELMO2	engulfment and cell motility 2 [HGNC Symbol;Acc:17233]
2007	304	316	0.0005	18.797	0.0266	0	1	0	NM_001195522.1	NA	NA
2010	506	526	0.0011	0.0111	99.3474	0	1	0	NM_001253380.1	RPL15	ribosomal protein L15 [HGNC Symbol;Acc:10306]
2011	693	718	0.006	0.0604	99.3474	0	1	0	NM_001253380.1	RPL15	ribosomal protein L15 [HGNC Symbol;Acc:10306]
2013	786	809	1142.18	11496.9	99.3474	0	0	1	NM_001253380.1	RPL15	ribosomal protein L15 [HGNC Symbol;Acc:10306]
2019	305	317	0.0006	0.0629	9.54305	0	1	0	NM_004667.5	HERC2	HECT and RLD domain containing E3 ubiquitin protein ligase 2 [HGNC Symbol;Acc:4868]
2024	305	318	0.0017	0.0306	55.547	0	1	0	NM_145897.2	PFDN5	prefoldin subunit 5 [HGNC Symbol;Acc:8869]
2026	306	318	0.0019	Inf	0	0	1	0	NM_152501.4	PYHIN1	pyrin and HIN domain family, member 1 [HGNC Symbol;Acc:28894]
2029	306	318	0.0019	Inf	0	0	1	0	NM_198928.4	PYHIN1	pyrin and HIN domain family, member 1 [HGNC Symbol;Acc:28894]
2032	306	318	0.0023	Inf	0	0	1	0	NM_198929.4	PYHIN1	pyrin and HIN domain family, member 1 [HGNC Symbol;Acc:28894]
2035	306	318	0.0019	Inf	0	0	1	0	NM_198930.3	PYHIN1	pyrin and HIN domain family, member 1 [HGNC Symbol;Acc:28894]
2040	306	319	0.0011	Inf	0	0	1	0	NM_020041.2	SLC2A9	solute carrier family 2 (facilitated glucose transporter), member 9 [HGNC Symbol;Acc:13446]
2043	1332	1352	0.0046	1.256	3.6624	0	0	1	NM_001029840.2	TCAIM	T cell activation inhibitor, mitochondrial [HGNC Symbol;Acc:25241]
2046	305	320	0.0395	Inf	0	0	1	0	NM_001005496.1	OR5D16	olfactory receptor, family 5, subfamily D, member 16 [HGNC Symbol;Acc:15283]
2047	306	320	0.0081	1.5688	5.1632	0	1	0	NM_000017.2	ACADS	acyl-CoA dehydrogenase, C-2 to C-3 short chain [HGNC Symbol;Acc:90]
2052	306	321	0.0108	739.726	0.0146	0	1	0	XR_109406.1	RP11-700H6.1
2054	306	321	0.0108	739.726	0.0146	0	1	0	XR_133139.1	RP11-700H6.1
2056	308	321	0.0016	4.3325	0.3693	0	1	0	NM_183060.2	CREM	cAMP responsive element modulator [HGNC Symbol;Acc:2352]
2058	302	322	0.009	2.1493	4.1874	1	0	0	NM_001242546.1	ANAPC16	anaphase promoting complex subunit 16 [HGNC Symbol;Acc:26976]
2072	306	326	0.0609	Inf	0	0	1	0	NM_003701.3	TNFSF11	tumor necrosis factor (ligand) superfamily, member 11 [HGNC Symbol;Acc:11926]
2079	767	783	505.09	58778.2	8.59315	0	1	0	NR_027338.1	NA	NA
2086	307	330	2319.43	129841	17.8636	0	1	0	NM_001129765.1	NSDHL	NAD(P) dependent steroid dehydrogenase-like [HGNC Symbol;Acc:13398]
2092	317	330	0.0011	Inf	0	0	1	0	NM_001001290.1	SLC2A9	solute carrier family 2 (facilitated glucose transporter), member 9 [HGNC Symbol;Acc:13446]
2097	318	331	0.0044	602.74	0.0073	1	0	0	NM_080588.2	PTPN7	protein tyrosine phosphatase, non-receptor type 7 [HGNC Symbol;Acc:9659]
2100	313	333	0.0119	9.3542	1.27215	1	0	0	NM_172214.2	CAMKK2	calcium/calmodulin-dependent protein kinase kinase 2, beta [HGNC Symbol;Acc:1470]
2102	313	333	0.0119	10.3939	1.1449	1	0	0	NM_172215.2	CAMKK2	calcium/calmodulin-dependent protein kinase kinase 2, beta [HGNC Symbol;Acc:1470]
2104	313	333	0.0119	5.1421	2.31425	1	0	0	NM_006549.3	CAMKK2	calcium/calmodulin-dependent protein kinase kinase 2, beta [HGNC Symbol;Acc:1470]
2107	313	333	0.0119	5.0074	2.3765	1	0	0	NM_153499.2	CAMKK2	calcium/calmodulin-dependent protein kinase kinase 2, beta [HGNC Symbol;Acc:1470]
2110	313	333	0.0119	5.0941	2.33605	1	0	0	NM_153500.1	CAMKK2	calcium/calmodulin-dependent protein kinase kinase 2, beta [HGNC Symbol;Acc:1470]
2113	313	333	0.0119	5.2363	2.2726	1	0	0	NM_172216.1	CAMKK2	calcium/calmodulin-dependent protein kinase kinase 2, beta [HGNC Symbol;Acc:1470]
2120	320	333	0.0017	Inf	0	0	1	0	XR_112815.1	RP11-354I10.1
2121	320	333	0.0017	Inf	0	0	1	0	XR_108670.1	RP11-354I10.1
2124	305	334	10.6199	271.562	39.1067	0	1	0	NM_004089.3	TSC22D3	TSC22 domain family, member 3 [HGNC Symbol;Acc:3051]
2125	1368	1384	67.8769	1735.68	39.1067	0	0	1	NM_004089.3	TSC22D3	TSC22 domain family, member 3 [HGNC Symbol;Acc:3051]
2143	798	826	12.4415	210.114	59.2131	1	0	0	NM_001190702.1	MTRNR2L8	MT-RNR2-like 8 [HGNC Symbol;Acc:37165]
2144	974	991	0.031	0.5235	59.2131	0	1	0	NM_001190702.1	MTRNR2L8	MT-RNR2-like 8 [HGNC Symbol;Acc:37165]
2145	321	340	0.0078	12.1156	0.6438	0	1	0	NM_018943.2	TUBA8	tubulin, alpha 8 [HGNC Symbol;Acc:12410]
2150	565	581	0.0028	9.307	0.30085	0	1	0	XR_110077.1	CTC-338M12.6
2156	325	343	0.0015	101.695	0.01475	1	0	0	NM_001525.2	HCRTR1	hypocretin (orexin) receptor 1 [HGNC Symbol;Acc:4848]
2157	329	343	0.0024	0.6457	3.71715	1	0	0	NM_021205.5	RHOU	ras homolog family member U [HGNC Symbol;Acc:17794]
2163	332	345	0.0073	72.6368	0.1005	0	1	0	NM_002960.1	S100A3	S100 calcium binding protein A3 [HGNC Symbol;Acc:10493]
2172	335	348	0.0011	Inf	0	0	0	1	NM_001146157.2	FAM25A	family with sequence similarity 25, member A [HGNC Symbol;Acc:23436]
2178	330	353	0.0023	18.7755	0.1225	0	1	0	XR_111668.1	AC015842.1
2181	333	349	0.0239	0.5803	41.1842	0	1	0	NM_172251.2	MRPL54	mitochondrial ribosomal protein L54 [HGNC Symbol;Acc:16685]
2182	336	349	0.0032	119.403	0.0268	1	0	0	NM_013447.2	EMR2	egf-like module containing, mucin-like, hormone receptor-like 2 [HGNC Symbol;Acc:3337]
2185	336	349	0.0032	131.417	0.02435	1	0	0	NM_152916.1	NA	NA
2188	336	349	0.0032	130.879	0.02445	1	0	0	NM_152917.1	NA	NA
2191	336	349	0.0032	367.816	0.0087	1	0	0	NM_152918.1	NA	NA
2194	336	349	0.0032	118.959	0.0269	1	0	0	NM_152919.1	NA	NA
2197	336	349	0.0032	130.879	0.02445	1	0	0	NM_152920.1	NA	NA
2200	336	349	0.0032	130.081	0.0246	1	0	0	NM_152921.1	NA	NA
2213	338	351	0.0016	6.0105	0.2662	0	1	0	NM_182771.1	CREM	cAMP responsive element modulator [HGNC Symbol;Acc:2352]
2215	338	351	0.0016	5.9019	0.2711	0	1	0	NM_182772.1	CREM	cAMP responsive element modulator [HGNC Symbol;Acc:2352]
2217	330	353	0.1102	1179.87	0.0934	1	0	0	NM_080672.3	PHACTR3	phosphatase and actin regulator 3 [HGNC Symbol;Acc:15833]
2218	336	352	0.0017	0.3401	4.99845	0	1	0	NR_040012.1	NA	NA
2225	335	354	0.0388	141.657	0.2739	0	1	0	NM_080386.3	TUBA3D	tubulin, alpha 3d [HGNC Symbol;Acc:24071]
2227	2907	2921	0.0011	916.667	0.0012	0	0	1	NM_001166276.1	ARHGAP25	Rho GTPase activating protein 25 [HGNC Symbol;Acc:28951]
2230	2904	2918	0.0011	916.667	0.0012	0	0	1	NM_014882.2	ARHGAP25	Rho GTPase activating protein 25 [HGNC Symbol;Acc:28951]
2237	2313	2333	6.0851	1513.5	4.02055	0	1	0	NR_033926.1	NA	NA
2244	346	358	0.0019	20.5628	0.0924	0	1	0	NM_005531.2	IFI16	interferon, gamma-inducible protein 16 [HGNC Symbol;Acc:5395]
2247	346	358	0.0019	20.9597	0.09065	0	1	0	NM_001206567.1	IFI16	interferon, gamma-inducible protein 16 [HGNC Symbol;Acc:5395]
2250	345	360	0.0194	1.0668	18.1849	0	1	0	NM_018074.4	CCDC94	coiled-coil domain containing 94 [HGNC Symbol;Acc:25518]
2257	348	362	0.0004	0.4436	0.9018	1	0	0	NM_005568.3	LHX1	LIM homeobox 1 [HGNC Symbol;Acc:6593]
2261	343	363	0.0008	4.7747	0.16755	0	1	0	NR_002165.1	NA	NA
2273	2360	2374	0.0025	0.1395	17.9199	0	1	0	NM_001100169.1	IMMT	inner membrane protein, mitochondrial [HGNC Symbol;Acc:6047]
2276	2363	2377	0.0025	0.1388	18.0128	0	1	0	NM_006839.2	IMMT	inner membrane protein, mitochondrial [HGNC Symbol;Acc:6047]
2279	2330	2344	0.0025	0.1344	18.6007	0	1	0	NM_001100170.1	IMMT	inner membrane protein, mitochondrial [HGNC Symbol;Acc:6047]
2281	353	368	0.0073	0.3508	20.8075	0	0	1	NM_001198664.1	GNG10	guanine nucleotide binding protein (G protein), gamma 10 [HGNC Symbol;Acc:4402]
2292	354	369	0.0129	Inf	0	0	1	0	NR_026766.1	MYCNOS	MYCN opposite strand/antisense RNA [HGNC Symbol;Acc:16911]
2295	356	369	0.0022	3.5848	0.6137	0	1	0	NM_003535.2	HIST1H3J	histone cluster 1, H3j [HGNC Symbol;Acc:4774]
2299	344	367	5309.83	116242	45.679	0	1	0	NM_016454.2	EMC4	ER membrane protein complex subunit 4 [HGNC Symbol;Acc:28032]
2301	356	371	0.0073	0.3199	22.8227	0	0	1	NM_001017998.3	GNG10	guanine nucleotide binding protein (G protein), gamma 10 [HGNC Symbol;Acc:4402]
2321	359	376	0.1042	9.5269	10.9374	1	0	0	NM_001329.2	CTBP2	C-terminal binding protein 2 [HGNC Symbol;Acc:2495]
2325	355	381	0.0004	0.0747	5.35295	0	1	0	NR_029435.1	NA	NA
2329	362	376	0.0065	0.4687	13.8692	0	1	0	NM_033657.2	DAP3	death associated protein 3 [HGNC Symbol;Acc:2673]
2333	357	377	0.0775	5.8683	13.2066	0	1	0	NM_002765.4	PRPS2	phosphoribosyl pyrophosphate synthetase 2 [HGNC Symbol;Acc:9465]
2335	357	377	0.0775	6.0989	12.7072	0	1	0	NM_001039091.2	PRPS2	phosphoribosyl pyrophosphate synthetase 2 [HGNC Symbol;Acc:9465]
2341	364	377	0.0094	5.6352	1.6681	0	1	0	NM_001907.2	CTRL	chymotrypsin-like [HGNC Symbol;Acc:2524]
2347	522	536	0.0048	1.8068	2.65665	1	0	0	NM_144611.3	CYB5D2	cytochrome b5 domain containing 2 [HGNC Symbol;Acc:28471]
2355	368	381	0.0034	1.9664	1.72905	0	1	0	XR_132554.1	NA	NA
2357	363	382	299.027	949.463	314.944	0	1	0	NM_006082.2	TUBA1B	tubulin, alpha 1b [HGNC Symbol;Acc:18809]
2363	365	382	0.0388	2781.36	0.01395	1	0	0	NM_002233.3	KCNA4	potassium voltage-gated channel, shaker-related subfamily, member 4 [HGNC Symbol;Acc:6222]
2364	368	382	0.0014	Inf	0	0	1	0	NM_001024607.1	C7orf66	chromosome 7 open reading frame 66 [HGNC Symbol;Acc:33712]
2374	370	384	0.0008	0.0519	15.4111	0	1	0	NM_176869.2	PPA2	pyrophosphatase (inorganic) 2 [HGNC Symbol;Acc:28883]
2377	370	384	0.0008	0.0751	10.6494	0	1	0	NM_006903.4	PPA2	pyrophosphatase (inorganic) 2 [HGNC Symbol;Acc:28883]
2386	347	387	0.0185	13.4741	1.373	1	0	0	NM_153706.3	SETD9	SET domain containing 9 [HGNC Symbol;Acc:28508]
2387	347	387	0.0185	18.1062	1.02175	1	0	0	NM_001171990.1	SETD9	SET domain containing 9 [HGNC Symbol;Acc:28508]
2396	372	386	0.0022	0.3208	6.8578	0	1	0	NM_006254.3	PRKCD	protein kinase C, delta [HGNC Symbol;Acc:9399]
2400	373	399	0.01	0.0343	291.69	0	1	0	XR_132867.1	NA	NA
2401	373	399	0.01	0.0341	293.674	0	1	0	XR_132535.1	NA	NA
2402	372	389	0.1042	9.1337	11.4083	1	0	0	NM_001083914.1	CTBP2	C-terminal binding protein 2 [HGNC Symbol;Acc:2495]
2409	374	388	0.0012	0.28	4.28525	0	1	0	NM_001128211.1	NUDCD1	NudC domain containing 1 [HGNC Symbol;Acc:24306]
2417	368	390	0.0388	32.1392	1.20725	0	1	0	NR_002803.2	RPL13P5	ribosomal protein L13 pseudogene 5 [HGNC Symbol;Acc:30363]
2420	376	390	0.0073	12.6615	0.57655	1	0	0	NM_001145371.1	PTPN3	protein tyrosine phosphatase, non-receptor type 3 [HGNC Symbol;Acc:9655]
2422	376	390	0.0073	12.6101	0.5789	1	0	0	NM_001145372.1	PTPN3	protein tyrosine phosphatase, non-receptor type 3 [HGNC Symbol;Acc:9655]
2442	541	558	172.632	66979.1	2.5774	0	1	0	NM_001190708.1	MTRNR2L10	MT-RNR2-like 10 [HGNC Symbol;Acc:37167]
2443	378	393	0.0436	13.7433	3.17245	1	0	0	NM_003671.3	CDC14B	CDC14 cell division cycle 14 homolog B (S. cerevisiae) [HGNC Symbol;Acc:1719]
2445	378	393	0.0436	13.7657	3.1673	1	0	0	NM_033331.2	CDC14B	CDC14 cell division cycle 14 homolog B (S. cerevisiae) [HGNC Symbol;Acc:1719]
2453	382	394	0.0007	0.0181	38.5725	0	1	0	NM_001520.3	GTF3C1	general transcription factor IIIC, polypeptide 1, alpha 220kDa [HGNC Symbol;Acc:4664]
2459	378	395	13.5062	1.08921e+06	0.0124	0	1	0	NM_001134659.1	PRR23A	proline rich 23A [HGNC Symbol;Acc:37172]
2464	422	443	1552.29	3315.17	468.24	0	1	0	NM_000993.4	RPL31	ribosomal protein L31 [HGNC Symbol;Acc:10334]
2472	362	398	4678.25	18956.8	246.785	0	1	0	NM_003329.3	TXN	thioredoxin [HGNC Symbol;Acc:12435]
2474	378	397	296.112	2093.17	141.466	0	1	0	NM_181697.2	PRDX1	peroxiredoxin 1 [HGNC Symbol;Acc:9352]
2476	382	397	0.0048	12.7321	0.377	0	1	0	NM_014475.3	DHDH	dihydrodiol dehydrogenase (dimeric) [HGNC Symbol;Acc:17887]
2477	385	397	0.0004	Inf	0	0	1	0	NM_001005203.2	OR8S1	olfactory receptor, family 8, subfamily S, member 1 [HGNC Symbol;Acc:19628]
2481	3692	3706	0.0012	9.9174	0.121	0	1	0	XR_112889.1	NA	NA
2485	3692	3706	0.0012	9.9174	0.121	0	1	0	XR_108644.1	NA	NA
2495	381	400	296.112	2630.24	112.58	0	1	0	NM_001202431.1	NA	NA
2497	387	400	0.0013	0.3463	3.75415	0	1	0	NM_001099271.1	POC5	POC5 centriolar protein homolog (Chlamydomonas) [HGNC Symbol;Acc:26658]
2516	1566	1583	0.0028	56.7376	0.04935	0	1	0	NR_038252.1	LINC00466	long intergenic non-protein coding RNA 466 [HGNC Symbol;Acc:27294]
2525	389	403	0.0065	0.4959	13.108	0	1	0	NM_001199849.1	DAP3	death associated protein 3 [HGNC Symbol;Acc:2673]
2535	393	409	75.0262	461.236	162.663	0	1	0	NM_004548.2	NDUFB10	NADH dehydrogenase (ubiquinone) 1 beta subcomplex, 10, 22kDa [HGNC Symbol;Acc:7696]
2542	397	409	0.0004	1.2951	0.30885	0	1	0	NM_001168357.1	PLA2G7	phospholipase A2, group VII (platelet-activating factor acetylhydrolase, plasma) [HGNC Symbol;Acc:9040]
2545	395	410	0.0016	14.3113	0.1118	0	1	0	NM_003679.4	KMO	kynurenine 3-monooxygenase (kynurenine 3-hydroxylase) [HGNC Symbol;Acc:6381]
2547	395	411	0.0039	3.9955	0.9761	0	1	0	NM_001256008.1	PNPLA8	patatin-like phospholipase domain containing 8 [HGNC Symbol;Acc:28900]
2549	395	411	0.0039	4.2196	0.92425	0	1	0	NM_001256009.1	PNPLA8	patatin-like phospholipase domain containing 8 [HGNC Symbol;Acc:28900]
2552	397	411	0.0022	1.0952	2.0088	1	0	0	NM_001242786.1	BRF1	BRF1 homolog, subunit of RNA polymerase III transcription initiation factor IIIB (S. cerevisiae) [HGNC Symbol;Acc:11551]
2554	397	411	0.0022	1.071	2.05415	1	0	0	NM_001242787.1	BRF1	BRF1 homolog, subunit of RNA polymerase III transcription initiation factor IIIB (S. cerevisiae) [HGNC Symbol;Acc:11551]
2567	2127	2141	0.0029	0.3685	7.8695	0	1	0	NR_046252.1	FGD5-AS1	FGD5 antisense RNA 1 [HGNC Symbol;Acc:40410]
2574	404	419	0.0055	14.0719	0.39085	0	1	0	NM_001136482.1	C19orf38	chromosome 19 open reading frame 38 [HGNC Symbol;Acc:34073]
2575	406	419	0.0016	4.7274	0.33845	0	1	0	NM_181571.2	CREM	cAMP responsive element modulator [HGNC Symbol;Acc:2352]
2596	955	978	539.314	1666.96	323.533	0	1	0	NR_003662.2	RPSAP9	ribosomal protein SA pseudogene 9 [HGNC Symbol;Acc:31463]
2599	411	424	0.0011	3.1131	0.35335	0	1	0	NM_001002901.2	FCRLB	Fc receptor-like B [HGNC Symbol;Acc:26431]
2620	408	431	2377.96	152292	15.6145	0	1	0	NM_032493.3	AP1M1	adaptor-related protein complex 1, mu 1 subunit [HGNC Symbol;Acc:13667]
2622	408	431	2377.96	161379	14.7353	0	1	0	NM_001130524.1	AP1M1	adaptor-related protein complex 1, mu 1 subunit [HGNC Symbol;Acc:13667]
2624	417	443	0.01	0.0286	349.847	0	0	1	NM_021104.1	RPL41	ribosomal protein L41 [HGNC Symbol;Acc:10354]
2628	414	432	3728.02	5288.94	704.871	0	0	1	NM_000996.2	RPL35A	ribosomal protein L35a [HGNC Symbol;Acc:10345]
2640	413	436	538.062	9048.88	59.4618	0	0	1	NM_005001.3	NDUFA7	NADH dehydrogenase [ubiquinone] 1 alpha subcomplex subunit 7 [UniProtKB/Swiss-Prot;Acc:O95182]
2644	423	437	0.0043	0.907	4.7409	0	1	0	NM_001025252.1	TPD52	tumor protein D52 [HGNC Symbol;Acc:12005]
2650	419	439	488.941	6674.16	73.2588	0	1	0	NM_002764.3	PRPS1	phosphoribosyl pyrophosphate synthetase 1 [HGNC Symbol;Acc:9462]
2654	427	440	0.0012	0.4409	2.7214	0	1	0	NM_001406.3	EFNB3	ephrin-B3 [HGNC Symbol;Acc:3228]
2667	429	444	170.796	1044.32	163.548	0	1	0	NM_005742.2	PDIA6	protein disulfide isomerase family A, member 6 [HGNC Symbol;Acc:30168]
2678	11042	11055	0.0004	266.667	0.0015	0	0	1	NM_001195728.2	SLC1A2	solute carrier family 1 (glial high affinity glutamate transporter), member 2 [HGNC Symbol;Acc:10940]
2680	435	447	0.0004	0.0351	11.3923	0	1	0	NM_033668.2	ITGB1	integrin, beta 1 (fibronectin receptor, beta polypeptide, antigen CD29 includes MDF2, MSK12) [HGNC Symbol;Acc:6153]
2699	438	451	0.0012	1.3019	0.9217	0	1	0	XR_132998.1	NA	NA
2700	438	451	0.0012	1.3133	0.91375	0	1	0	NR_046221.1	RP11-793H13.3
2708	440	453	0.0017	0.0179	95.0267	0	1	0	NM_002624.3	PFDN5	prefoldin subunit 5 [HGNC Symbol;Acc:8869]
2715	438	455	0.0388	4.9879	7.7789	0	1	0	NM_015139.2	SLC35D1	solute carrier family 35 (UDP-glucuronic acid/UDP-N-acetylgalactosamine dual transporter), member D1 [HGNC Symbol;Acc:20800]
2718	439	455	0.001	Inf	0	0	1	0	NM_033050.4	SUCNR1	succinate receptor 1 [HGNC Symbol;Acc:4542]
2723	442	456	0.0082	161.259	0.05085	0	1	0	NM_021915.2	ZNF69	zinc finger protein 69 [HGNC Symbol;Acc:13138]
2727	441	457	0.0039	3.6739	1.06155	0	1	0	NM_001256007.1	PNPLA8	patatin-like phospholipase domain containing 8 [HGNC Symbol;Acc:28900]
2729	444	457	0.0005	0.6299	0.79375	1	0	0	NM_001538.3	HSF4	heat shock transcription factor 4 [HGNC Symbol;Acc:5227]
2731	444	457	0.0005	0.5995	0.834	1	0	0	NM_001040667.2	HSF4	heat shock transcription factor 4 [HGNC Symbol;Acc:5227]
2739	2734	2747	0.0009	0.2131	4.2224	0	1	0	NM_014629.2	ARHGEF10	Rho guanine nucleotide exchange factor (GEF) 10 [HGNC Symbol;Acc:14103]
2751	446	460	0.0784	Inf	0	0	1	0	NR_027120.1	RP11-470E16.1
2764	450	463	0.0004	11.3798	0.03515	0	1	0	XM_003403419.1	NA	NA
2768	450	464	0.9006	146.394	6.1519	1	0	0	NM_138793.3	CANT1	calcium activated nucleotidase 1 [HGNC Symbol;Acc:19721]
2777	3764	3834	4175.52	24080	173.402	0	1	0	NR_046235.1	RNA45S5	RNA, 45S pre-ribosomal 5 [HGNC Symbol;Acc:44273]
2778	3896	3931	2045.96	11798.9	173.402	0	1	0	NR_046235.1	RNA45S5	RNA, 45S pre-ribosomal 5 [HGNC Symbol;Acc:44273]
2779	3951	4074	732.289	4223.07	173.402	0	1	0	NR_046235.1	RNA45S5	RNA, 45S pre-ribosomal 5 [HGNC Symbol;Acc:44273]
2780	4112	4211	281.622	1624.1	173.402	0	1	0	NR_046235.1	RNA45S5	RNA, 45S pre-ribosomal 5 [HGNC Symbol;Acc:44273]
2781	4220	4240	1394.89	8044.26	173.402	0	1	0	NR_046235.1	RNA45S5	RNA, 45S pre-ribosomal 5 [HGNC Symbol;Acc:44273]
2782	4272	4301	2262.81	13049.5	173.402	0	1	0	NR_046235.1	RNA45S5	RNA, 45S pre-ribosomal 5 [HGNC Symbol;Acc:44273]
2786	4530	4636	4235.61	24426.5	173.402	0	1	0	NR_046235.1	RNA45S5	RNA, 45S pre-ribosomal 5 [HGNC Symbol;Acc:44273]
2787	4755	4784	1979.29	11414.4	173.402	0	1	0	NR_046235.1	RNA45S5	RNA, 45S pre-ribosomal 5 [HGNC Symbol;Acc:44273]
2788	4808	5007	1322.84	7628.75	173.402	0	1	0	NR_046235.1	RNA45S5	RNA, 45S pre-ribosomal 5 [HGNC Symbol;Acc:44273]
2789	5036	5247	2719.62	15683.9	173.402	0	1	0	NR_046235.1	RNA45S5	RNA, 45S pre-ribosomal 5 [HGNC Symbol;Acc:44273]
2790	5270	5348	2327.53	13422.7	173.402	0	1	0	NR_046235.1	RNA45S5	RNA, 45S pre-ribosomal 5 [HGNC Symbol;Acc:44273]
2793	6615	6643	1344.24	7752.18	173.402	0	1	0	NR_046235.1	RNA45S5	RNA, 45S pre-ribosomal 5 [HGNC Symbol;Acc:44273]
2795	6725	6757	4711.56	27171.3	173.402	0	1	0	NR_046235.1	RNA45S5	RNA, 45S pre-ribosomal 5 [HGNC Symbol;Acc:44273]
2796	7924	8137	1216.87	7017.61	173.402	0	1	0	NR_046235.1	RNA45S5	RNA, 45S pre-ribosomal 5 [HGNC Symbol;Acc:44273]
2800	8356	8374	180.024	1038.19	173.402	0	1	0	NR_046235.1	RNA45S5	RNA, 45S pre-ribosomal 5 [HGNC Symbol;Acc:44273]
2801	8418	8449	2.5581	14.7524	173.402	0	1	0	NR_046235.1	RNA45S5	RNA, 45S pre-ribosomal 5 [HGNC Symbol;Acc:44273]
2802	8609	8654	83.2139	479.89	173.402	0	1	0	NR_046235.1	RNA45S5	RNA, 45S pre-ribosomal 5 [HGNC Symbol;Acc:44273]
2803	8677	8700	0.1543	0.8898	173.402	0	1	0	NR_046235.1	RNA45S5	RNA, 45S pre-ribosomal 5 [HGNC Symbol;Acc:44273]
2804	8858	8880	2272.33	13104.4	173.402	0	1	0	NR_046235.1	RNA45S5	RNA, 45S pre-ribosomal 5 [HGNC Symbol;Acc:44273]
2805	8904	8938	454.185	2619.26	173.402	0	1	0	NR_046235.1	RNA45S5	RNA, 45S pre-ribosomal 5 [HGNC Symbol;Acc:44273]
2807	9072	9210	2125.61	12258.3	173.402	0	1	0	NR_046235.1	RNA45S5	RNA, 45S pre-ribosomal 5 [HGNC Symbol;Acc:44273]
2808	9260	9287	1508.35	8698.55	173.402	0	1	0	NR_046235.1	RNA45S5	RNA, 45S pre-ribosomal 5 [HGNC Symbol;Acc:44273]
2810	9423	9444	1587.98	9157.76	173.402	0	1	0	NR_046235.1	RNA45S5	RNA, 45S pre-ribosomal 5 [HGNC Symbol;Acc:44273]
2811	9465	9486	1015.37	5855.58	173.402	0	1	0	NR_046235.1	RNA45S5	RNA, 45S pre-ribosomal 5 [HGNC Symbol;Acc:44273]
2815	9745	9781	631.255	3640.41	173.402	0	1	0	NR_046235.1	RNA45S5	RNA, 45S pre-ribosomal 5 [HGNC Symbol;Acc:44273]
2816	9794	9815	542.754	3130.03	173.402	0	1	0	NR_046235.1	RNA45S5	RNA, 45S pre-ribosomal 5 [HGNC Symbol;Acc:44273]
2817	9824	9840	62.7371	361.801	173.402	0	1	0	NR_046235.1	RNA45S5	RNA, 45S pre-ribosomal 5 [HGNC Symbol;Acc:44273]
2818	9863	9905	189.945	1095.4	173.402	0	1	0	NR_046235.1	RNA45S5	RNA, 45S pre-ribosomal 5 [HGNC Symbol;Acc:44273]
2824	10568	10587	3736.64	21549	173.402	0	1	0	NR_046235.1	RNA45S5	RNA, 45S pre-ribosomal 5 [HGNC Symbol;Acc:44273]
2826	10641	10661	2285.76	13181.8	173.402	0	1	0	NR_046235.1	RNA45S5	RNA, 45S pre-ribosomal 5 [HGNC Symbol;Acc:44273]
2829	10824	10892	1015.03	5853.61	173.402	0	1	0	NR_046235.1	RNA45S5	RNA, 45S pre-ribosomal 5 [HGNC Symbol;Acc:44273]
2830	10975	11027	1409.15	8126.47	173.402	0	1	0	NR_046235.1	RNA45S5	RNA, 45S pre-ribosomal 5 [HGNC Symbol;Acc:44273]
2831	11149	11176	106.595	614.728	173.402	0	1	0	NR_046235.1	RNA45S5	RNA, 45S pre-ribosomal 5 [HGNC Symbol;Acc:44273]
2832	11275	11294	180.452	1040.66	173.402	0	1	0	NR_046235.1	RNA45S5	RNA, 45S pre-ribosomal 5 [HGNC Symbol;Acc:44273]
2833	11298	11325	1.0458	6.0311	173.402	0	1	0	NR_046235.1	RNA45S5	RNA, 45S pre-ribosomal 5 [HGNC Symbol;Acc:44273]
2834	11442	11470	1268.34	7314.44	173.402	0	1	0	NR_046235.1	RNA45S5	RNA, 45S pre-ribosomal 5 [HGNC Symbol;Acc:44273]
2836	11554	11672	1107.13	6384.78	173.402	0	1	0	NR_046235.1	RNA45S5	RNA, 45S pre-ribosomal 5 [HGNC Symbol;Acc:44273]
2837	11706	11728	69.9901	403.629	173.402	0	1	0	NR_046235.1	RNA45S5	RNA, 45S pre-ribosomal 5 [HGNC Symbol;Acc:44273]
2838	11758	11820	2591.97	14947.8	173.402	0	1	0	NR_046235.1	RNA45S5	RNA, 45S pre-ribosomal 5 [HGNC Symbol;Acc:44273]
2839	11852	11881	4077.25	23513.3	173.402	0	1	0	NR_046235.1	RNA45S5	RNA, 45S pre-ribosomal 5 [HGNC Symbol;Acc:44273]
2840	11900	11919	78.7962	454.413	173.402	0	1	0	NR_046235.1	RNA45S5	RNA, 45S pre-ribosomal 5 [HGNC Symbol;Acc:44273]
2842	11987	12009	360.589	2079.49	173.402	0	1	0	NR_046235.1	RNA45S5	RNA, 45S pre-ribosomal 5 [HGNC Symbol;Acc:44273]
2843	12039	12065	1635.3	9430.65	173.402	0	1	0	NR_046235.1	RNA45S5	RNA, 45S pre-ribosomal 5 [HGNC Symbol;Acc:44273]
2844	12106	12136	2559.68	14761.5	173.402	0	1	0	NR_046235.1	RNA45S5	RNA, 45S pre-ribosomal 5 [HGNC Symbol;Acc:44273]
2845	12151	12178	1888.23	10889.3	173.402	0	1	0	NR_046235.1	RNA45S5	RNA, 45S pre-ribosomal 5 [HGNC Symbol;Acc:44273]
2851	12415	12440	201.67	1163.02	173.402	0	1	0	NR_046235.1	RNA45S5	RNA, 45S pre-ribosomal 5 [HGNC Symbol;Acc:44273]
2852	12493	12658	1387.48	8001.52	173.402	0	1	0	NR_046235.1	RNA45S5	RNA, 45S pre-ribosomal 5 [HGNC Symbol;Acc:44273]
2853	12703	12734	0.2326	1.3414	173.402	0	1	0	NR_046235.1	RNA45S5	RNA, 45S pre-ribosomal 5 [HGNC Symbol;Acc:44273]
2860	445	467	0.3101	3.5388	87.6286	0	1	0	NM_001358.2	DHX15	DEAH (Asp-Glu-Ala-His) box polypeptide 15 [HGNC Symbol;Acc:2738]
2870	1699	1794	0.0732	515.312	0.14205	0	1	0	NR_024129.1	LINC00092	long intergenic non-protein coding RNA 92 [HGNC Symbol;Acc:31408]
2895	460	473	0.0018	8.1614	0.22055	0	1	0	NM_144729.2	DUSP10	dual specificity phosphatase 10 [HGNC Symbol;Acc:3065]
2899	458	474	0.0018	25.7511	0.0699	0	1	0	NM_001004308.2	ZCCHC16	zinc finger, CCHC domain containing 16 [HGNC Symbol;Acc:25214]
2906	458	475	0.2326	0.997	233.301	0	0	1	NM_004541.3	NDUFA1	NADH dehydrogenase (ubiquinone) 1 alpha subcomplex, 1, 7.5kDa [HGNC Symbol;Acc:7683]
2930	464	478	0.0022	31.4735	0.0699	0	1	0	NM_172140.1	IL29	interleukin 29 (interferon, lambda 1) [HGNC Symbol;Acc:18363]
2933	464	479	0.003	1200	0.0025	0	1	0	NM_031889.2	ENAM	enamelin [HGNC Symbol;Acc:3344]
2937	464	480	0.0018	0.3773	4.7713	0	0	1	NM_145267.2	C6orf57	chromosome 6 open reading frame 57 [HGNC Symbol;Acc:20957]
2949	470	482	0.0004	0.0496	8.0664	0	1	0	NM_030918.5	SNX27	sorting nexin family member 27 [HGNC Symbol;Acc:20073]
2971	474	488	0.0012	0.2377	5.049	0	1	0	NM_032869.3	NUDCD1	NudC domain containing 1 [HGNC Symbol;Acc:24306]
2986	477	491	0.0024	24.1935	0.0992	0	1	0	NR_028339.1	NA	NA
2993	473	492	1448.54	2086.65	694.195	0	1	0	NM_003295.2	TPT1	tumor protein, translationally-controlled 1 [HGNC Symbol;Acc:12022]
2999	479	493	0.0113	0.0346	326.588	0	0	1	NM_021029.5	RPL36A	ribosomal protein L36a [HGNC Symbol;Acc:10359]
3023	481	497	16.9504	13.8158	1226.88	0	1	0	NM_001018.3	RPS15	ribosomal protein S15 [HGNC Symbol;Acc:10388]
3029	3149	3174	0.0007	Inf	0	0	1	0	NR_002923.2	BCORP1	BCL6 corepressor pseudogene 1 [HGNC Symbol;Acc:23953]
3032	3356	3381	0.0007	Inf	0	0	1	0	NR_033732.1	BCORP1	BCL6 corepressor pseudogene 1 [HGNC Symbol;Acc:23953]
3038	486	499	0.0029	Inf	0	0	1	0	NR_038424.1	GS1-279B7.1
3039	486	500	0.0194	71.8652	0.26995	0	1	0	NM_004816.3	FAM189A2	family with sequence similarity 189, member A2 [HGNC Symbol;Acc:24820]
3042	488	500	0.0004	1.1728	0.34105	0	1	0	NM_005084.3	PLA2G7	phospholipase A2, group VII (platelet-activating factor acetylhydrolase, plasma) [HGNC Symbol;Acc:9040]
3046	1514	1534	0.0046	2.0519	2.2418	0	0	1	NM_001029839.2	TCAIM	T cell activation inhibitor, mitochondrial [HGNC Symbol;Acc:25241]
3050	481	502	0.0129	2.3897	5.3982	0	0	1	NM_001136200.1	C10orf32	chromosome 10 open reading frame 32 [HGNC Symbol;Acc:23516]
3054	485	503	484.513	7924.3	61.1427	0	1	0	NM_006391.2	IPO7	importin 7 [HGNC Symbol;Acc:9852]
3056	3838	3861	5991.33	97989.3	61.1427	0	0	1	NM_006391.2	IPO7	importin 7 [HGNC Symbol;Acc:9852]
3058	490	503	0.0055	Inf	0	0	1	0	NM_001815.2	CEACAM3	carcinoembryonic antigen-related cell adhesion molecule 3 [HGNC Symbol;Acc:1815]
3064	488	504	0.0085	263.158	0.0323	0	1	0	NM_001008779.1	NA	NA
3082	494	507	0.0017	Inf	0	0	1	0	XR_108842.1	NA	NA
3083	494	507	0.0017	Inf	0	0	1	0	XR_132850.1	NA	NA
3086	3235	3264	0.0581	0.6443	90.1726	0	0	1	NM_001417.4	EIF4B	eukaryotic translation initiation factor 4B [HGNC Symbol;Acc:3285]
3087	3702	3719	0.0388	0.4303	90.1726	0	0	1	NM_001417.4	EIF4B	eukaryotic translation initiation factor 4B [HGNC Symbol;Acc:3285]
3090	494	508	0.0013	0.068	19.1047	0	1	0	NM_014742.3	TM9SF4	transmembrane 9 superfamily protein member 4 [HGNC Symbol;Acc:30797]
3094	490	509	0.0646	226.786	0.28485	0	1	0	XR_133020.1	NA	NA
3098	488	510	0.0194	370.937	0.0523	0	1	0	NR_033893.1	CTD-3025N20.2
3100	497	510	0.0017	Inf	0	0	1	0	XR_133456.1	NA	NA
3106	496	513	0.1042	601.096	0.17335	0	1	0	NR_003682.1	NA	NA
3116	499	514	1.6117	39502.5	0.0408	0	0	1	NM_020672.2	S100A14	S100 calcium binding protein A14 [HGNC Symbol;Acc:18901]
3142	501	516	0.0008	0.8062	0.99235	1	0	0	NM_001136205.2	KCTD1	potassium channel tetramerisation domain containing 1 [HGNC Symbol;Acc:18249]
3143	1539	1555	0.0021	2.1162	0.99235	0	0	1	NM_001136205.2	KCTD1	potassium channel tetramerisation domain containing 1 [HGNC Symbol;Acc:18249]
3157	505	519	0.0061	16.9209	0.3605	0	1	0	NR_026781.1	LINC00242	long intergenic non-protein coding RNA 242 [HGNC Symbol;Acc:21249]
3162	506	520	0.0023	105.263	0.02185	0	0	1	NM_001172416.1	KCNJ13	potassium inwardly-rectifying channel, subfamily J, member 13 [HGNC Symbol;Acc:6259]
3166	507	521	0.0026	Inf	0	0	1	0	NR_039987.1	NA	NA
3178	509	523	0.0023	176.923	0.013	0	1	0	NM_001172417.1	NA	NA
3191	527	547	630.603	22309.5	28.266	0	0	1	NM_052969.1	RPL39L	ribosomal protein L39-like [HGNC Symbol;Acc:17094]
3197	511	525	0.0082	3.804	2.1556	0	1	0	NM_152357.2	ZNF440	zinc finger protein 440 [HGNC Symbol;Acc:20874]
3199	511	525	0.0007	Inf	0	0	1	0	NM_001135086.1	NA	NA
3215	515	529	0.0083	14.4499	0.5744	0	1	0	NM_001082575.1	RBFOX3	RNA binding protein, fox-1 homolog (C. elegans) 3 [HGNC Symbol;Acc:27097]
3223	1579	1599	0.0388	5.1726	7.5011	0	1	0	NR_045639.1	NA	NA
3236	1622	1638	0.0388	Inf	0	0	1	0	NM_173506.4	LYPD4	LY6/PLAUR domain containing 4 [HGNC Symbol;Acc:28659]
3239	513	533	94.5008	991.745	95.2874	0	1	0	NM_001202470.2	NA	NA
3240	2205	2220	0.0108	0.1133	95.2874	0	0	1	NM_001202470.2	NA	NA
3241	513	533	94.5008	255.388	370.029	0	1	0	NM_001014.4	RPS10	ribosomal protein S10 [HGNC Symbol;Acc:10383]
3244	519	533	0.0082	94.3071	0.08695	0	1	0	NM_001012753.1	ZNF763	zinc finger protein 763 [HGNC Symbol;Acc:27614]
3252	1796	1809	0.0089	0.6584	13.5175	0	0	1	NM_019080.2	NDFIP2	Nedd4 family interacting protein 2 [HGNC Symbol;Acc:18537]
3253	3475	3487	0.0004	0.0296	13.5175	0	0	1	NM_019080.2	NDFIP2	Nedd4 family interacting protein 2 [HGNC Symbol;Acc:18537]
3255	1736	1749	0.0089	0.7288	12.2111	0	0	1	NM_001161407.1	NA	NA
3256	3415	3427	0.0004	0.0328	12.2111	0	0	1	NM_001161407.1	NA	NA
3261	699	723	0.0097	86.4143	0.11225	0	1	0	XR_111953.1	RP11-404O13.5
3262	1208	1222	0.0785	699.332	0.11225	0	1	0	XR_111953.1	RP11-404O13.5
3263	517	537	94.5008	327.446	288.599	0	1	0	NM_001204091.1	RPS10	ribosomal protein S10 [HGNC Symbol;Acc:10383]
3279	693	719	0.0024	35.3461	0.0679	0	1	0	XR_108363.1	RP11-404O13.5
3280	1204	1218	0.0785	1156.11	0.0679	0	1	0	XR_108363.1	RP11-404O13.5
3296	529	541	0.001	1.0312	0.9697	0	1	0	NM_001144877.2	SCAI	suppressor of cancer cell invasion [HGNC Symbol;Acc:26709]
3302	731	751	0.0011	0.0114	96.659	0	1	0	NM_002948.3	RPL15	ribosomal protein L15 [HGNC Symbol;Acc:10306]
3303	918	943	0.006	0.0621	96.659	0	1	0	NM_002948.3	RPL15	ribosomal protein L15 [HGNC Symbol;Acc:10306]
3305	1011	1034	1142.18	11816.6	96.659	0	0	1	NM_002948.3	RPL15	ribosomal protein L15 [HGNC Symbol;Acc:10306]
3318	2805	2836	0.0761	34.9781	2.17565	0	0	1	NM_001039211.2	ATAD3C	ATPase family, AAA domain containing 3C [HGNC Symbol;Acc:32151]
3319	2986	3007	0.0758	34.8402	2.17565	0	0	1	NM_001039211.2	ATAD3C	ATPase family, AAA domain containing 3C [HGNC Symbol;Acc:32151]
3331	532	545	0.0011	189.655	0.0058	1	0	0	NM_030589.2	CYP2A7	cytochrome P450, family 2, subfamily A, polypeptide 7 [HGNC Symbol;Acc:2611]
3332	532	545	0.0011	201.835	0.00545	1	0	0	NM_000764.2	CYP2A7	cytochrome P450, family 2, subfamily A, polypeptide 7 [HGNC Symbol;Acc:2611]
3333	532	545	0.0005	59.1716	0.00845	0	1	0	NM_080284.2	ABCA6	ATP-binding cassette, sub-family A (ABC1), member 6 [HGNC Symbol;Acc:36]
3337	1289	1309	0.0388	4.2194	9.19565	0	0	1	NM_006294.4	UQCRB	ubiquinol-cytochrome c reductase binding protein [HGNC Symbol;Acc:12582]
3340	532	558	0.01	0.043	232.451	0	0	1	NM_001035267.1	RPL41	ribosomal protein L41 [HGNC Symbol;Acc:10354]
3355	534	549	0.0032	2.2664	1.4119	0	1	0	NM_001130967.1	ZNF385A	zinc finger protein 385A [HGNC Symbol;Acc:17521]
3358	536	549	0.0013	0.4527	2.87175	0	1	0	NM_015490.3	SEC31B	SEC31 homolog B (S. cerevisiae) [HGNC Symbol;Acc:23197]
3367	535	550	0.0022	Inf	0	0	1	0	NR_034152.1	NA	NA
3371	536	551	0.0517	2.7873	18.5482	0	1	0	NM_001166221.1	UTP14A	UTP14, U3 small nucleolar ribonucleoprotein, homolog A (yeast) [HGNC Symbol;Acc:10665]
3377	535	553	0.0078	5.3328	1.46265	0	1	0	NR_027774.1	NA	NA
3385	540	554	1.1078	240826	0.0046	0	1	0	NM_001037324.2	ECE2	endothelin converting enzyme 2 [HGNC Symbol;Acc:13275]
3390	744	764	0.0011	0.0123	89.1885	0	1	0	NM_001253379.1	RPL15	ribosomal protein L15 [HGNC Symbol;Acc:10306]
3391	931	956	0.006	0.0673	89.1885	0	1	0	NM_001253379.1	RPL15	ribosomal protein L15 [HGNC Symbol;Acc:10306]
3393	1024	1047	1142.18	12806.4	89.1885	0	0	1	NM_001253379.1	RPL15	ribosomal protein L15 [HGNC Symbol;Acc:10306]
3395	541	555	0.0082	2.7023	3.0345	0	1	0	NM_144566.1	ZNF700	zinc finger protein 700 [HGNC Symbol;Acc:25292]
3397	537	557	823.084	1650.86	498.58	0	0	1	NM_001997.4	FAU	Finkel-Biskis-Reilly murine sarcoma virus (FBR-MuSV) ubiquitously expressed [HGNC Symbol;Acc:3597]
3399	542	556	0.0022	5.0488	0.43575	0	1	0	NM_032728.3	PPAPDC3	phosphatidic acid phosphatase type 2 domain containing 3 [HGNC Symbol;Acc:28174]
3408	539	558	3.0619	29.2963	104.515	0	0	1	NM_001034833.1	NHP2	NHP2 ribonucleoprotein homolog (yeast) [HGNC Symbol;Acc:14377]
3414	545	560	0.0019	Inf	0	0	1	0	NM_001177547.1	SIGLEC6	sialic acid binding Ig-like lectin 6 [HGNC Symbol;Acc:10875]
3421	544	561	0.0051	0.0973	52.4301	0	0	1	NM_001123068.1	PPIAL4G	peptidylprolyl isomerase A (cyclophilin A)-like 4G [HGNC Symbol;Acc:33996]
3424	547	561	0.0018	Inf	0	0	1	0	NM_001295.2	CCR1	chemokine (C-C motif) receptor 1 [HGNC Symbol;Acc:1602]
3432	550	563	0.0016	0.5546	2.8852	0	1	0	NM_001881.3	CREM	cAMP responsive element modulator [HGNC Symbol;Acc:2352]
3449	546	566	0.0185	12.8521	1.43945	1	0	0	NM_001103167.1	ZGLP1	zinc finger, GATA-like protein 1 [HGNC Symbol;Acc:37245]
3453	544	567	0.9883	427.724	2.3106	0	1	0	NR_003130.2	NA	NA
3460	553	567	0.0022	0.2989	7.3606	0	1	0	NM_032725.3	BUD13	BUD13 homolog (S. cerevisiae) [HGNC Symbol;Acc:28199]
3461	553	567	0.0022	0.371	5.93035	0	1	0	NM_001159736.1	BUD13	BUD13 homolog (S. cerevisiae) [HGNC Symbol;Acc:28199]
3463	548	568	690.346	56257.4	12.2712	0	0	1	NM_001199780.1	NA	NA
3469	555	568	0.0005	Inf	0	0	1	0	NM_001161728.1	PLA2G2A	phospholipase A2, group IIA (platelets, synovial fluid) [HGNC Symbol;Acc:9031]
3472	552	569	0.0258	29.385	0.878	0	1	0	NR_045375.1	TTC21B	tetratricopeptide repeat domain 21B [HGNC Symbol;Acc:25660]
3474	553	569	0.0039	4.0595	0.9607	0	1	0	NM_015723.3	PNPLA8	patatin-like phospholipase domain containing 8 [HGNC Symbol;Acc:28900]
3481	1238	1252	0.0194	Inf	0	0	1	0	NR_038973.1	RP11-507P23.3
3484	555	570	0.0076	Inf	0	0	1	0	NM_001004702.1	OR4C3	olfactory receptor, family 4, subfamily C, member 3 [HGNC Symbol;Acc:14697]
3489	539	562	3293.66	273759	12.0312	1	0	0	NM_016507.2	CDK12	cyclin-dependent kinase 12 [HGNC Symbol;Acc:24224]
3491	539	562	3293.66	273573	12.0394	1	0	0	NM_015083.1	CDK12	cyclin-dependent kinase 12 [HGNC Symbol;Acc:24224]
3494	1201	1215	0.0016	0.0982	16.2957	0	0	1	NM_007175.6	ERLIN2	ER lipid raft associated 2 [HGNC Symbol;Acc:1356]
3503	559	572	0.0018	0.9096	1.97885	0	1	0	NR_015454.1	MAFG-AS1	MAFG antisense RNA 1 (head to head) [HGNC Symbol;Acc:43649]
3506	559	572	0.0007	0.1057	6.62235	0	1	0	NM_004982.2	KCNJ8	potassium inwardly-rectifying channel, subfamily J, member 8 [HGNC Symbol;Acc:6269]
3523	564	576	0.0012	0.0326	36.8101	0	1	0	NM_001190996.1	ARPC1A	actin related protein 2/3 complex, subunit 1A, 41kDa [HGNC Symbol;Acc:703]
3529	544	573	1837.39	227159	8.08855	0	0	1	NM_001107.3	ACYP1	acylphosphatase 1, erythrocyte (common) type [HGNC Symbol;Acc:179]
3533	566	578	0.0012	0.0294	40.8237	0	1	0	NM_006409.3	ARPC1A	actin related protein 2/3 complex, subunit 1A, 41kDa [HGNC Symbol;Acc:703]
3540	2543	2558	0.1034	315.196	0.32805	0	1	0	NR_037168.1	NA	NA
3541	566	579	0.0005	Inf	0	0	0	1	NM_133507.2	DCN	decorin [HGNC Symbol;Acc:2705]
3548	566	580	0.0014	2.3846	0.5871	0	1	0	XR_132926.1	NA	NA
3549	566	580	0.0014	2.284	0.61295	0	1	0	XR_132927.1	NA	NA
3550	566	580	0.0014	2.3846	0.5871	0	1	0	XR_132570.1	NA	NA
3551	566	580	0.0014	2.284	0.61295	0	1	0	XR_132571.1	NA	NA
3569	565	583	178.165	15935.9	11.1801	0	1	0	NR_036506.1	RP11-455B2.8
3585	571	583	0.0004	0.0346	11.577	0	1	0	NM_133376.2	ITGB1	integrin, beta 1 (fibronectin receptor, beta polypeptide, antigen CD29 includes MDF2, MSK12) [HGNC Symbol;Acc:6153]
3603	566	589	0.0008	7.1429	0.112	0	1	0	NR_038383.1	NA	NA
3613	576	590	0.0022	0.8436	2.6078	0	1	0	NM_024535.4	CORO7	coronin 7 [HGNC Symbol;Acc:26161]
3615	576	590	0.0022	0.8796	2.50115	0	1	0	NM_001201472.1	CORO7	coronin 7 [HGNC Symbol;Acc:26161]
3617	576	590	0.0022	0.8959	2.45575	0	1	0	NM_001201473.1	CORO7	coronin 7 [HGNC Symbol;Acc:26161]
3619	576	590	0.0022	0.4226	5.20555	0	1	0	NM_001201479.1	CORO7-PAM16	CORO7-PAM16 readthrough [HGNC Symbol;Acc:44424]
3624	572	591	296.112	3099.98	95.5207	0	1	0	NM_181696.2	NA	NA
3626	574	591	0.0221	2662.65	0.0083	0	0	1	NM_079422.2	MYL1	myosin, light chain 1, alkali; skeletal, fast [HGNC Symbol;Acc:7582]
3634	576	592	0.0055	8.3321	0.6601	0	1	0	NM_032814.3	RNFT2	ring finger protein, transmembrane 2 [HGNC Symbol;Acc:25905]
3636	576	592	0.0055	7.1942	0.7645	0	1	0	NM_001109903.1	RNFT2	ring finger protein, transmembrane 2 [HGNC Symbol;Acc:25905]
3638	578	592	0.0067	Inf	0	0	0	1	NM_014617.3	CRYGA	crystallin, gamma A [HGNC Symbol;Acc:2408]
3646	555	587	1794.39	33092.2	54.2241	0	0	1	NM_001084392.1	DDT	D-dopachrome tautomerase [HGNC Symbol;Acc:2732]
3652	580	595	0.0097	8.4946	1.1419	0	1	0	NM_199181.2	SOGA1	suppressor of glucose, autophagy associated 1 [HGNC Symbol;Acc:16111]
3667	582	598	0.0646	687.6	0.09395	0	1	0	NM_001040444.1	PHF11	PHD finger protein 11 [HGNC Symbol;Acc:17024]
3671	586	599	0.0017	0.1164	14.6071	0	1	0	NM_001256892.1	SRI	sorcin [HGNC Symbol;Acc:11292]
3672	586	599	0.0017	0.1362	12.4846	0	1	0	NM_198901.1	SRI	sorcin [HGNC Symbol;Acc:11292]
3675	582	600	0.2326	14.1984	16.3821	0	1	0	NM_015492.4	C15orf39	chromosome 15 open reading frame 39 [HGNC Symbol;Acc:24497]
3682	587	600	6.9928	32961.6	0.21215	0	1	0	XM_003403834.1	NA	NA
3687	2201	2225	0.0022	2.5494	0.86295	0	0	1	NM_001080529.2	WIPF3	WAS/WASL interacting protein family, member 3 [HGNC Symbol;Acc:22004]
3689	589	601	9.6129	29424.2	0.3267	0	1	0	NM_198178.2	MITF	microphthalmia-associated transcription factor [HGNC Symbol;Acc:7105]
3696	589	602	0.0005	Inf	0	0	1	0	NM_001161729.1	PLA2G2A	phospholipase A2, group IIA (platelets, synovial fluid) [HGNC Symbol;Acc:9031]
3699	586	603	0.0051	0.7768	6.56515	0	0	1	NM_001144032.1	PPIAL4D	peptidylprolyl isomerase A (cyclophilin A)-like 4D [HGNC Symbol;Acc:33998]
3700	586	603	0.0051	0.7037	7.247	0	0	1	NM_001164261.1	PPIAL4D	peptidylprolyl isomerase A (cyclophilin A)-like 4D [HGNC Symbol;Acc:33998]
3701	586	603	0.0051	0.7037	7.247	0	0	1	NM_001164262.1	PPIAL4D	peptidylprolyl isomerase A (cyclophilin A)-like 4D [HGNC Symbol;Acc:33998]
3702	586	603	0.0051	0.4889	10.4312	0	0	1	NM_001143883.2	PPIAL4B	peptidylprolyl isomerase A (cyclophilin A)-like 4B [HGNC Symbol;Acc:33994]
3703	586	603	0.0051	0.4889	10.4312	0	0	1	NM_001135789.2	PPIAL4C	peptidylprolyl isomerase A (cyclophilin A)-like 4C [HGNC Symbol;Acc:33995]
3704	586	603	0.0051	0.4118	12.3851	0	0	1	NM_178230.1	PPIAL4A	peptidylprolyl isomerase A (cyclophilin A)-like 4A [HGNC Symbol;Acc:24369]
3706	590	604	0.0014	2.9832	0.4693	0	0	1	NM_001130022.1	ZNF680	zinc finger protein 680 [HGNC Symbol;Acc:26897]
3709	591	604	0.0005	1.996	0.2505	0	0	1	NM_000415.2	IAPP	islet amyloid polypeptide [HGNC Symbol;Acc:5329]
3716	591	606	48.428	45.9564	1053.78	0	0	1	NM_000980.2	RPL18A	ribosomal protein L18a [HGNC Symbol;Acc:10311]
3720	593	607	0.0015	283.019	0.0053	0	0	1	NM_001145668.1	CTXN2	cortexin 2 [HGNC Symbol;Acc:31109]
3735	594	608	0.0011	1.1231	0.9794	0	1	0	NR_047527.1	NA	NA
3745	598	610	0.001	1.0192	0.9812	0	1	0	NM_173690.4	SCAI	suppressor of cancer cell invasion [HGNC Symbol;Acc:26709]
3753	594	612	178.165	439.082	405.768	0	0	1	NM_021130.3	PPIA	peptidylprolyl isomerase A (cyclophilin A) [HGNC Symbol;Acc:9253]
3758	598	611	0.0016	0.5553	2.88135	0	1	0	NM_003939.4	BTRC	beta-transducin repeat containing E3 ubiquitin protein ligase [HGNC Symbol;Acc:1144]
3762	594	613	2.2732	64.2172	35.3986	0	1	0	NM_016127.4	TMEM66	transmembrane protein 66 [HGNC Symbol;Acc:28789]
3764	601	613	0.7507	28.7488	26.1124	0	0	1	NM_181652.2	PRDX5	peroxiredoxin 5 [HGNC Symbol;Acc:9355]
3773	600	615	0.0073	0.4599	15.8725	0	0	1	NM_004125.3	DNAJC25-GNG10	DNAJC25-GNG10 readthrough [HGNC Symbol;Acc:37501]
3783	598	617	296.112	3160.47	93.6924	0	1	0	NM_002574.3	PRDX1	peroxiredoxin 1 [HGNC Symbol;Acc:9352]
3786	602	617	0.0032	2.332	1.3722	0	1	0	NM_015481.1	ZNF385A	zinc finger protein 385A [HGNC Symbol;Acc:17521]
3791	602	618	0.0085	12.2144	0.6959	0	1	0	NM_001142634.1	SPDYA	speedy homolog A (Xenopus laevis) [HGNC Symbol;Acc:30613]
3798	605	619	0.004	176.991	0.0226	0	1	0	NR_034007.1	RP11-6F2.4
3811	603	621	0.0319	5023.62	0.00635	0	1	0	NR_027116.1	NA	NA
3812	603	621	0.0319	5272.73	0.00605	0	1	0	NR_027115.2	NA	NA
3814	607	621	0.0022	1.1187	1.9665	0	1	0	NM_001242788.1	BRF1	BRF1 homolog, subunit of RNA polymerase III transcription initiation factor IIIB (S. cerevisiae) [HGNC Symbol;Acc:11551]
3818	604	622	0.0265	15.6499	1.6933	0	0	1	NM_001206683.1	ATF7	activating transcription factor 7 [HGNC Symbol;Acc:792]
3824	610	623	0.0017	0.102	16.6623	0	1	0	NM_001256891.1	NA	NA
3825	610	623	0.0017	0.1264	13.4503	0	1	0	NM_003130.3	SRI	sorcin [HGNC Symbol;Acc:11292]
3831	609	624	0.0121	3.6	3.3611	0	1	0	NM_001136239.1	PRDM6	PR domain containing 6 [HGNC Symbol;Acc:9350]
3832	2976	2997	0.0129	3.838	3.3611	0	0	1	NM_001136239.1	PRDM6	PR domain containing 6 [HGNC Symbol;Acc:9350]
3841	611	625	0.006	30.4956	0.19675	0	1	0	NM_001162496.2	C21orf62	chromosome 21 open reading frame 62 [HGNC Symbol;Acc:1305]
3850	612	626	0.0103	5.8329	1.76585	0	1	0	NR_033245.1	NA	NA
3858	613	629	0.1217	33.9892	3.58055	0	1	0	NM_001145088.1	WDR67	WD repeat domain 67 [HGNC Symbol;Acc:30888]
3861	613	629	0.1217	31.0816	3.9155	0	1	0	NM_145647.3	WDR67	WD repeat domain 67 [HGNC Symbol;Acc:30888]
3873	2231	2248	0.0055	0.4248	12.9468	0	0	1	NM_031484.3	MARVELD1	MARVEL domain containing 1 [HGNC Symbol;Acc:28674]
3887	619	632	0.0007	0.4455	1.5712	0	1	0	NM_004972.3	JAK2	Janus kinase 2 [HGNC Symbol;Acc:6192]
3891	621	633	0.0018	Inf	0	0	1	0	XM_002343850.3	NA	NA
3895	2889	2903	0.006	4.2042	1.42715	0	0	1	NM_153759.3	DNMT3A	DNA (cytosine-5-)-methyltransferase 3 alpha [HGNC Symbol;Acc:2978]
3911	601	633	549.369	19024.2	28.8773	0	1	0	NM_006341.3	MAD2L2	MAD2 mitotic arrest deficient-like 2 (yeast) [HGNC Symbol;Acc:6764]
3924	3038	3053	0.0086	4.4138	1.94845	0	1	0	NR_036501.1	NA	NA
3934	626	641	0.009	537.313	0.01675	0	0	1	NM_000432.3	MYL2	myosin, light chain 2, regulatory, cardiac, slow [HGNC Symbol;Acc:7583]
3936	627	641	1.1078	248944	0.00445	0	1	0	NM_001100121.1	ECE2	endothelin converting enzyme 2 [HGNC Symbol;Acc:13275]
3939	628	641	0.0016	0.5719	2.7977	0	1	0	NM_001256856.1	BTRC	beta-transducin repeat containing E3 ubiquitin protein ligase [HGNC Symbol;Acc:1144]
3947	638	657	0.0063	26.616	0.2367	0	0	1	NM_002089.3	CXCL2	chemokine (C-X-C motif) ligand 2 [HGNC Symbol;Acc:4603]
3949	628	642	0.0129	0.4459	28.9314	0	1	0	NR_024127.1	SNHG12	small nucleolar RNA host gene 12 (non-protein coding) [HGNC Symbol;Acc:30062]
3956	606	638	1794.39	35840.9	50.0656	0	0	1	NM_001355.3	DDT	D-dopachrome tautomerase [HGNC Symbol;Acc:2732]
3958	631	645	0.0034	6.9169	0.49155	0	1	0	NM_001256676.1	STOML1	stomatin (EPB72)-like 1 [HGNC Symbol;Acc:14560]
3960	632	645	0.0005	1.842	0.27145	0	1	0	NM_005840.1	SPRY3	sprouty homolog 3 (Drosophila) [HGNC Symbol;Acc:11271]
3967	634	647	0.0011	289.474	0.0038	0	1	0	NM_001030048.1	KLK3	kallikrein-related peptidase 3 [HGNC Symbol;Acc:6364]
3975	635	648	0.0005	Inf	0	0	1	0	NM_001161727.1	PLA2G2A	phospholipase A2, group IIA (platelets, synovial fluid) [HGNC Symbol;Acc:9031]
3984	1717	1737	0.0004	1.387	0.2884	0	1	0	XR_133215.1	AL021068.1
3986	1717	1737	0.0004	1.406	0.2845	0	1	0	XR_132472.1	AL021068.1
3990	636	653	0.0205	Inf	0	0	0	1	NM_006683.4	EDDM3A	epididymal protein 3A [HGNC Symbol;Acc:16978]
4015	634	656	1506.69	63333.1	23.79	0	0	1	NM_001144945.1	MYL12B	myosin, light chain 12B, regulatory [HGNC Symbol;Acc:29827]
4021	623	652	1837.39	286771	6.40715	0	0	1	NM_203488.1	ACYP1	acylphosphatase 1, erythrocyte (common) type [HGNC Symbol;Acc:179]
4036	631	659	12.4415	237207	0.05245	1	0	0	NM_001190472.1	MTRNR2L3	MT-RNR2-like 3 [HGNC Symbol;Acc:37157]
4037	807	824	0.031	591.039	0.05245	0	1	0	NM_001190472.1	MTRNR2L3	MT-RNR2-like 3 [HGNC Symbol;Acc:37157]
4038	646	659	44.5361	2152.88	20.6867	0	1	0	NM_015425.3	POLR1A	polymerase (RNA) I polypeptide A, 194kDa [HGNC Symbol;Acc:17264]
4049	1403	1423	0.0388	4.9868	7.78055	0	0	1	NM_001199975.2	UQCRB	ubiquinol-cytochrome c reductase binding protein [HGNC Symbol;Acc:12582]
4056	648	661	0.0016	3.7089	0.4314	0	1	0	NM_183013.2	CREM	cAMP responsive element modulator [HGNC Symbol;Acc:2352]
4058	649	661	0.0019	0.0657	28.9387	0	0	1	NM_005792.2	MPHOSPH6	M-phase phosphoprotein 6 [HGNC Symbol;Acc:7214]
4060	638	661	6225.76	273487	22.7644	0	0	1	NM_197964.3	C7orf55	chromosome 7 open reading frame 55 [HGNC Symbol;Acc:26946]
4064	649	662	0.0141	3.8438	3.6682	0	1	0	NM_004112.2	FGF11	fibroblast growth factor 11 [HGNC Symbol;Acc:3667]
4069	645	664	3.0619	19.4697	157.265	0	0	1	NM_017838.3	NHP2	NHP2 ribonucleoprotein homolog (yeast) [HGNC Symbol;Acc:14377]
4077	652	666	0.0014	141.414	0.0099	0	1	0	NM_152321.2	ERP27	endoplasmic reticulum protein 27 [HGNC Symbol;Acc:26495]
4091	653	668	0.0019	Inf	0	0	1	0	NM_001245.5	SIGLEC6	sialic acid binding Ig-like lectin 6 [HGNC Symbol;Acc:10875]
4092	653	668	0.0019	Inf	0	0	1	0	NM_198845.4	SIGLEC6	sialic acid binding Ig-like lectin 6 [HGNC Symbol;Acc:10875]
4093	653	668	0.0019	Inf	0	0	1	0	NM_198846.4	SIGLEC6	sialic acid binding Ig-like lectin 6 [HGNC Symbol;Acc:10875]
4094	653	668	0.0019	Inf	0	0	1	0	NM_001177548.1	SIGLEC6	sialic acid binding Ig-like lectin 6 [HGNC Symbol;Acc:10875]
4095	656	668	0.0004	0.0339	11.8163	0	1	0	NM_002211.3	ITGB1	integrin, beta 1 (fibronectin receptor, beta polypeptide, antigen CD29 includes MDF2, MSK12) [HGNC Symbol;Acc:6153]
4099	657	669	0.0004	Inf	0	0	1	0	NR_033940.1	RP5-896L10.1
4104	634	666	549.369	21414.7	25.6538	0	1	0	NM_001127325.1	NA	NA
4119	2114	2133	391.594	9269.22	42.2467	0	0	1	NM_005530.2	IDH3A	isocitrate dehydrogenase 3 (NAD+) alpha [HGNC Symbol;Acc:5384]
4140	658	674	0.0073	834.286	0.00875	0	1	0	NM_001160109.1	NA	NA
4141	658	674	0.0073	973.333	0.0075	0	1	0	NM_001160110.1	NOS3	nitric oxide synthase 3 (endothelial cell) [HGNC Symbol;Acc:7876]
4142	658	674	0.0073	1035.46	0.00705	0	1	0	NM_001160111.1	NOS3	nitric oxide synthase 3 (endothelial cell) [HGNC Symbol;Acc:7876]
4157	1455	1474	95.607	273.087	350.097	0	1	0	NM_005347.4	HSPA5	heat shock 70kDa protein 5 (glucose-regulated protein, 78kDa) [HGNC Symbol;Acc:5238]
4163	661	675	0.0012	Inf	0	0	1	0	NM_001002925.1	OR5AP2	olfactory receptor, family 5, subfamily AP, member 2 [HGNC Symbol;Acc:15258]
4172	663	678	0.0027	10.3389	0.26115	0	1	0	NM_004258.4	CD101	CD101 molecule [HGNC Symbol;Acc:5949]
4173	663	678	0.0027	10.8043	0.2499	0	1	0	NM_001256106.1	CD101	CD101 molecule [HGNC Symbol;Acc:5949]
4174	663	678	0.0027	10.8022	0.24995	0	1	0	NM_001256109.1	CD101	CD101 molecule [HGNC Symbol;Acc:5949]
4185	666	679	0.0005	Inf	0	0	1	0	NM_000300.3	PLA2G2A	phospholipase A2, group IIA (platelets, synovial fluid) [HGNC Symbol;Acc:9031]
4187	667	679	0.0004	0.0624	6.40935	0	1	0	NM_014616.1	ATP11B	ATPase, class VI, type 11B [HGNC Symbol;Acc:13553]
4191	666	680	0.0005	22.9885	0.02175	0	1	0	NM_006137.6	CD7	CD7 molecule [HGNC Symbol;Acc:1695]
4197	668	680	0.0012	70.1754	0.0171	0	1	0	XR_112974.2	NA	NA
4198	1322	1345	0.3719	21748.5	0.0171	0	1	0	XR_112974.2	NA	NA
4199	1796	1813	0.1081	6321.64	0.0171	0	1	0	XR_112974.2	NA	NA
4200	668	680	0.0012	70.1754	0.0171	0	1	0	XR_110640.2	NA	NA
4201	1322	1345	0.3719	21748.5	0.0171	0	1	0	XR_110640.2	NA	NA
4202	1796	1813	0.1081	6321.64	0.0171	0	1	0	XR_110640.2	NA	NA
4203	668	680	0.0012	51.3919	0.02335	0	1	0	XR_108738.2	NA	NA
4204	1325	1348	0.1253	5366.17	0.02335	0	1	0	XR_108738.2	NA	NA
4205	1798	1815	0.1081	4629.55	0.02335	0	1	0	XR_108738.2	NA	NA
4210	667	681	0.0034	6.9558	0.4888	0	1	0	NM_001256673.1	STOML1	stomatin (EPB72)-like 1 [HGNC Symbol;Acc:14560]
4211	667	681	0.0034	7.113	0.478	0	1	0	NM_001256674.1	STOML1	stomatin (EPB72)-like 1 [HGNC Symbol;Acc:14560]
4218	4508	4526	0.0013	38.2353	0.034	0	0	1	NM_014722.2	FAM65B	family with sequence similarity 65, member B [HGNC Symbol;Acc:13872]
4222	669	682	0.0008	0.052	15.3704	0	1	0	NM_007255.2	B4GALT7	xylosylprotein beta 1,4-galactosyltransferase, polypeptide 7 [HGNC Symbol;Acc:930]
4227	1426	1446	0.0388	5.036	7.70455	0	0	1	NM_001254752.1	NA	NA
4240	5214	5240	0.001	0.7865	1.2715	0	0	1	NM_001144060.1	NHSL1	NHS-like 1 [HGNC Symbol;Acc:21021]
4241	5939	5962	0.0004	0.3146	1.2715	0	0	1	NM_001144060.1	NHSL1	NHS-like 1 [HGNC Symbol;Acc:21021]
4244	1100	1114	0.0078	1.9345	4.0321	0	1	0	NM_024989.3	PGAP1	post-GPI attachment to proteins 1 [HGNC Symbol;Acc:25712]
4246	665	685	94.5008	379.719	248.87	0	1	0	NM_001203245.2	RPS10	ribosomal protein S10 [HGNC Symbol;Acc:10383]
4253	3262	3279	0.0018	0.7136	2.52235	0	0	1	NM_016269.4	LEF1	lymphoid enhancer-binding factor 1 [HGNC Symbol;Acc:6551]
4256	3178	3195	0.0018	0.6825	2.6372	0	0	1	NM_001130713.2	LEF1	lymphoid enhancer-binding factor 1 [HGNC Symbol;Acc:6551]
4259	3137	3154	0.0018	0.694	2.5936	0	0	1	NM_001130714.2	LEF1	lymphoid enhancer-binding factor 1 [HGNC Symbol;Acc:6551]
4277	676	692	0.0085	12.7293	0.66775	0	1	0	NM_182756.3	SPDYA	speedy homolog A (Xenopus laevis) [HGNC Symbol;Acc:30613]
4279	677	692	0.0018	2.5742	0.69925	0	1	0	XR_111112.1	NA	NA
4280	677	692	0.0018	2.5742	0.69925	0	1	0	XR_110460.1	NA	NA
4283	679	692	0.0005	131.579	0.0038	0	0	1	NM_133506.2	DCN	decorin [HGNC Symbol;Acc:2705]
4292	658	694	3.7208	567.312	6.55865	0	1	0	NM_020827.1	KIAA1430	KIAA1430 [HGNC Symbol;Acc:29276]
4296	677	694	214.305	1310.8	163.492	0	0	1	NM_014765.2	TOMM20	translocase of outer mitochondrial membrane 20 homolog (yeast) [HGNC Symbol;Acc:20947]
4297	820	839	554.829	3393.61	163.492	0	0	1	NM_014765.2	TOMM20	translocase of outer mitochondrial membrane 20 homolog (yeast) [HGNC Symbol;Acc:20947]
4298	891	906	20.7431	126.875	163.492	0	0	1	NM_014765.2	TOMM20	translocase of outer mitochondrial membrane 20 homolog (yeast) [HGNC Symbol;Acc:20947]
4311	683	695	0.0004	0.3087	1.2956	0	1	0	NM_001193316.1	VIPAS39	VPS33B interacting protein, apical-basolateral polarity regulator, spe-39 homolog [HGNC Symbol;Acc:20347]
4312	683	695	0.0008	0.1159	6.8998	0	1	0	NM_001040452.2	RUFY1	RUN and FYVE domain containing 1 [HGNC Symbol;Acc:19760]
4314	679	696	0.1066	Inf	0	0	1	0	NM_001005168.1	OR52E8	olfactory receptor, family 52, subfamily E, member 8 [HGNC Symbol;Acc:15217]
4320	681	699	0.0194	1.608	12.0649	0	1	0	NM_030771.1	CCDC34	coiled-coil domain containing 34 [HGNC Symbol;Acc:25079]
4321	686	699	0.0015	0.0752	19.946	0	1	0	NM_012087.3	GTF3C5	general transcription factor IIIC, polypeptide 5, 63kDa [HGNC Symbol;Acc:4668]
4324	686	699	0.0015	0.0783	19.15	0	1	0	NM_001122823.1	GTF3C5	general transcription factor IIIC, polypeptide 5, 63kDa [HGNC Symbol;Acc:4668]
4329	684	700	0.0029	14.7997	0.19595	0	1	0	XR_111444.1	NA	NA
4330	688	700	0.0008	0.175	4.5715	0	1	0	NM_001097616.1	GPR89C	G protein-coupled receptor 89C [HGNC Symbol;Acc:31985]
4331	681	701	0.0388	39.0087	0.99465	1	0	0	NM_001198721.1	PRR5	proline rich 5 (renal) [HGNC Symbol;Acc:31682]
4337	1053	1067	0.0012	7.6531	0.1568	0	0	1	NM_153038.1	CCDC140	coiled-coil domain containing 140 [HGNC Symbol;Acc:26514]
4348	686	702	0.0029	16.6046	0.17465	0	1	0	XR_110237.1	NA	NA
4352	688	702	0.0022	1.0811	2.03505	0	1	0	NM_001519.3	BRF1	BRF1 homolog, subunit of RNA polymerase III transcription initiation factor IIIB (S. cerevisiae) [HGNC Symbol;Acc:11551]
4354	688	702	0.0022	2.1176	1.0389	0	1	0	NM_001242790.1	BRF1	BRF1 homolog, subunit of RNA polymerase III transcription initiation factor IIIB (S. cerevisiae) [HGNC Symbol;Acc:11551]
4356	689	703	0.001	95.6938	0.01045	0	1	0	NM_000379.3	XDH	xanthine dehydrogenase [HGNC Symbol;Acc:12805]
4359	683	705	2664.38	7801.45	341.524	0	1	0	NM_001174097.1	LDHB	lactate dehydrogenase B [HGNC Symbol;Acc:6541]
4360	901	919	197.135	577.222	341.524	0	1	0	NM_001174097.1	LDHB	lactate dehydrogenase B [HGNC Symbol;Acc:6541]
4366	692	706	0.0025	1.8889	1.32355	0	0	1	NM_018111.2	C19orf73	chromosome 19 open reading frame 73 [HGNC Symbol;Acc:25534]
4368	692	706	0.006	31.1203	0.1928	0	1	0	NM_019596.5	C21orf62	chromosome 21 open reading frame 62 [HGNC Symbol;Acc:1305]
4378	678	701	5918.5	358374	16.5148	0	1	0	NM_005486.2	TOM1L1	target of myb1 (chicken)-like 1 [HGNC Symbol;Acc:11983]
4382	692	707	0.0517	2.5345	20.3984	0	1	0	NM_006649.3	UTP14A	UTP14, U3 small nucleolar ribonucleoprotein, homolog A (yeast) [HGNC Symbol;Acc:10665]
4387	1491	1503	0.0004	1.4793	0.2704	0	1	0	NM_201591.1	GPM6A	glycoprotein M6A [HGNC Symbol;Acc:4460]
4391	7690	7702	0.0004	0.0873	4.58355	0	0	1	NM_001251971.1	SPAG9	sperm associated antigen 9 [HGNC Symbol;Acc:14524]
4393	694	709	0.7928	1074.18	0.73805	0	1	0	NR_027258.1	PRORSD1P	prolyl-tRNA synthetase associated domain containing 1, pseudogene [HGNC Symbol;Acc:34379]
4413	698	712	0.0004	0.0174	23.0467	0	1	0	NM_018394.2	ABHD10	abhydrolase domain containing 10 [HGNC Symbol;Acc:25656]
4420	695	713	0.0265	14.1583	1.8717	0	0	1	NM_001206682.1	ATF7	activating transcription factor 7 [HGNC Symbol;Acc:792]
4425	700	713	0.0005	0.0891	5.6113	1	0	0	NM_024326.3	FBXL15	F-box and leucine-rich repeat protein 15 [HGNC Symbol;Acc:28155]
4431	699	714	0.0194	20.8613	0.92995	0	1	0	NM_020802.2	KIAA1377	KIAA1377 [HGNC Symbol;Acc:29264]
4437	693	715	1506.69	53646.6	28.0856	0	0	1	NM_033546.3	MYL12B	myosin, light chain 12B, regulatory [HGNC Symbol;Acc:29827]
4446	703	716	1.5563	9915.9	0.15695	0	1	0	NM_005460.2	SNCAIP	synuclein, alpha interacting protein [HGNC Symbol;Acc:11139]
4456	704	718	0.0078	58.5146	0.1333	0	1	0	NR_015424.1	ANKRD36BP2	ankyrin repeat domain 36B pseudogene 2 [HGNC Symbol;Acc:33607]
4458	704	718	0.0008	0.9095	0.87965	0	1	0	NM_001678.3	ATP1B2	ATPase, Na+/K+ transporting, beta 2 polypeptide [HGNC Symbol;Acc:805]
4466	706	719	0.0016	0.5642	2.836	0	1	0	NM_033637.3	BTRC	beta-transducin repeat containing E3 ubiquitin protein ligase [HGNC Symbol;Acc:1144]
4478	1272	1285	0.0045	94.3396	0.0477	0	1	0	NR_003612.1	FAM92A1P2	family with sequence similarity 92, member A1 pseudogene 2 [HGNC Symbol;Acc:32287]
4481	708	720	0.0006	Inf	0	0	0	1	NM_000483.4	APOC2	Apolipoprotein C-II [UniProtKB/Swiss-Prot;Acc:P02655]
4490	709	722	0.0009	1.1829	0.76085	0	1	0	NM_001178102.1	LOX	lysyl oxidase [HGNC Symbol;Acc:6664]
4496	704	724	690.346	43985.1	15.695	0	0	1	NM_001199779.1	NA	NA
4506	3629	3657	0.0746	52.2299	1.4283	0	0	1	NM_032453.1	ZNF527	zinc finger protein 527 [HGNC Symbol;Acc:29385]
4508	704	724	0.8398	4.785	175.507	0	1	0	NM_001256577.1	NA	NA
4524	712	726	0.0025	0.1892	13.217	0	1	0	NM_012100.2	DNPEP	aspartyl aminopeptidase [HGNC Symbol;Acc:2981]
4543	715	729	0.0005	0.0324	15.4201	0	1	0	NM_032842.3	TMEM209	transmembrane protein 209 [HGNC Symbol;Acc:21898]
4545	2540	2563	0.0821	5.3242	15.4201	0	0	1	NM_032842.3	TMEM209	transmembrane protein 209 [HGNC Symbol;Acc:21898]
4558	719	731	0.0012	1.6401	0.73165	0	1	0	NM_001199622.1	NCOA7	nuclear receptor coactivator 7 [HGNC Symbol;Acc:21081]
4569	719	733	0.0053	20.4673	0.25895	0	1	0	NR_037934.1	PI4K2B	phosphatidylinositol 4-kinase type 2 beta [HGNC Symbol;Acc:18215]
4571	712	734	1506.69	68086.7	22.129	0	0	1	NM_001144944.1	MYL12B	myosin, light chain 12B, regulatory [HGNC Symbol;Acc:29827]
4579	717	735	0.0048	Inf	0	0	1	0	XR_111039.1	RP4-660B20.1
4583	713	736	1690.17	30649.5	55.1451	0	1	0	NM_001130689.1	NA	NA
4584	723	736	0.0023	Inf	0	0	1	0	NM_001039361.3	PRAMEF10	PRAME family member 10 [HGNC Symbol;Acc:27997]
4591	4610	4629	0.0194	0.3974	48.8216	0	0	1	NM_005105.3	RBM8A	RNA binding motif protein 8A [HGNC Symbol;Acc:9905]
4602	728	740	0.0004	Inf	0	0	1	0	NM_152311.3	CLRN3	clarin 3 [HGNC Symbol;Acc:20795]
4606	722	742	937.037	4177.26	224.319	0	1	0	NM_001416.3	EIF4A1	eukaryotic translation initiation factor 4A1 [HGNC Symbol;Acc:3282]
4608	722	742	937.037	4562.08	205.397	0	1	0	NM_001204510.1	EIF4A1	eukaryotic translation initiation factor 4A1 [HGNC Symbol;Acc:3282]
4625	4303	4325	0.0205	21.6154	0.9484	0	0	1	NM_145287.3	ZNF519	zinc finger protein 519 [HGNC Symbol;Acc:30574]
4626	727	750	112.235	Inf	0	0	1	0	XR_112141.1	U2	U2 spliceosomal RNA [RFAM;Acc:RF00004]
4628	727	750	112.235	Inf	0	0	1	0	XR_109601.1	U2	U2 spliceosomal RNA [RFAM;Acc:RF00004]
4639	735	748	0.0005	Inf	0	0	1	0	NR_046323.1	NA	NA
4643	736	748	0.7507	23.514	31.9256	0	0	1	NM_181651.2	PRDX5	peroxiredoxin 5 [HGNC Symbol;Acc:9355]
4644	726	749	1690.17	29605.8	57.0891	0	1	0	NM_001130688.1	HMGB2	high mobility group box 2 [HGNC Symbol;Acc:5000]
4651	1554	1568	0.0016	7.2876	0.21955	0	0	1	NM_144984.2	VSTM4	V-set and transmembrane domain containing 4 [HGNC Symbol;Acc:26470]
4664	739	752	0.0017	Inf	0	0	1	0	XR_133457.1	NA	NA
4672	732	755	0.1102	0.6886	160.037	0	0	1	NM_005796.1	NUTF2	nuclear transport factor 2 [HGNC Symbol;Acc:13722]
4678	736	756	0.0022	1.9894	1.10585	0	1	0	NR_036523.1	NA	NA
4680	742	756	0.0013	0.0917	14.1838	1	0	0	NM_001077484.1	NA	NA
4682	742	756	0.0023	94.2623	0.0244	0	1	0	NM_002242.4	KCNJ13	potassium inwardly-rectifying channel, subfamily J, member 13 [HGNC Symbol;Acc:6259]
4700	744	760	0.0129	3.6274	3.55625	0	1	0	NM_006212.2	PFKFB2	6-phosphofructo-2-kinase/fructose-2,6-biphosphatase 2 [HGNC Symbol;Acc:8873]
4703	744	760	0.0129	6.6772	1.93195	0	1	0	NM_001018053.1	PFKFB2	6-phosphofructo-2-kinase/fructose-2,6-biphosphatase 2 [HGNC Symbol;Acc:8873]
4706	746	761	0.0129	1.156	11.1588	0	1	0	NM_203390.2	RBM12B	RNA binding motif protein 12B [HGNC Symbol;Acc:32310]
4713	743	762	1448.54	1.17101e+07	0.1237	0	1	0	NM_207422.2	NA	NA
4715	745	762	166.35	136.699	1216.9	0	1	0	NM_000969.3	RPL5	ribosomal protein L5 [HGNC Symbol;Acc:10360]
4740	753	768	0.0023	0.3462	6.64335	0	1	0	NM_001039887.2	C19orf55	chromosome 19 open reading frame 55 [HGNC Symbol;Acc:25204]
4741	754	768	0.0155	Inf	0	0	1	0	NM_001001916.2	OR52J3	olfactory receptor, family 52, subfamily J, member 3 [HGNC Symbol;Acc:14799]
4743	2241	2259	0.0032	0.2211	14.4751	0	0	1	NM_001142931.1	API5	apoptosis inhibitor 5 [HGNC Symbol;Acc:594]
4751	757	769	9.6129	28854.6	0.33315	0	1	0	NM_198158.2	MITF	microphthalmia-associated transcription factor [HGNC Symbol;Acc:7105]
4762	758	772	0.011	869.565	0.01265	0	1	0	XR_111652.1	AC012317.1
4764	758	772	0.011	869.565	0.01265	0	1	0	XR_109271.1	AC012317.1
4780	873	907	0.3037	122.11	2.4871	1	0	0	NM_005223.3	DNASE1	deoxyribonuclease I [HGNC Symbol;Acc:2956]
4782	760	776	0.0646	575.501	0.11225	0	1	0	NM_001040443.1	PHF11	PHD finger protein 11 [HGNC Symbol;Acc:17024]
4786	763	776	0.0011	318.841	0.00345	0	1	0	NM_001648.2	KLK3	kallikrein-related peptidase 3 [HGNC Symbol;Acc:6364]
4794	762	788	0.001	1.0565	0.94655	0	1	0	XR_109220.1	NA	NA
4796	763	778	0.0097	0.3399	28.5377	0	0	1	NM_018283.1	NUDT15	nudix (nucleoside diphosphate linked moiety X)-type motif 15 [HGNC Symbol;Acc:23063]
4801	765	779	1.1078	260659	0.00425	0	1	0	NM_001100120.1	ECE2	endothelin converting enzyme 2 [HGNC Symbol;Acc:13275]
4803	759	779	0.8398	4.878	172.16	0	0	1	NM_001256580.1	NA	NA
4808	762	787	0.0026	53.1154	0.04895	0	1	0	XR_111223.1	NA	NA
4819	764	781	0.0221	3250	0.0068	0	0	1	NM_079420.2	MYL1	myosin, light chain 1, alkali; skeletal, fast [HGNC Symbol;Acc:7582]
4821	767	781	0.006	31.6957	0.1893	0	1	0	NM_001162495.2	C21orf62	chromosome 21 open reading frame 62 [HGNC Symbol;Acc:1305]
4826	762	782	397.876	26630.4	14.9406	0	0	1	NM_001170795.1	ATRAID	all-trans retinoic acid-induced differentiation factor [HGNC Symbol;Acc:24090]
4831	762	783	0.0194	67.07	0.28925	0	1	0	NR_003262.1	FDPSP7	farnesyl diphosphate synthase pseudogene 7 [HGNC Symbol;Acc:33487]
4832	949	969	0.0046	15.9032	0.28925	0	1	0	NR_003262.1	FDPSP7	farnesyl diphosphate synthase pseudogene 7 [HGNC Symbol;Acc:33487]
4834	3709	3729	0.0046	15.9032	0.28925	0	1	0	NR_003262.1	FDPSP7	farnesyl diphosphate synthase pseudogene 7 [HGNC Symbol;Acc:33487]
4837	762	783	0.0129	13.0745	0.98665	0	1	0	XR_109195.1	NA	NA
4838	762	783	0.0129	17.3878	0.7419	0	1	0	XR_133072.1	NA	NA
4853	772	786	0.0013	Inf	0	0	1	0	NR_024441.1	CTD-3064M3.1
4863	775	787	9.6129	26721.1	0.35975	0	1	0	NM_000248.3	MITF	microphthalmia-associated transcription factor [HGNC Symbol;Acc:7105]
4865	768	789	0.0517	3.8206	13.532	0	1	0	NM_020861.1	ZBTB2	zinc finger and BTB domain containing 2 [HGNC Symbol;Acc:20868]
4868	775	789	4.1984	521.887	8.04465	0	1	0	NM_016612.2	SLC25A37	solute carrier family 25 (mitochondrial iron transporter), member 37 [HGNC Symbol;Acc:29786]
4869	1531	1562	0.0962	11.9583	8.04465	0	0	1	NM_016612.2	SLC25A37	solute carrier family 25 (mitochondrial iron transporter), member 37 [HGNC Symbol;Acc:29786]
4876	777	791	0.0009	Inf	0	0	0	1	NM_001161812.1	DAOA	D-amino acid oxidase activator [HGNC Symbol;Acc:21191]
4877	778	791	0.0012	Inf	0	0	1	0	NR_028508.1	PART1	prostate androgen-regulated transcript 1 (non-protein coding) [HGNC Symbol;Acc:17263]
4893	781	795	0.0008	Inf	0	0	1	0	NM_001005178.1	OR52W1	olfactory receptor, family 52, subfamily W, member 1 [HGNC Symbol;Acc:15239]
4906	782	796	0.0004	3.2297	0.12385	0	0	1	NM_000641.2	IL11	interleukin 11 [HGNC Symbol;Acc:5966]
4920	782	804	0.1116	212.997	0.52395	0	1	0	NR_038334.1	RP11-15A1.3
4932	783	801	0.0078	5.0423	1.5469	0	1	0	NM_014798.2	PLEKHM1	pleckstrin homology domain containing, family M (with RUN domain) member 1 [HGNC Symbol;Acc:29017]
4934	783	801	0.0078	5.3976	1.4451	0	1	0	NR_027782.1	NA	NA
4940	786	801	0.007	39.47	0.17735	0	1	0	NM_144629.2	RFTN2	raftlin family member 2 [HGNC Symbol;Acc:26402]
4944	785	804	6974.64	129610	53.8127	0	1	0	NM_017760.5	NCAPG2	non-SMC condensin II complex, subunit G2 [HGNC Symbol;Acc:21904]
4947	787	802	0.0065	1.9646	3.3085	0	1	0	NM_004855.4	PIGB	phosphatidylinositol glycan anchor biosynthesis, class B [HGNC Symbol;Acc:8959]
4953	803	827	1.1256	3563.72	0.31585	0	1	0	NR_002775.2	RPLP0P2	ribosomal protein, large, P0 pseudogene 2 [HGNC Symbol;Acc:17960]
4956	790	804	0.0028	156.863	0.01785	0	0	1	NM_002571.2	PAEP	progestagen-associated endometrial protein [HGNC Symbol;Acc:8573]
4960	790	806	505.09	2551.64	197.947	0	0	1	NM_000365.5	TPI1	triosephosphate isomerase 1 [HGNC Symbol;Acc:12009]
4965	793	807	0.0067	17.7837	0.37675	0	1	0	XR_112731.1	ZNF131	zinc finger protein 131 [HGNC Symbol;Acc:12915]
4966	793	807	0.0067	17.7837	0.37675	0	1	0	XR_108576.1	ZNF131	zinc finger protein 131 [HGNC Symbol;Acc:12915]
4974	1565	1579	0.0008	0.1389	5.76105	0	0	1	NM_001013649.3	C2orf68	chromosome 2 open reading frame 68 [HGNC Symbol;Acc:34353]
4982	781	809	0.0129	25.252	0.51085	1	0	0	NM_001190487.1	MTRNR2L6	MT-RNR2-like 6 [HGNC Symbol;Acc:37163]
4983	1280	1307	0.1116	218.459	0.51085	0	0	1	NM_001190487.1	MTRNR2L6	MT-RNR2-like 6 [HGNC Symbol;Acc:37163]
4984	786	809	1690.17	27875.5	60.6328	0	1	0	NM_002129.3	NA	NA
4988	11404	11417	0.0004	275.862	0.00145	0	0	1	NM_004171.3	SLC1A2	solute carrier family 1 (glial high affinity glutamate transporter), member 2 [HGNC Symbol;Acc:10940]
4993	795	809	0.0024	0.3195	7.5109	0	1	0	NM_003255.4	TIMP2	TIMP metallopeptidase inhibitor 2 [HGNC Symbol;Acc:11821]
5007	797	811	0.0072	Inf	0	0	0	1	NM_001145546.1	GALP	galanin-like peptide [HGNC Symbol;Acc:24840]
5014	799	812	0.0005	204.082	0.00245	0	0	1	NM_133505.2	DCN	decorin [HGNC Symbol;Acc:2705]
5025	2030	2043	0.0292	38.6014	0.75645	0	0	1	NM_198212.2	CAV2	caveolin 2 [HGNC Symbol;Acc:1528]
5041	802	816	0.0008	8.3945	0.0953	0	1	0	NM_001100159.1	C7orf57	chromosome 7 open reading frame 57 [HGNC Symbol;Acc:22247]
5047	796	817	0.0129	15.4955	0.8325	0	1	0	XR_133073.1	NA	NA
5048	796	817	0.0129	13.6645	0.94405	0	1	0	XR_109197.2	NA	NA
5069	1080	1092	0.0052	0.4546	11.4377	0	1	0	NM_002941.3	ROBO1	roundabout, axon guidance receptor, homolog 1 (Drosophila) [HGNC Symbol;Acc:10249]
5108	2534	2550	0.0078	271.777	0.0287	0	0	1	NM_031847.2	NA	NA
5110	2441	2457	0.0078	296.015	0.02635	0	0	1	NM_031845.2	MAP2	microtubule-associated protein 2 [HGNC Symbol;Acc:6839]
5116	811	823	0.0004	31.6206	0.01265	0	1	0	NM_021948.4	BCAN	brevican [HGNC Symbol;Acc:23059]
5117	811	823	0.0004	40.201	0.00995	0	1	0	NM_198427.1	BCAN	brevican [HGNC Symbol;Acc:23059]
5129	794	821	1415.33	33675.9	42.0279	0	1	0	NM_001569.3	IRAK1	interleukin-1 receptor-associated kinase 1 [HGNC Symbol;Acc:6112]
5131	794	821	1415.33	34442.2	41.0928	0	1	0	NM_001025242.1	IRAK1	interleukin-1 receptor-associated kinase 1 [HGNC Symbol;Acc:6112]
5133	794	821	1415.33	35218.6	40.187	0	1	0	NM_001025243.1	IRAK1	interleukin-1 receptor-associated kinase 1 [HGNC Symbol;Acc:6112]
5159	809	829	0.0388	2821.82	0.01375	0	1	0	NM_178160.2	OTOP2	otopetrin 2 [HGNC Symbol;Acc:19657]
5164	815	829	0.0016	0.4932	3.2443	0	1	0	NM_152440.4	C12orf66	chromosome 12 open reading frame 66 [HGNC Symbol;Acc:26517]
5177	818	830	0.0008	Inf	0	0	1	0	NR_026800.1	KIAA0125	KIAA0125 [HGNC Symbol;Acc:19955]
5178	817	831	0.0034	6.8889	0.49355	0	1	0	NM_004809.4	STOML1	stomatin (EPB72)-like 1 [HGNC Symbol;Acc:14560]
5179	817	831	0.0034	7.0313	0.48355	0	1	0	NM_001256672.1	STOML1	stomatin (EPB72)-like 1 [HGNC Symbol;Acc:14560]
5180	817	831	0.0034	7.1474	0.4757	0	1	0	NM_001256675.1	STOML1	stomatin (EPB72)-like 1 [HGNC Symbol;Acc:14560]
5184	818	832	0.0024	25.96	0.09245	0	1	0	NM_001256301.1	NA	NA
5188	812	833	0.0129	13.7916	0.93535	0	1	0	XR_109196.1	NA	NA
5189	812	833	0.0129	17.5761	0.73395	0	1	0	XR_133074.1	NA	NA
5190	819	833	0.0028	162.791	0.0172	0	0	1	NM_001018049.1	PAEP	progestagen-associated endometrial protein [HGNC Symbol;Acc:8573]
5202	820	834	0.0008	Inf	0	0	1	0	NR_033837.1	LINC00309	long intergenic non-protein coding RNA 309 [HGNC Symbol;Acc:25279]
5222	823	837	0.0009	Inf	0	0	0	1	NM_172370.3	DAOA	D-amino acid oxidase activator [HGNC Symbol;Acc:21191]
5228	825	838	0.0008	0.136	5.88255	0	1	0	NM_001004127.2	ALG11	asparagine-linked glycosylation 11, alpha-1,2-mannosyltransferase homolog (yeast) [HGNC Symbol;Acc:32456]
5235	825	840	0.0055	2340.43	0.00235	0	0	1	NM_001111284.1	IGF1	insulin-like growth factor 1 (somatomedin C) [HGNC Symbol;Acc:5464]
5246	826	840	0.0014	0.258	5.42715	0	1	0	NM_002077.3	GOLGA1	golgin A1 [HGNC Symbol;Acc:4424]
5260	830	842	0.0004	0.2957	1.35265	0	1	0	NM_001193315.1	VIPAS39	VPS33B interacting protein, apical-basolateral polarity regulator, spe-39 homolog [HGNC Symbol;Acc:20347]
5261	824	846	0.0004	8.9087	0.0449	0	0	1	NM_001206389.1	NA	NA
5270	830	846	0.0003	26.7857	0.0112	0	1	0	XR_108721.1	NA	NA
5273	825	845	0.0031	9.8868	0.31355	1	0	0	NM_033297.2	NLRP12	NLR family, pyrin domain containing 12 [HGNC Symbol;Acc:22938]
5279	833	845	0.0004	0.1072	3.73085	0	1	0	NM_020700.1	PPM1H	protein phosphatase, Mg2+/Mn2+ dependent, 1H [HGNC Symbol;Acc:18583]
5280	2257	2276	0.0194	5.1999	3.73085	0	0	1	NM_020700.1	PPM1H	protein phosphatase, Mg2+/Mn2+ dependent, 1H [HGNC Symbol;Acc:18583]
5284	1178	1198	0.0375	771.605	0.0486	0	0	1	XM_003403692.1	NA	NA
5286	1437	1451	0.0016	32.9218	0.0486	0	0	1	XM_003403692.1	NA	NA
5288	1178	1198	0.0375	771.605	0.0486	0	0	1	XM_003403471.1	NA	NA
5290	1437	1451	0.0016	32.9218	0.0486	0	0	1	XM_003403471.1	NA	NA
5297	834	850	0.0003	16.0858	0.01865	0	1	0	XR_112955.1	NA	NA
5298	834	850	0.0003	16.0858	0.01865	0	1	0	XR_110620.1	NA	NA
5305	5172	5186	0.0037	0.9632	3.84125	0	0	1	NM_001195677.1	VAPB	VAMP (vesicle-associated membrane protein)-associated protein B and C [HGNC Symbol;Acc:12649]
5313	1332	1355	0.0004	1.0388	0.38505	0	1	0	NR_046099.1	RP5-1043L13.1
5328	839	851	0.0004	1.177	0.33985	0	1	0	NM_201592.1	GPM6A	glycoprotein M6A [HGNC Symbol;Acc:4460]
5333	837	852	0.0007	46.5116	0.01505	0	0	1	NM_002990.4	CCL22	chemokine (C-C motif) ligand 22 [HGNC Symbol;Acc:10621]
5344	841	854	0.0018	413.793	0.00435	0	1	0	NM_013416.3	NCF4	neutrophil cytosolic factor 4, 40kDa [HGNC Symbol;Acc:7662]
5345	841	854	0.0018	352.941	0.0051	0	1	0	NM_000631.4	NCF4	neutrophil cytosolic factor 4, 40kDa [HGNC Symbol;Acc:7662]
5350	2360	2377	0.0027	1.8405	1.467	0	0	1	NM_198463.2	C3orf67	chromosome 3 open reading frame 67 [HGNC Symbol;Acc:24763]
5351	832	856	2067.06	42801.8	48.2936	0	1	0	NM_003051.3	SLC16A1	solute carrier family 16, member 1 (monocarboxylic acid transporter 1) [HGNC Symbol;Acc:10922]
5372	841	858	414.445	1441.64	287.482	0	0	1	NM_001005.4	RPS3	ribosomal protein S3 [HGNC Symbol;Acc:10420]
5380	1729	1746	0.0035	0.9692	3.6114	0	0	1	NM_001040110.1	NRF1	nuclear respiratory factor 1 [HGNC Symbol;Acc:7996]
5381	1976	1996	0.0018	0.4984	3.6114	0	0	1	NM_001040110.1	NRF1	nuclear respiratory factor 1 [HGNC Symbol;Acc:7996]
5385	846	860	0.0072	Inf	0	0	0	1	NM_033106.3	GALP	galanin-like peptide [HGNC Symbol;Acc:24840]
5431	1149	1173	0.028	2.3616	11.8564	0	0	1	NM_012383.4	OSTF1	osteoclast stimulating factor 1 [HGNC Symbol;Acc:8510]
5432	849	867	0.0172	2606.06	0.0066	0	1	0	NM_001242350.1	VNN2	vanin 2 [HGNC Symbol;Acc:12706]
5457	858	870	0.0008	0.1121	7.1389	0	1	0	NM_025158.4	RUFY1	RUN and FYVE domain containing 1 [HGNC Symbol;Acc:19760]
5463	859	871	0.0004	0.3161	1.2654	0	0	1	NM_001255995.1	IFT43	intraflagellar transport 43 homolog (Chlamydomonas) [HGNC Symbol;Acc:29669]
5482	860	874	0.0009	0.1612	5.58425	0	1	0	NM_001033522.1	CSTF1	cleavage stimulation factor, 3' pre-RNA, subunit 1, 50kDa [HGNC Symbol;Acc:2483]
5492	862	876	0.0009	Inf	0	0	0	1	NM_001161814.1	DAOA	D-amino acid oxidase activator [HGNC Symbol;Acc:21191]
5493	863	876	0.0031	Inf	0	0	1	0	NM_001003750.1	OR8I2	olfactory receptor, family 8, subfamily I, member 2 [HGNC Symbol;Acc:15310]
5494	863	876	0.0031	Inf	0	0	1	0	NM_001005245.1	OR5M11	olfactory receptor, family 5, subfamily M, member 11 [HGNC Symbol;Acc:15291]
5496	1746	1763	0.0035	0.9452	3.7031	0	0	1	NM_005011.3	NRF1	nuclear respiratory factor 1 [HGNC Symbol;Acc:7996]
5497	1993	2013	0.0018	0.4861	3.7031	0	0	1	NM_005011.3	NRF1	nuclear respiratory factor 1 [HGNC Symbol;Acc:7996]
5499	863	877	0.0009	0.1601	5.6218	0	1	0	NM_001033521.1	CSTF1	cleavage stimulation factor, 3' pre-RNA, subunit 1, 50kDa [HGNC Symbol;Acc:2483]
5501	865	877	0.0124	0.3764	32.9422	0	0	1	NM_080820.4	DTD1	D-tyrosyl-tRNA deacylase 1 [HGNC Symbol;Acc:16219]
5506	866	879	0.0031	Inf	0	0	1	0	NM_030901.1	OR7A17	olfactory receptor, family 7, subfamily A, member 17 [HGNC Symbol;Acc:8363]
5507	866	879	0.006	1.183	5.07175	0	1	0	NM_018196.3	TMLHE	trimethyllysine hydroxylase, epsilon [HGNC Symbol;Acc:18308]
5508	2793	2814	0.0517	10.1937	5.07175	0	0	1	NM_018196.3	TMLHE	trimethyllysine hydroxylase, epsilon [HGNC Symbol;Acc:18308]
5509	866	879	0.006	1.0423	5.75675	0	1	0	NM_001184797.1	TMLHE	trimethyllysine hydroxylase, epsilon [HGNC Symbol;Acc:18308]
5511	866	879	0.0031	Inf	0	0	1	0	NM_001004475.1	OR10T2	olfactory receptor, family 10, subfamily T, member 2 [HGNC Symbol;Acc:14816]
5512	866	879	0.0031	Inf	0	0	1	0	NM_001004699.1	OR2Z1	olfactory receptor, family 2, subfamily Z, member 1 [HGNC Symbol;Acc:15391]
5513	866	879	0.0031	Inf	0	0	1	0	NM_001005190.1	OR7A10	olfactory receptor, family 7, subfamily A, member 10 [HGNC Symbol;Acc:8356]
5514	866	879	0.0031	Inf	0	0	1	0	NM_001005471.1	OR2T6	olfactory receptor, family 2, subfamily T, member 6 [HGNC Symbol;Acc:15018]
5518	868	880	0.7507	14.0987	53.2462	0	0	1	NM_012094.4	PRDX5	peroxiredoxin 5 [HGNC Symbol;Acc:9355]
5527	863	884	1646.6	34779.8	47.3436	0	0	1	NM_001018837.1	HAX1	HCLS1 associated protein X-1 [HGNC Symbol;Acc:16915]
5531	872	884	0.0008	0.1182	6.76585	0	1	0	NM_001040451.2	RUFY1	RUN and FYVE domain containing 1 [HGNC Symbol;Acc:19760]
5542	873	885	0.0004	25.3968	0.01575	0	0	1	NM_198482.1	SH2D6	SH2 domain containing 6 [HGNC Symbol;Acc:30439]
5544	866	886	0.0178	78.1216	0.22785	0	1	0	XR_113264.1	NA	NA
5546	866	886	0.0178	78.1216	0.22785	0	1	0	XR_110576.1	NA	NA
5552	2103	2116	0.0295	38.6025	0.7642	0	0	1	NM_001206748.1	CAV2	caveolin 2 [HGNC Symbol;Acc:1528]
5562	867	887	0.8398	3.2783	256.168	0	0	1	NM_006013.3	RPL10	ribosomal protein L10 [HGNC Symbol;Acc:10298]
5568	873	888	0.0022	0.5844	3.76445	0	0	1	NM_007066.3	PKIG	protein kinase (cAMP-dependent, catalytic) inhibitor gamma [HGNC Symbol;Acc:9019]
5570	873	888	0.0646	10.8812	5.93685	0	1	0	NM_024592.4	SRD5A3	steroid 5 alpha-reductase 3 [HGNC Symbol;Acc:25812]
5576	867	889	3261.05	302869	10.7672	0	0	1	NM_006413.4	RPP30	ribonuclease P/MRP 30kDa subunit [HGNC Symbol;Acc:17688]
5589	873	897	0.001	169.492	0.0059	0	0	1	NM_001185056.1	NA	NA
5591	876	890	1.1078	1880.34	0.58915	0	1	0	NM_014693.3	ECE2	endothelin converting enzyme 2 [HGNC Symbol;Acc:13275]
5596	878	890	0.0004	0.0799	5.00405	0	1	0	NM_030962.3	SBF2	SET binding factor 2 [HGNC Symbol;Acc:2135]
5608	1125	1145	0.0064	2.0848	3.0699	0	1	0	XR_110813.1	NA	NA
5609	876	893	0.1163	Inf	0	0	1	0	NM_182658.1	BPIFB3	BPI fold containing family B, member 3 [HGNC Symbol;Acc:16178]
5624	1471	1485	0.0004	0.2559	1.56305	0	1	0	NR_024045.1	RAET1K	retinoic acid early transcript 1K pseudogene [HGNC Symbol;Acc:16797]
5629	881	894	0.0024	2.3516	1.0206	0	1	0	NM_001039656.1	MTL5	metallothionein-like 5, testis-specific (tesmin) [HGNC Symbol;Acc:7446]
5630	881	894	0.0024	3.8229	0.6278	0	1	0	NM_004923.3	MTL5	metallothionein-like 5, testis-specific (tesmin) [HGNC Symbol;Acc:7446]
5636	1077	1097	0.0173	94.6389	0.1828	0	1	0	NR_034034.1	RP11-22C11.2
5644	1128	1148	0.0064	2.1258	3.0106	0	1	0	XR_110815.2	NA	NA
5649	883	896	0.0097	39.0656	0.2483	0	1	0	NM_001200047.1	NMNAT3	nicotinamide nucleotide adenylyltransferase 3 [HGNC Symbol;Acc:20989]
5651	884	897	0.0018	11.5756	0.1555	0	1	0	NM_144728.2	DUSP10	dual specificity phosphatase 10 [HGNC Symbol;Acc:3065]
5658	884	898	0.0024	30.3605	0.07905	0	1	0	NM_001256306.1	NA	NA
5677	885	900	0.9819	Inf	0	0	1	0	NM_178553.3	C2orf53	chromosome 2 open reading frame 53 [HGNC Symbol;Acc:28677]
5692	888	902	0.0026	0.0327	79.4648	0	1	0	NM_006023.2	CDC123	cell division cycle 123 homolog (S. cerevisiae) [HGNC Symbol;Acc:16827]
5695	2663	2677	75.2938	58970.7	1.2768	0	0	1	NM_001159920.1	NA	NA
5701	1869	1889	0.0004	0.0551	7.2533	0	0	1	NM_001170570.1	CXorf56	chromosome X open reading frame 56 [HGNC Symbol;Acc:26239]
5703	884	906	0.0004	9.5238	0.042	0	0	1	NM_033165.3	FGF8	fibroblast growth factor 8 (androgen-induced) [HGNC Symbol;Acc:3686]
5737	891	905	0.0009	0.1555	5.78695	0	1	0	NM_001324.2	CSTF1	cleavage stimulation factor, 3' pre-RNA, subunit 1, 50kDa [HGNC Symbol;Acc:2483]
5745	893	907	0.0073	9.732	0.7501	0	1	0	NM_002829.3	PTPN3	protein tyrosine phosphatase, non-receptor type 3 [HGNC Symbol;Acc:9655]
5747	893	907	0.0073	9.658	0.75585	0	1	0	NM_001145368.1	PTPN3	protein tyrosine phosphatase, non-receptor type 3 [HGNC Symbol;Acc:9655]
5769	898	910	0.0004	1.1754	0.3403	0	1	0	NM_005277.3	GPM6A	glycoprotein M6A [HGNC Symbol;Acc:4460]
5776	897	911	0.0004	2.4883	0.16075	0	1	0	XR_112373.1	NA	NA
5778	897	911	0.0004	2.8715	0.1393	0	1	0	XR_109904.1	NA	NA
5801	900	913	0.0014	Inf	0	0	1	0	NM_152577.3	ZNF645	zinc finger protein 645 [HGNC Symbol;Acc:26371]
5804	899	915	505.09	2725.28	185.335	0	0	1	NM_001159287.1	TPI1	triosephosphate isomerase 1 [HGNC Symbol;Acc:12009]
5806	901	914	0.0031	Inf	0	0	1	0	NM_001004742.2	OR5M3	olfactory receptor, family 5, subfamily M, member 3 [HGNC Symbol;Acc:14806]
5858	901	926	0.0181	0.1356	133.494	0	0	1	NM_001143760.1	EIF5A	eukaryotic translation initiation factor 5A [HGNC Symbol;Acc:3300]
5859	1189	1208	43.8058	328.147	133.494	0	0	1	NM_001143760.1	EIF5A	eukaryotic translation initiation factor 5A [HGNC Symbol;Acc:3300]
5863	1269	1283	0.0073	7.3396	0.9946	0	0	1	NM_181711.2	GRASP	GRP1 (general receptor for phosphoinositides 1)-associated scaffold protein [HGNC Symbol;Acc:18707]
5869	902	922	397.876	29741.4	13.3779	0	0	1	NM_016085.4	ATRAID	all-trans retinoic acid-induced differentiation factor [HGNC Symbol;Acc:24090]
5874	907	922	0.0041	2.9214	1.40345	0	1	0	NM_001184960.1	SH3KBP1	SH3-domain kinase binding protein 1 [HGNC Symbol;Acc:13867]
5906	912	925	0.0004	0.0421	9.49365	0	0	1	NM_145257.3	CCSAP	centriole, cilia and spindle-associated protein [HGNC Symbol;Acc:29578]
5914	913	926	0.0005	217.391	0.0023	0	0	1	NM_133504.2	DCN	decorin [HGNC Symbol;Acc:2705]
5917	911	927	0.0048	2.233	2.14955	0	0	1	NM_001039844.2	ACBD7	acyl-CoA binding domain containing 7 [HGNC Symbol;Acc:17715]
5919	2846	2872	0.002	0.9304	2.14955	0	0	1	NM_001039844.2	ACBD7	acyl-CoA binding domain containing 7 [HGNC Symbol;Acc:17715]
5921	1423	1447	0.0097	17.2414	0.5626	0	1	0	NR_034109.1	C6orf3
5926	911	928	0.1081	Inf	0	0	1	0	NM_001190489.1	MTRNR2L7	MT-RNR2-like 7 [HGNC Symbol;Acc:37164]
5934	2747	2759	0.0004	0.1099	3.6398	0	0	1	NM_001024855.1	ZNF197	zinc finger protein 197 [HGNC Symbol;Acc:12988]
5938	917	929	0.0016	65.0407	0.0246	0	0	1	NM_001195571.1	PRR9	proline rich 9 [HGNC Symbol;Acc:32057]
5944	2403	2421	0.0032	0.2143	14.9289	0	0	1	NM_006595.3	API5	apoptosis inhibitor 5 [HGNC Symbol;Acc:594]
5946	2408	2426	0.0032	0.2132	15.0105	0	0	1	NM_001142930.1	API5	apoptosis inhibitor 5 [HGNC Symbol;Acc:594]
5953	1164	1184	0.0064	2.1561	2.9683	0	1	0	XR_110811.1	NA	NA
5959	913	933	569.383	11899.9	47.8477	0	0	1	NM_001039457.1	ATP6V0B	ATPase, H+ transporting, lysosomal 21kDa, V0 subunit b [HGNC Symbol;Acc:861]
5979	917	939	0.0004	9.8765	0.0405	0	0	1	NM_006119.4	FGF8	fibroblast growth factor 8 (androgen-induced) [HGNC Symbol;Acc:3686]
6008	925	940	0.0008	Inf	0	0	0	1	NM_001012977.2	PABPC1L2A	poly(A) binding protein, cytoplasmic 1-like 2A [HGNC Symbol;Acc:27989]
6027	929	943	0.0004	0.1543	2.5929	0	1	0	NM_001130047.1	TBCEL	tubulin folding cofactor E-like [HGNC Symbol;Acc:28115]
6029	930	943	0.0016	15.8967	0.10065	0	0	1	NM_014395.2	DAPP1	dual adaptor of phosphotyrosine and 3-phosphoinositides [HGNC Symbol;Acc:16500]
6034	929	944	0.0008	123.077	0.0065	0	0	1	NM_001042506.1	PABPC1L2B	poly(A) binding protein, cytoplasmic 1-like 2B [HGNC Symbol;Acc:31852]
6038	2471	2485	0.0388	1.925	20.1562	0	0	1	NM_001384.4	DPH2	DPH2 homolog (S. cerevisiae) [HGNC Symbol;Acc:3004]
6043	1177	1197	0.0064	2.5129	2.5469	0	1	0	XR_110812.1	NA	NA
6045	1177	1197	0.0064	2.4662	2.59505	0	1	0	XR_110816.2	NA	NA
6047	1911	1931	0.0004	0.0512	7.81695	0	0	1	NM_022101.3	CXorf56	chromosome X open reading frame 56 [HGNC Symbol;Acc:26239]
6055	933	946	0.0004	53.3333	0.0075	0	1	0	NR_046189.1	NA	NA
6064	929	954	0.0181	0.1367	132.378	0	0	1	NM_001143761.1	EIF5A	eukaryotic translation initiation factor 5A [HGNC Symbol;Acc:3300]
6065	1217	1236	43.8058	330.916	132.378	0	0	1	NM_001143761.1	EIF5A	eukaryotic translation initiation factor 5A [HGNC Symbol;Acc:3300]
6081	934	951	0.031	152.747	0.20295	0	1	0	NM_001190478.1	MTRNR2L5	MT-RNR2-like 5 [HGNC Symbol;Acc:37162]
6087	2448	2461	0.0018	2.9554	0.60905	0	0	1	NM_052854.2	CREB3L1	cAMP responsive element binding protein 3-like 1 [HGNC Symbol;Acc:18856]
6093	937	952	0.0039	0.1989	19.6076	0	1	0	NM_024077.3	SECISBP2	SECIS binding protein 2 [HGNC Symbol;Acc:30972]
6099	1711	1734	0.2171	3.9326	55.2049	0	0	1	NM_001007277.1	EI24	etoposide induced 2.4 mRNA [HGNC Symbol;Acc:13276]
6135	942	964	0.0126	6.2833	2.0053	0	1	0	NR_037874.1	NA	NA
6140	942	957	0.0055	2340.43	0.00235	0	0	1	NM_000618.3	IGF1	insulin-like growth factor 1 (somatomedin C) [HGNC Symbol;Acc:5464]
6152	942	959	0.0011	3.4375	0.32	0	1	0	NM_002191.3	INHA	inhibin, alpha [HGNC Symbol;Acc:6065]
6161	947	961	0.0005	Inf	0	0	1	0	NM_153447.4	NLRP5	NLR family, pyrin domain containing 5 [HGNC Symbol;Acc:21269]
6163	948	962	0.0034	7.4374	0.45715	0	1	0	NM_001256677.1	NA	NA
6176	945	964	358.976	10816.4	33.1882	0	0	1	NM_199444.1	COPE	coatomer protein complex, subunit epsilon [HGNC Symbol;Acc:2234]
6183	945	965	0.0039	0.5423	7.19105	0	0	1	NM_031208.3	FAHD1	fumarylacetoacetate hydrolase domain containing 1 [HGNC Symbol;Acc:14169]
6196	949	966	0.0046	1.0403	4.4218	0	0	1	NM_001130447.1	HAUS2	HAUS augmin-like complex, subunit 2 [HGNC Symbol;Acc:25530]
6205	947	967	0.009	0.7969	11.2944	0	0	1	NM_145212.3	MRPL30	mitochondrial ribosomal protein L30 [HGNC Symbol;Acc:14036]
6207	948	967	358.976	11809.6	30.3971	0	0	1	NM_199442.1	COPE	coatomer protein complex, subunit epsilon [HGNC Symbol;Acc:2234]
6221	1202	1222	0.0064	2.6664	2.4002	0	1	0	XR_110817.2	NA	NA
6225	954	970	0.0073	161.326	0.04525	0	1	0	NM_000603.4	NOS3	nitric oxide synthase 3 (endothelial cell) [HGNC Symbol;Acc:7876]
6231	956	970	0.001	0.2394	4.1772	1	0	0	NM_198058.1	NA	NA
6242	952	972	0.0024	0.1518	15.81	0	0	1	NM_172002.3	HSCB	HscB iron-sulfur cluster co-chaperone homolog (E. coli) [HGNC Symbol;Acc:28913]
6251	1664	1686	1423.01	13484.1	105.532	0	0	1	NM_001658.3	ARF1	ADP-ribosylation factor 1 [HGNC Symbol;Acc:652]
6257	960	983	0.0028	2.2402	1.2499	0	0	1	NM_001405.3	EFNA2	ephrin-A2 [HGNC Symbol;Acc:3222]
6262	959	975	0.0014	16.3839	0.08545	0	1	0	NR_040038.1	AC098823.3
6263	961	975	0.0008	0.1756	4.55495	0	0	1	NM_006317.3	BASP1	brain abundant, membrane attached signal protein 1 [HGNC Symbol;Acc:957]
6274	957	977	0.009	16.7395	0.53765	0	1	0	XR_111837.1	NA	NA
6275	957	977	0.009	16.7395	0.53765	0	1	0	XR_109575.1	NA	NA
6281	962	977	0.0116	451.362	0.0257	0	1	0	NM_152224.1	NA	NA
6282	962	977	0.0116	486.373	0.02385	0	1	0	NM_152226.1	PPEF1	protein phosphatase, EF-hand calcium binding domain 1 [HGNC Symbol;Acc:9243]
6283	962	977	0.0116	464.93	0.02495	0	1	0	NM_006240.2	PPEF1	protein phosphatase, EF-hand calcium binding domain 1 [HGNC Symbol;Acc:9243]
6288	964	978	0.002	6.5147	0.307	0	1	0	NR_038948.1	NA	NA
6295	965	979	0.0037	7.204	0.5136	0	1	0	NM_144708.3	ANKAR	ankyrin and armadillo repeat containing [HGNC Symbol;Acc:26350]
6297	965	980	0.0388	3.4063	11.3906	0	1	0	NM_018638.4	ETNK1	ethanolamine kinase 1 [HGNC Symbol;Acc:24649]
6298	3282	3308	0.0025	0.2195	11.3906	0	0	1	NM_018638.4	ETNK1	ethanolamine kinase 1 [HGNC Symbol;Acc:24649]
6300	966	981	0.0043	1.5672	2.74375	0	1	0	NR_033738.1	RP11-561C5.3
6303	7636	7656	0.0008	0.2916	2.74375	0	1	0	NR_033738.1	RP11-561C5.3
6305	967	981	0.7862	82757.9	0.0095	0	0	1	NM_148901.1	TNFRSF18	tumor necrosis factor receptor superfamily, member 18 [HGNC Symbol;Acc:11914]
6311	962	982	569.383	9725.68	58.5442	0	0	1	NM_004047.3	ATP6V0B	ATPase, H+ transporting, lysosomal 21kDa, V0 subunit b [HGNC Symbol;Acc:861]
6313	966	982	0.007	0.2614	26.7812	0	0	1	NM_001516.3	GTF2H3	general transcription factor IIH, polypeptide 3, 34kDa [HGNC Symbol;Acc:4657]
6316	968	983	1.0385	3.4864	297.87	0	1	0	NM_001614.3	ACTG1	actin, gamma 1 [HGNC Symbol;Acc:144]
6317	1659	1683	452.963	1520.67	297.87	0	0	1	NM_001614.3	ACTG1	actin, gamma 1 [HGNC Symbol;Acc:144]
6318	1831	1849	349.257	1172.52	297.87	0	0	1	NM_001614.3	ACTG1	actin, gamma 1 [HGNC Symbol;Acc:144]
6320	968	983	1.0385	3.8295	271.183	0	1	0	NR_037688.1	NA	NA
6321	1510	1534	452.963	1670.33	271.183	0	1	0	NR_037688.1	NA	NA
6322	1682	1700	349.257	1287.9	271.183	0	1	0	NR_037688.1	NA	NA
6327	963	983	0.0122	55.5809	0.2195	0	1	0	NR_002226.2	INGX	inhibitor of growth family, X-linked, pseudogene [HGNC Symbol;Acc:6064]
6329	966	983	68.8658	2503.48	27.5081	1	0	0	NM_001199455.1	BRD2	bromodomain containing 2 [HGNC Symbol;Acc:1103]
6348	974	986	9.6129	27449.7	0.3502	0	1	0	NM_198177.2	MITF	microphthalmia-associated transcription factor [HGNC Symbol;Acc:7105]
6352	969	987	0.0388	2.5274	15.3515	0	0	1	NM_173810.3	TTC9C	tetratricopeptide repeat domain 9C [HGNC Symbol;Acc:28432]
6364	1791	1811	0.009	7.7784	1.15705	0	0	1	NM_001195131.1	NA	NA
6369	971	993	0.0004	10.4302	0.03835	0	0	1	NM_033164.3	FGF8	fibroblast growth factor 8 (androgen-induced) [HGNC Symbol;Acc:3686]
6386	977	992	0.0022	0.1096	20.0657	0	1	0	NM_017811.3	UBE2R2	ubiquitin-conjugating enzyme E2R 2 [HGNC Symbol;Acc:19907]
6393	2470	2488	0.0032	0.2204	14.516	0	1	0	NR_024625.1	NA	NA
6405	981	995	0.0024	29.5749	0.08115	0	1	0	NM_001256307.1	NA	NA
6411	983	995	9.6129	27500.8	0.34955	0	1	0	NM_006722.2	MITF	microphthalmia-associated transcription factor [HGNC Symbol;Acc:7105]
6449	988	1000	9.6129	27528.4	0.3492	0	1	0	NM_001184967.1	MITF	microphthalmia-associated transcription factor [HGNC Symbol;Acc:7105]
6455	983	1001	0.0172	2842.98	0.00605	0	1	0	NR_034174.1	NA	NA
6464	2218	2231	0.0295	32.948	0.89535	0	0	1	NM_001233.4	CAV2	caveolin 2 [HGNC Symbol;Acc:1528]
6467	2218	2231	0.0288	32.1662	0.89535	0	0	1	NM_001206747.1	CAV2	caveolin 2 [HGNC Symbol;Acc:1528]
6483	991	1004	0.0004	0.0784	5.09985	0	1	0	NM_078483.2	SLC36A1	solute carrier family 36 (proton/amino acid symporter), member 1 [HGNC Symbol;Acc:18761]
6485	985	1010	0.0181	0.1443	125.424	0	0	1	NM_001143762.1	EIF5A	eukaryotic translation initiation factor 5A [HGNC Symbol;Acc:3300]
6486	1273	1292	43.8058	349.261	125.424	0	0	1	NM_001143762.1	EIF5A	eukaryotic translation initiation factor 5A [HGNC Symbol;Acc:3300]
6489	991	1006	0.0055	2444.44	0.00225	0	0	1	NM_001111283.1	IGF1	insulin-like growth factor 1 (somatomedin C) [HGNC Symbol;Acc:5464]
6506	1216	1236	0.0035	12.7714	0.27405	0	1	0	NR_002799.1	NA	NA
6515	995	1009	0.0039	274.648	0.0142	0	0	1	NM_005672.4	PSCA	prostate stem cell antigen [HGNC Symbol;Acc:9500]
6519	990	1010	0.0228	11.6084	1.9641	0	1	0	NR_036619.1	NA	NA
6523	2542	2560	20.4457	408.985	49.9913	0	0	1	NM_139323.2	YWHAB	tyrosine 3-monooxygenase/tryptophan 5-monooxygenase activation protein, beta polypeptide [HGNC Symbol;Acc:12849]
6549	985	1009	2359.14	65027.4	36.2791	0	0	1	NM_012437.4	SNAPIN	SNAP-associated protein [HGNC Symbol;Acc:17145]
6558	1001	1014	0.0097	39.1287	0.2479	0	1	0	NM_178177.3	NMNAT3	nicotinamide nucleotide adenylyltransferase 3 [HGNC Symbol;Acc:20989]
6569	1599	1615	0.0024	19.8183	0.1211	0	0	1	NM_020480.4	ANK1	ankyrin 1, erythrocytic [HGNC Symbol;Acc:492]
6578	1002	1017	18.6285	5507.89	3.38215	0	0	1	NM_001220777.1	CDKN1A	cyclin-dependent kinase inhibitor 1A (p21, Cip1) [HGNC Symbol;Acc:1784]
6579	1691	1706	0.0032	0.9461	3.38215	0	0	1	NM_001220777.1	CDKN1A	cyclin-dependent kinase inhibitor 1A (p21, Cip1) [HGNC Symbol;Acc:1784]
6581	1003	1017	0.0028	5.1433	0.5444	0	0	1	NM_001198674.1	TMEM136	transmembrane protein 136 [HGNC Symbol;Acc:28280]
6588	1004	1017	0.0172	1.2678	13.5663	0	0	1	NM_181713.3	UBXN2A	UBX domain protein 2A [HGNC Symbol;Acc:27265]
6595	1002	1018	5.1339	19.8143	259.101	0	0	1	NM_004965.6	HMGN1	high mobility group nucleosome binding domain 1 [HGNC Symbol;Acc:4984]
6596	1004	1018	0.0012	45.283	0.0265	0	0	1	NM_001168215.1	TMEM92	transmembrane protein 92 [HGNC Symbol;Acc:26579]
6600	1004	1019	18.6285	5561.49	3.34955	0	0	1	NM_078467.2	CDKN1A	cyclin-dependent kinase inhibitor 1A (p21, Cip1) [HGNC Symbol;Acc:1784]
6601	1693	1708	0.0032	0.9554	3.34955	0	0	1	NM_078467.2	CDKN1A	cyclin-dependent kinase inhibitor 1A (p21, Cip1) [HGNC Symbol;Acc:1784]
6604	1007	1019	0.0004	0.3242	1.2339	0	1	0	NM_001193317.1	NA	NA
6608	1000	1020	0.1628	110.835	1.46885	0	1	0	NR_023923.1	DHRS4-AS1	DHRS4 antisense RNA 1 [HGNC Symbol;Acc:23175]
6610	1000	1025	0.0181	0.094	192.461	0	0	1	NM_001970.4	EIF5A	eukaryotic translation initiation factor 5A [HGNC Symbol;Acc:3300]
6611	1288	1307	43.8058	227.608	192.461	0	0	1	NM_001970.4	EIF5A	eukaryotic translation initiation factor 5A [HGNC Symbol;Acc:3300]
6613	1007	1020	0.0008	0.1171	6.83215	0	1	0	NM_018725.3	IL17RB	interleukin 17 receptor B [HGNC Symbol;Acc:18015]
6624	1009	1021	0.0004	Inf	0	0	0	1	NM_001005214.3	LRRC52	leucine rich repeat containing 52 [HGNC Symbol;Acc:32156]
6630	1009	1022	0.0018	33.8983	0.0531	0	0	1	NM_001080997.1	RTBDN	retbindin [HGNC Symbol;Acc:30310]
6642	1004	1026	0.0004	10.7817	0.0371	0	0	1	NM_033163.3	FGF8	fibroblast growth factor 8 (androgen-induced) [HGNC Symbol;Acc:3686]
6650	1009	1024	0.0023	0.1511	15.2197	0	0	1	NM_001834.3	CLTB	clathrin, light chain B [HGNC Symbol;Acc:2091]
6656	5349	5363	0.0037	0.9038	4.09395	0	1	0	NR_036633.1	NA	NA
6666	1993	2013	0.0004	0.0549	7.28875	0	0	1	NM_001170569.1	CXorf56	chromosome X open reading frame 56 [HGNC Symbol;Acc:26239]
6672	1007	1028	1646.6	30908.5	53.2734	0	0	1	NM_006118.3	HAX1	HCLS1 associated protein X-1 [HGNC Symbol;Acc:16915]
6692	1016	1030	4.2553	39039.4	0.109	0	1	0	NM_173598.4	KSR2	kinase suppressor of ras 2 [HGNC Symbol;Acc:18610]
6697	1001	1032	0.0188	0.1547	121.501	0	1	0	NM_005313.4	PDIA3	protein disulfide isomerase family A, member 3 [HGNC Symbol;Acc:4606]
6722	1020	1035	0.0022	0.6903	3.1872	0	0	1	NM_181804.1	PKIG	protein kinase (cAMP-dependent, catalytic) inhibitor gamma [HGNC Symbol;Acc:9019]
6732	1018	1038	2.7776	Inf	0	0	1	0	XR_109478.1	NA	NA
6749	1023	1037	0.0037	0.1118	33.1007	0	0	1	NM_173510.2	CCDC117	coiled-coil domain containing 117 [HGNC Symbol;Acc:26599]
6760	7981	7993	0.0004	0.08	4.9991	0	0	1	NM_003971.5	SPAG9	sperm associated antigen 9 [HGNC Symbol;Acc:14524]
6761	1024	1038	0.0024	0.5214	4.6032	0	1	0	NM_001037144.5	CNTROB	centrobin, centrosomal BRCA2 interacting protein [HGNC Symbol;Acc:29616]
6762	3740	3753	0.0004	0.0869	4.6032	0	0	1	NM_001037144.5	CNTROB	centrobin, centrosomal BRCA2 interacting protein [HGNC Symbol;Acc:29616]
6763	1024	1038	0.0024	0.5096	4.70925	0	1	0	NM_053051.3	CNTROB	centrobin, centrosomal BRCA2 interacting protein [HGNC Symbol;Acc:29616]
6764	3674	3687	0.0004	0.0849	4.70925	0	0	1	NM_053051.3	CNTROB	centrobin, centrosomal BRCA2 interacting protein [HGNC Symbol;Acc:29616]
6766	7993	8005	0.0004	0.0812	4.9233	0	0	1	NM_001130527.2	NA	NA
6768	1023	1044	0.0025	3.5935	0.6957	0	0	1	NM_145326.2	ZNF493	zinc finger protein 493 [HGNC Symbol;Acc:23708]
6773	3840	3853	0.002	2.4842	0.8051	0	1	0	NM_014510.2	PCLO	piccolo (presynaptic cytomatrix protein) [HGNC Symbol;Acc:13406]
6775	3840	3853	0.002	3.1449	0.63595	0	1	0	NM_033026.5	PCLO	piccolo (presynaptic cytomatrix protein) [HGNC Symbol;Acc:13406]
6784	1017	1040	2816.74	49238.8	57.2058	0	0	1	NM_147157.1	SIGMAR1	sigma non-opioid intracellular receptor 1 [HGNC Symbol;Acc:8157]
6795	1029	1042	0.0083	174.37	0.0476	0	1	0	NM_015660.2	GIMAP2	GTPase, IMAP family member 2 [HGNC Symbol;Acc:21789]
6803	1023	1043	0.1628	145.826	1.1164	0	1	0	NR_023922.1	NA	NA
6805	1023	1043	0.0035	1.4233	2.45905	0	0	1	NM_001145364.1	ABHD11	abhydrolase domain containing 11 [HGNC Symbol;Acc:16407]
6819	1019	1042	5188.81	107563	48.2398	0	0	1	NM_017907.2	LAMTOR1	late endosomal/lysosomal adaptor, MAPK and MTOR activator 1 [HGNC Symbol;Acc:26068]
6833	1032	1047	0.0031	93.5143	0.03315	0	0	1	NM_001080515.2	FAM163B	family with sequence similarity 163, member B [HGNC Symbol;Acc:33277]
6845	1033	1049	505.09	3484.32	144.961	0	0	1	NM_001258026.1	TPI1	triosephosphate isomerase 1 [HGNC Symbol;Acc:12009]
6848	1035	1048	0.0105	7.906	1.3281	0	1	0	NM_004073.2	PLK3	polo-like kinase 3 [HGNC Symbol;Acc:2154]
6875	1038	1050	0.0008	0.0198	40.4539	1	0	0	NM_004643.3	PABPN1	poly(A) binding protein, nuclear 1 [HGNC Symbol;Acc:8565]
6885	1036	1052	0.0021	2.0635	1.0177	0	0	1	NM_001258222.1	KCTD1	potassium channel tetramerisation domain containing 1 [HGNC Symbol;Acc:18249]
6893	1038	1053	0.0032	680.851	0.0047	0	1	0	NM_139285.3	GAS2L2	growth arrest-specific 2 like 2 [HGNC Symbol;Acc:24846]
6900	1037	1054	0.001	0.4969	2.0125	0	1	0	NM_025190.3	NA	NA
6916	1035	1061	0.001	0.1472	6.7946	0	0	1	NM_212550.3	BLOC1S3	biogenesis of lysosomal organelles complex-1, subunit 3 [HGNC Symbol;Acc:20914]
6931	1749	1771	1423.01	15881.8	89.5995	0	0	1	NM_001024226.1	ARF1	ADP-ribosylation factor 1 [HGNC Symbol;Acc:652]
6933	1042	1059	0.0046	0.9661	4.7616	0	0	1	NM_018097.2	HAUS2	HAUS augmin-like complex, subunit 2 [HGNC Symbol;Acc:25530]
6958	1046	1062	75.0105	1635.69	45.8585	0	0	1	NM_002628.4	PFN2	profilin 2 [HGNC Symbol;Acc:8882]
6966	1586	1598	0.0004	0.9798	0.40825	0	0	1	NM_001171799.1	TRIQK	triple QxxK/R motif containing [HGNC Symbol;Acc:27828]
6983	1823	1846	0.2174	3.563	61.0163	0	0	1	NM_004879.3	EI24	etoposide induced 2.4 mRNA [HGNC Symbol;Acc:13276]
7014	1057	1069	0.0008	0.6703	1.1935	0	0	1	NM_080628.1	C20orf118	chromosome 20 open reading frame 118 [HGNC Symbol;Acc:16112]
7015	1051	1070	0.4263	39290.3	0.01085	0	0	1	NM_033105.4	DNAJC5B	DnaJ (Hsp40) homolog, subfamily C, member 5 beta [HGNC Symbol;Acc:24138]
7017	1053	1070	0.0078	10.3072	0.75675	0	0	1	NM_001130992.1	RBP1	retinol binding protein 1, cellular [HGNC Symbol;Acc:9919]
7021	1761	1783	1423.01	16157.5	88.0711	0	0	1	NM_001024228.1	ARF1	ADP-ribosylation factor 1 [HGNC Symbol;Acc:652]
7023	1056	1070	0.0004	0.1509	2.6508	0	1	0	NM_152715.3	TBCEL	tubulin folding cofactor E-like [HGNC Symbol;Acc:28115]
7028	1059	1071	0.0006	14.4578	0.0415	0	1	0	XR_111287.1	RP11-977B10.2
7029	1059	1071	0.0006	14.4578	0.0415	0	1	0	XR_110349.1	RP11-977B10.2
7031	1987	2001	0.0019	Inf	0	0	0	1	NM_000715.3	C4BPA	complement component 4 binding protein, alpha [HGNC Symbol;Acc:1325]
7033	2340	2354	0.0125	0.3758	33.2653	0	0	1	NM_199246.1	CCNG1	cyclin G1 [HGNC Symbol;Acc:1592]
7035	1052	1072	74.6574	20760.1	3.5962	0	0	1	NM_001143905.2	C12orf65	chromosome 12 open reading frame 65 [HGNC Symbol;Acc:26784]
7038	1057	1072	18.6285	4970.05	3.74815	0	0	1	NM_000389.4	CDKN1A	cyclin-dependent kinase inhibitor 1A (p21, Cip1) [HGNC Symbol;Acc:1784]
7039	1746	1761	0.0032	0.8538	3.74815	0	0	1	NM_000389.4	CDKN1A	cyclin-dependent kinase inhibitor 1A (p21, Cip1) [HGNC Symbol;Acc:1784]
7043	1782	1798	0.0065	Inf	0	0	0	1	NM_001144954.1	C5orf47	chromosome 5 open reading frame 47 [HGNC Symbol;Acc:27026]
7076	1063	1078	0.0023	0.1754	13.1113	0	0	1	NM_007097.3	CLTB	clathrin, light chain B [HGNC Symbol;Acc:2091]
7088	8023	8035	0.0004	0.0801	4.99645	0	0	1	NM_001130528.2	SPAG9	sperm associated antigen 9 [HGNC Symbol;Acc:14524]
7094	1064	1082	147.197	10736.8	13.7096	0	1	0	NM_001031696.2	PLD3	phospholipase D family, member 3 [HGNC Symbol;Acc:17158]
7107	1069	1084	0.0214	Inf	0	0	1	0	NM_005959.3	MTNR1B	melatonin receptor 1B [HGNC Symbol;Acc:7464]
7111	3803	3822	0.0111	Inf	0	0	0	1	NM_001103169.1	AADACL3	arylacetamide deacetylase-like 3 [HGNC Symbol;Acc:32037]
7127	3385	3410	0.0457	0.7502	60.9203	0	0	1	NM_015140.3	TTLL12	tubulin tyrosine ligase-like family, member 12 [HGNC Symbol;Acc:28974]
7154	1072	1092	0.0064	5.772	1.1088	0	1	0	XR_113289.1	NA	NA
7155	1072	1092	690.346	35680	19.3483	0	0	1	NM_002794.4	PSMB2	proteasome (prosome, macropain) subunit, beta type, 2 [HGNC Symbol;Acc:9539]
7163	1783	1805	1423.01	16329.4	87.1437	0	0	1	NM_001024227.1	ARF1	ADP-ribosylation factor 1 [HGNC Symbol;Acc:652]
7190	1081	1095	0.0013	0.0932	13.9481	1	0	0	NM_030674.3	SLC38A1	solute carrier family 38, member 1 [HGNC Symbol;Acc:13447]
7195	1080	1096	0.0021	2.1739	0.966	0	0	1	NM_001258221.1	KCTD1	potassium channel tetramerisation domain containing 1 [HGNC Symbol;Acc:18249]
7212	1079	1099	0.0024	0.1551	15.4771	0	1	0	NR_026757.1	OIP5-AS1	OIP5 antisense RNA 1 [HGNC Symbol;Acc:43563]
7215	1085	1099	0.0008	32.4544	0.02465	0	0	1	NM_021046.2	KRTAP5-8	keratin associated protein 5-8 [HGNC Symbol;Acc:23603]
7217	1085	1099	0.0024	Inf	0	0	0	1	NM_207469.2	DEFB132	defensin, beta 132 [HGNC Symbol;Acc:33806]
7231	1086	1101	0.0103	1.2471	8.2592	0	0	1	NM_018322.1	SAYSD1	SAYSVFN motif domain containing 1 [HGNC Symbol;Acc:21025]
7233	1087	1102	1.0385	3.79	274.008	0	1	0	NM_001199954.1	ACTG1	actin, gamma 1 [HGNC Symbol;Acc:144]
7234	1778	1802	452.963	1653.1	274.008	0	0	1	NM_001199954.1	ACTG1	actin, gamma 1 [HGNC Symbol;Acc:144]
7235	1950	1968	349.257	1274.63	274.008	0	0	1	NM_001199954.1	ACTG1	actin, gamma 1 [HGNC Symbol;Acc:144]
7244	1082	1102	397.876	31155.5	12.7706	0	0	1	NM_080592.3	ATRAID	all-trans retinoic acid-induced differentiation factor [HGNC Symbol;Acc:24090]
7248	1088	1102	0.0024	26.936	0.0891	0	1	0	NM_000860.5	HPGD	hydroxyprostaglandin dehydrogenase 15-(NAD) [HGNC Symbol;Acc:5154]
7257	1086	1103	0.0043	1.9317	2.22605	0	1	0	NM_152352.3	FAM210A	family with sequence similarity 210, member A [HGNC Symbol;Acc:28346]
7258	2186	2208	0.0019	0.8535	2.22605	0	0	1	NM_152352.3	FAM210A	family with sequence similarity 210, member A [HGNC Symbol;Acc:28346]
7259	2222	2237	0.0031	1.3926	2.22605	0	0	1	NM_152352.3	FAM210A	family with sequence similarity 210, member A [HGNC Symbol;Acc:28346]
7271	2637	2655	20.4457	423.995	48.2216	0	0	1	NM_003404.3	YWHAB	tyrosine 3-monooxygenase/tryptophan 5-monooxygenase activation protein, beta polypeptide [HGNC Symbol;Acc:12849]
7287	1089	1111	0.0033	0.1359	24.2833	0	0	1	NM_024798.2	SNX22	sorting nexin 22 [HGNC Symbol;Acc:16315]
7317	1091	1111	0.1628	111.301	1.4627	0	1	0	NR_023924.1	DHRS4-AS1	DHRS4 antisense RNA 1 [HGNC Symbol;Acc:23175]
7321	1312	1335	0.0023	Inf	0	0	0	1	NM_001012709.1	NA	NA
7324	1098	1112	0.0008	43.0108	0.0186	0	0	1	NM_152942.2	TNFRSF8	tumor necrosis factor receptor superfamily, member 8 [HGNC Symbol;Acc:11923]
7330	1094	1113	43.8058	1968.55	22.2528	0	0	1	NM_001099692.1	EIF5AL1	eukaryotic translation initiation factor 5A-like 1 [HGNC Symbol;Acc:17419]
7334	1099	1129	0.0016	12.3172	0.1299	0	1	0	NR_046378.1	MTUS2-AS1	MTUS2 antisense RNA 1 [HGNC Symbol;Acc:40924]
7335	1101	1113	0.0016	21.0665	0.07595	0	0	1	NM_001006938.2	TCEAL6	transcription elongation factor A (SII)-like 6 [HGNC Symbol;Acc:24553]
7337	1101	1113	0.0004	0.3254	1.2291	0	1	0	NM_022067.3	VIPAS39	VPS33B interacting protein, apical-basolateral polarity regulator, spe-39 homolog [HGNC Symbol;Acc:20347]
7381	1121	1135	0.0051	0.069	73.9495	0	0	1	NM_013293.3	TRA2A	transformer 2 alpha homolog (Drosophila) [HGNC Symbol;Acc:16645]
7389	1101	1120	358.976	10088.1	35.5843	0	0	1	NM_007263.3	COPE	coatomer protein complex, subunit epsilon [HGNC Symbol;Acc:2234]
7403	1110	1123	0.0009	0.0471	19.1121	0	1	0	NM_015070.3	ZC3H13	zinc finger CCCH-type containing 13 [HGNC Symbol;Acc:20368]
7418	1106	1126	0.0039	8.3262	0.4684	0	0	1	NM_145699.3	APOBEC3A	apolipoprotein B mRNA editing enzyme, catalytic polypeptide-like 3A [HGNC Symbol;Acc:17343]
7440	1113	1133	0.6341	Inf	0	0	0	1	NM_002423.3	MMP7	matrix metallopeptidase 7 (matrilysin, uterine) [HGNC Symbol;Acc:7174]
7444	1118	1130	9.6129	20650.7	0.4655	0	1	0	NM_198159.2	MITF	microphthalmia-associated transcription factor [HGNC Symbol;Acc:7105]
7447	1622	1636	0.0024	0.0891	26.9511	0	0	1	NM_006496.2	GNAI3	guanine nucleotide binding protein (G protein), alpha inhibiting activity polypeptide 3 [HGNC Symbol;Acc:4387]
7448	3546	3569	0.0012	0.0445	26.9511	0	0	1	NM_006496.2	GNAI3	guanine nucleotide binding protein (G protein), alpha inhibiting activity polypeptide 3 [HGNC Symbol;Acc:4387]
7449	1114	1131	0.5921	2587.28	0.22885	0	0	1	NM_001039380.2	C10orf25	chromosome 10 open reading frame 25 [HGNC Symbol;Acc:23509]
7455	1114	1132	0.0194	103.605	0.18725	0	1	0	NR_023920.1	WT1-AS	WT1 antisense RNA [HGNC Symbol;Acc:18135]
7464	1119	1133	0.0291	341.75	0.08515	0	1	0	NR_038905.1	RP11-736K20.6
7465	1110	1133	2816.74	44447.9	63.3719	0	0	1	NM_005866.2	SIGMAR1	sigma non-opioid intracellular receptor 1 [HGNC Symbol;Acc:8157]
7470	1119	1135	0.0021	2.2233	0.94455	0	0	1	NM_198991.3	KCTD1	potassium channel tetramerisation domain containing 1 [HGNC Symbol;Acc:18249]
7487	1123	1137	0.0008	0.078	10.2573	0	0	1	NM_004821.2	HAND1	heart and neural crest derivatives expressed 1 [HGNC Symbol;Acc:4807]
7505	1821	1841	0.0122	16.6088	0.73455	0	1	0	NR_003608.1	TUBA3FP	tubulin, alpha 3f, pseudogene [HGNC Symbol;Acc:24067]
7513	1125	1140	0.0022	0.7674	2.86695	0	0	1	NM_181805.1	PKIG	protein kinase (cAMP-dependent, catalytic) inhibitor gamma [HGNC Symbol;Acc:9019]
7516	1126	1140	12.8394	Inf	0	0	0	1	NM_020525.4	IL22	interleukin 22 [HGNC Symbol;Acc:14900]
7517	1128	1140	113.875	152535	0.74655	0	1	0	NM_145045.4	CCDC151	coiled-coil domain containing 151 [HGNC Symbol;Acc:28303]
7534	1127	1142	0.003	0.8949	3.35245	0	1	0	NM_001018038.2	VPS13A	vacuolar protein sorting 13 homolog A (S. cerevisiae) [HGNC Symbol;Acc:1908]
7535	1127	1142	0.003	0.9461	3.17095	0	1	0	NM_015186.3	VPS13A	vacuolar protein sorting 13 homolog A (S. cerevisiae) [HGNC Symbol;Acc:1908]
7536	10055	10091	0.0698	22.0123	3.17095	0	0	1	NM_015186.3	VPS13A	vacuolar protein sorting 13 homolog A (S. cerevisiae) [HGNC Symbol;Acc:1908]
7537	1127	1142	0.003	0.9154	3.27735	0	1	0	NM_001018037.1	VPS13A	vacuolar protein sorting 13 homolog A (S. cerevisiae) [HGNC Symbol;Acc:1908]
7538	1127	1142	0.003	0.9117	3.2906	0	1	0	NM_033305.2	VPS13A	vacuolar protein sorting 13 homolog A (S. cerevisiae) [HGNC Symbol;Acc:1908]
7539	1124	1143	0.002	0.6798	2.94205	0	1	0	NR_026905.1	CRHR1-IT1	CRHR1 intronic transcript 1 (non-protein coding) [HGNC Symbol;Acc:26327]
7560	1132	1145	0.0006	Inf	0	0	1	0	NM_001130003.1	SYNPR	synaptoporin [HGNC Symbol;Acc:16507]
7566	1116	1147	0.0188	0.4683	40.1446	0	1	0	NR_002305.1	PDIA3P	protein disulfide isomerase family A, member 3 pseudogene [HGNC Symbol;Acc:4607]
7580	1133	1147	0.001	Inf	0	0	1	0	NM_138966.3	NA	NA
7582	1133	1147	0.001	156.25	0.0064	0	1	0	NM_001201465.1	NETO1	neuropilin (NRP) and tolloid (TLL)-like 1 [HGNC Symbol;Acc:13823]
7591	3809	3830	2710.76	396812	6.83135	0	0	1	NM_020791.2	TAOK1	TAO kinase 1 [HGNC Symbol;Acc:29259]
7593	11180	11199	0.0015	0.2196	6.83135	0	0	1	NM_020791.2	TAOK1	TAO kinase 1 [HGNC Symbol;Acc:29259]
7595	3365	3386	2710.76	419282	6.46525	0	0	1	NM_025142.1	TAOK1	TAO kinase 1 [HGNC Symbol;Acc:29259]
7597	10736	10755	0.0015	0.232	6.46525	0	0	1	NM_025142.1	TAOK1	TAO kinase 1 [HGNC Symbol;Acc:29259]
7600	1134	1149	0.0031	0.6109	5.07485	0	0	1	NM_145206.2	VTI1A	vesicle transport through interaction with t-SNAREs homolog 1A (yeast) [HGNC Symbol;Acc:17792]
7619	1137	1151	0.0008	0.0638	12.531	0	0	1	NM_032305.1	POLR3GL	polymerase (RNA) III (DNA directed) polypeptide G (32kD)-like [HGNC Symbol;Acc:28466]
7653	1136	1156	74.6574	19154.5	3.89765	0	0	1	NM_152269.4	C12orf65	chromosome 12 open reading frame 65 [HGNC Symbol;Acc:26784]
7657	1138	1156	0.1195	48.0818	2.48535	0	0	1	NM_152349.2	KRT222	keratin 222 [HGNC Symbol;Acc:28695]
7663	1740	1756	0.0024	19.4332	0.1235	0	0	1	NM_001142445.1	ANK1	ankyrin 1, erythrocytic [HGNC Symbol;Acc:492]
7673	1145	1158	0.0006	Inf	0	0	1	0	NM_144642.4	SYNPR	synaptoporin [HGNC Symbol;Acc:16507]
7677	1142	1159	0.0011	0.4028	2.7308	0	0	1	NM_001040662.1	METTL21D	methyltransferase like 21D [HGNC Symbol;Acc:20352]
7687	1144	1160	0.0055	Inf	0	0	0	1	NM_000596.2	IGFBP1	insulin-like growth factor binding protein 1 [HGNC Symbol;Acc:5469]
7697	1147	1161	0.0351	0.453	77.482	0	1	0	NM_006135.2	CAPZA1	capping protein (actin filament) muscle Z-line, alpha 1 [HGNC Symbol;Acc:1488]
7702	1148	1162	0.0039	79.2683	0.0492	0	1	0	NR_033343.1	PSCA	prostate stem cell antigen [HGNC Symbol;Acc:9500]
7705	1515	1535	0.0024	25.3031	0.09485	0	1	0	XR_111217.1	NA	NA
7709	1515	1535	0.0024	25.3031	0.09485	0	1	0	XR_110526.1	NA	NA
7718	1149	1163	0.0013	812.5	0.0016	0	0	1	NM_144675.2	GSG1L	GSG1-like [HGNC Symbol;Acc:28283]
7721	2813	2835	0.2326	10.1514	22.9132	0	0	1	NM_005431.1	XRCC2	X-ray repair complementing defective repair in Chinese hamster cells 2 [HGNC Symbol;Acc:12829]
7730	1150	1164	0.0028	56.2814	0.04975	0	1	0	NM_032899.4	FAM83A	family with sequence similarity 83, member A [HGNC Symbol;Acc:28210]
7732	1150	1164	0.0028	391.608	0.00715	0	1	0	NM_207006.1	FAM83A	family with sequence similarity 83, member A [HGNC Symbol;Acc:28210]
7738	6559	6585	0.0032	0.6547	4.8874	0	1	0	NR_027418.1	NA	NA
7763	10341	10358	0.0043	3.6571	1.1758	0	0	1	NM_001024843.1	TNRC6B	trinucleotide repeat containing 6B [HGNC Symbol;Acc:29190]
7764	11796	11822	0.0014	1.1907	1.1758	0	0	1	NM_001024843.1	TNRC6B	trinucleotide repeat containing 6B [HGNC Symbol;Acc:29190]
7774	1692	1704	0.0004	0.9237	0.43305	0	0	1	NM_001191036.1	TRIQK	triple QxxK/R motif containing [HGNC Symbol;Acc:27828]
7792	1157	1171	0.7862	98275	0.008	0	0	1	NM_148902.1	TNFRSF18	tumor necrosis factor receptor superfamily, member 18 [HGNC Symbol;Acc:11914]
7806	1156	1173	0.0249	1.2715	19.5827	0	1	0	NR_015433.1	AC093323.3
7816	1159	1174	0.0078	477.064	0.01635	0	1	0	XR_113138.1	NA	NA
7817	1159	1174	0.0078	678.261	0.0115	0	1	0	XR_108910.1	NA	NA
7821	1160	1174	0.0028	4.8238	0.58045	0	0	1	NM_001198675.1	TMEM136	transmembrane protein 136 [HGNC Symbol;Acc:28280]
7822	1161	1174	0.0004	Inf	0	0	0	1	NM_152891.2	PRSS33	protease, serine, 33 [HGNC Symbol;Acc:30405]
7829	1160	1175	0.0123	9461.54	0.0013	0	1	0	NM_001079821.2	NLRP3	NLR family, pyrin domain containing 3 [HGNC Symbol;Acc:16400]
7853	1163	1179	67.8769	2388.85	28.414	0	0	1	NM_001015881.1	TSC22D3	TSC22 domain family, member 3 [HGNC Symbol;Acc:3051]
7869	1167	1180	0.0014	1.6996	0.8237	0	1	0	NM_005529.5	HSPG2	heparan sulfate proteoglycan 2 [HGNC Symbol;Acc:5273]
7873	1166	1181	0.0013	12.7139	0.10225	0	1	0	NM_003319.4	TTN	titin [HGNC Symbol;Acc:12403]
7874	5213	5225	0.0004	3.912	0.10225	0	1	0	NM_003319.4	TTN	titin [HGNC Symbol;Acc:12403]
7875	8650	8665	0.0176	172.127	0.10225	0	1	0	NM_003319.4	TTN	titin [HGNC Symbol;Acc:12403]
7876	10950	10962	0.0004	3.912	0.10225	0	1	0	NM_003319.4	TTN	titin [HGNC Symbol;Acc:12403]
7877	28778	28791	0.0023	22.4939	0.10225	0	1	0	NM_003319.4	TTN	titin [HGNC Symbol;Acc:12403]
7879	42365	42379	0.0023	22.4939	0.10225	0	1	0	NM_003319.4	TTN	titin [HGNC Symbol;Acc:12403]
7881	72050	72067	0.0211	206.357	0.10225	0	1	0	NM_003319.4	TTN	titin [HGNC Symbol;Acc:12403]
7883	1166	1181	0.0013	15.0725	0.08625	0	1	0	NM_133378.4	TTN	titin [HGNC Symbol;Acc:12403]
7884	5351	5363	0.0004	4.6377	0.08625	0	1	0	NM_133378.4	TTN	titin [HGNC Symbol;Acc:12403]
7885	8788	8803	0.0176	204.058	0.08625	0	1	0	NM_133378.4	TTN	titin [HGNC Symbol;Acc:12403]
7889	48269	48282	0.0023	26.6667	0.08625	0	1	0	NM_133378.4	TTN	titin [HGNC Symbol;Acc:12403]
7891	61856	61870	0.0023	26.6667	0.08625	0	1	0	NM_133378.4	TTN	titin [HGNC Symbol;Acc:12403]
7893	91541	91558	0.0211	244.638	0.08625	0	1	0	NM_133378.4	TTN	titin [HGNC Symbol;Acc:12403]
7895	1166	1181	0.0013	448.276	0.0029	0	1	0	NM_133379.3	TTN	titin [HGNC Symbol;Acc:12403]
7896	5351	5363	0.0004	137.931	0.0029	0	1	0	NM_133379.3	TTN	titin [HGNC Symbol;Acc:12403]
7897	8788	8803	0.0176	6068.97	0.0029	0	1	0	NM_133379.3	TTN	titin [HGNC Symbol;Acc:12403]
7899	1166	1181	0.0013	12.7701	0.1018	0	1	0	NM_133432.3	TTN	titin [HGNC Symbol;Acc:12403]
7900	5213	5225	0.0004	3.9293	0.1018	0	1	0	NM_133432.3	TTN	titin [HGNC Symbol;Acc:12403]
7901	8650	8665	0.0176	172.888	0.1018	0	1	0	NM_133432.3	TTN	titin [HGNC Symbol;Acc:12403]
7902	11325	11337	0.0004	3.9293	0.1018	0	1	0	NM_133432.3	TTN	titin [HGNC Symbol;Acc:12403]
7903	29153	29166	0.0023	22.5933	0.1018	0	1	0	NM_133432.3	TTN	titin [HGNC Symbol;Acc:12403]
7905	42740	42754	0.0023	22.5933	0.1018	0	1	0	NM_133432.3	TTN	titin [HGNC Symbol;Acc:12403]
7907	72425	72442	0.0211	207.269	0.1018	0	1	0	NM_133432.3	TTN	titin [HGNC Symbol;Acc:12403]
7909	1166	1181	0.0013	12.8016	0.10155	0	1	0	NM_133437.3	TTN	titin [HGNC Symbol;Acc:12403]
7910	5213	5225	0.0004	3.9389	0.10155	0	1	0	NM_133437.3	TTN	titin [HGNC Symbol;Acc:12403]
7911	8650	8665	0.0176	173.314	0.10155	0	1	0	NM_133437.3	TTN	titin [HGNC Symbol;Acc:12403]
7912	11526	11538	0.0004	3.9389	0.10155	0	1	0	NM_133437.3	TTN	titin [HGNC Symbol;Acc:12403]
7913	29354	29367	0.0023	22.6489	0.10155	0	1	0	NM_133437.3	TTN	titin [HGNC Symbol;Acc:12403]
7915	42941	42955	0.0023	22.6489	0.10155	0	1	0	NM_133437.3	TTN	titin [HGNC Symbol;Acc:12403]
7917	72626	72643	0.0211	207.779	0.10155	0	1	0	NM_133437.3	TTN	titin [HGNC Symbol;Acc:12403]
7919	1166	1181	0.0013	15.4854	0.08395	0	1	0	NM_001256850.1	TTN	titin [HGNC Symbol;Acc:12403]
7920	5351	5363	0.0004	4.7647	0.08395	0	1	0	NM_001256850.1	TTN	titin [HGNC Symbol;Acc:12403]
7921	8788	8803	0.0176	209.649	0.08395	0	1	0	NM_001256850.1	TTN	titin [HGNC Symbol;Acc:12403]
7922	11088	11100	0.0004	4.7647	0.08395	0	1	0	NM_001256850.1	TTN	titin [HGNC Symbol;Acc:12403]
7926	51050	51063	0.0023	27.3973	0.08395	0	1	0	NM_001256850.1	TTN	titin [HGNC Symbol;Acc:12403]
7928	64637	64651	0.0023	27.3973	0.08395	0	1	0	NM_001256850.1	TTN	titin [HGNC Symbol;Acc:12403]
7930	94322	94339	0.0211	251.34	0.08395	0	1	0	NM_001256850.1	TTN	titin [HGNC Symbol;Acc:12403]
7937	1162	1182	0.0097	2.789	3.4779	0	0	1	NM_001243782.1	FAM213A	family with sequence similarity 213, member A [HGNC Symbol;Acc:28651]
7941	1167	1182	18.6285	5680.98	3.2791	0	0	1	NM_001220778.1	CDKN1A	cyclin-dependent kinase inhibitor 1A (p21, Cip1) [HGNC Symbol;Acc:1784]
7942	1856	1871	0.0032	0.9759	3.2791	0	0	1	NM_001220778.1	CDKN1A	cyclin-dependent kinase inhibitor 1A (p21, Cip1) [HGNC Symbol;Acc:1784]
7959	1171	1186	0.0032	2.2971	1.39305	0	1	0	NM_207351.3	PRRT3	proline-rich transmembrane protein 3 [HGNC Symbol;Acc:26591]
7961	3339	3359	0.0185	13.2802	1.39305	0	0	1	NM_207351.3	PRRT3	proline-rich transmembrane protein 3 [HGNC Symbol;Acc:26591]
7966	1174	1186	0.0006	0.0346	17.3593	0	0	1	NM_001242825.1	NA	NA
7975	1173	1188	0.0452	412.597	0.10955	0	0	1	NM_138326.2	ACMSD	aminocarboxymuconate semialdehyde decarboxylase [HGNC Symbol;Acc:19288]
7979	1174	1188	0.0005	0.0445	11.2422	0	1	0	NM_133368.1	RSPRY1	ring finger and SPRY domain containing 1 [HGNC Symbol;Acc:29420]
7992	1176	1190	0.0004	0.0207	19.3255	0	0	1	NM_033281.5	MRPS36	mitochondrial ribosomal protein S36 [HGNC Symbol;Acc:16631]
8006	2669	2691	0.0205	106.994	0.1916	0	0	1	NM_080817.4	GPR82	G protein-coupled receptor 82 [HGNC Symbol;Acc:4533]
8012	1178	1192	0.7862	100153	0.00785	0	0	1	NM_004195.2	TNFRSF18	tumor necrosis factor receptor superfamily, member 18 [HGNC Symbol;Acc:11914]
8020	1173	1193	0.0035	1.5021	2.3301	0	0	1	NM_148913.2	ABHD11	abhydrolase domain containing 11 [HGNC Symbol;Acc:16407]
8025	1179	1193	0.0122	2.7837	4.3827	0	1	0	NM_020960.4	GPR107	G protein-coupled receptor 107 [HGNC Symbol;Acc:17830]
8026	3620	3658	0.5685	129.715	4.3827	0	0	1	NM_020960.4	GPR107	G protein-coupled receptor 107 [HGNC Symbol;Acc:17830]
8028	1179	1193	0.0122	2.879	4.2376	0	1	0	NM_001136557.1	GPR107	G protein-coupled receptor 107 [HGNC Symbol;Acc:17830]
8029	3764	3802	0.5685	134.156	4.2376	0	0	1	NM_001136557.1	GPR107	G protein-coupled receptor 107 [HGNC Symbol;Acc:17830]
8031	1179	1193	0.0122	2.8382	4.2985	0	1	0	NM_001136558.1	GPR107	G protein-coupled receptor 107 [HGNC Symbol;Acc:17830]
8032	3677	3715	0.5685	132.255	4.2985	0	0	1	NM_001136558.1	GPR107	G protein-coupled receptor 107 [HGNC Symbol;Acc:17830]
8034	1180	1193	0.0034	0.7709	4.41045	0	1	0	NM_015058.1	VWA8	von Willebrand factor A domain containing 8 [HGNC Symbol;Acc:29071]
8035	1180	1193	0.0034	1.1011	3.08795	0	1	0	NM_001009814.1	VWA8	von Willebrand factor A domain containing 8 [HGNC Symbol;Acc:29071]
8038	1181	1194	0.0119	14875	0.0008	0	0	1	NM_001244583.1	TFEC	transcription factor EC [HGNC Symbol;Acc:11754]
8039	4361	4373	0.0012	1500	0.0008	0	0	1	NM_001244583.1	TFEC	transcription factor EC [HGNC Symbol;Acc:11754]
8040	1178	1195	0.0078	130.217	0.0599	0	1	0	NM_172193.2	KLHDC1	kelch domain containing 1 [HGNC Symbol;Acc:19836]
8050	2908	2924	0.0078	266.212	0.0293	0	0	1	NM_001039538.1	MAP2	microtubule-associated protein 2 [HGNC Symbol;Acc:6839]
8064	14382	14394	0.0012	7.396	0.16225	0	1	0	NR_034022.1	NA	NA
8066	1179	1199	0.0097	2.7893	3.4776	0	0	1	NM_001243778.1	FAM213A	family with sequence similarity 213, member A [HGNC Symbol;Acc:28651]
8069	1183	1199	0.0895	3462.28	0.02585	0	0	1	NM_017655.4	GIPC2	GIPC PDZ domain containing family, member 2 [HGNC Symbol;Acc:18177]
8129	5253	5270	0.0282	7.8485	3.59305	0	0	1	NM_172071.2	RC3H1	ring finger and CCCH-type domains 1 [HGNC Symbol;Acc:29434]
8130	5431	5451	0.0816	22.7105	3.59305	0	0	1	NM_172071.2	RC3H1	ring finger and CCCH-type domains 1 [HGNC Symbol;Acc:29434]
8141	1189	1209	0.0035	1.5599	2.2438	0	1	0	NR_026910.1	NA	NA
8153	5534	5548	0.0037	0.7757	4.7697	0	0	1	NM_004738.4	VAPB	VAMP (vesicle-associated membrane protein)-associated protein B and C [HGNC Symbol;Acc:12649]
8173	1194	1214	0.0035	1.4722	2.37735	0	0	1	NM_148912.2	ABHD11	abhydrolase domain containing 11 [HGNC Symbol;Acc:16407]
8180	1193	1215	0.0205	1.7588	11.6555	0	0	1	NM_152396.2	METTL6	methyltransferase like 6 [HGNC Symbol;Acc:28343]
8185	3152	3166	0.0012	0.0043	280.409	0	0	1	NM_002128.4	HMGB1	high mobility group box 1 [HGNC Symbol;Acc:4983]
8200	1741	1753	0.0004	0.9598	0.41675	0	0	1	NM_001171798.1	TRIQK	triple QxxK/R motif containing [HGNC Symbol;Acc:27828]
8202	1200	1218	0.2713	38.794	6.99335	0	1	0	NM_004429.4	EFNB1	ephrin-B1 [HGNC Symbol;Acc:3226]
8205	1714	1738	0.0097	15.8665	0.61135	0	1	0	NR_034108.1	C6orf3
8207	1205	1218	0.0011	415.094	0.00265	0	0	1	NM_001030047.1	KLK3	kallikrein-related peptidase 3 [HGNC Symbol;Acc:6364]
8211	1742	1754	0.0004	0.8496	0.4708	0	0	1	NM_001171795.1	TRIQK	triple QxxK/R motif containing [HGNC Symbol;Acc:27828]
8215	1203	1227	0.001	192.308	0.0052	0	0	1	NM_005602.5	CLDN11	claudin 11 [HGNC Symbol;Acc:8514]
8226	1480	1503	5823.24	154194	37.7656	0	0	1	NM_004892.5	SEC22B	vesicle-trafficking protein SEC22b precursor [RefSeq peptide;Acc:NP_004883]
8239	1745	1757	0.0004	0.883	0.453	0	0	1	NM_001171797.1	TRIQK	triple QxxK/R motif containing [HGNC Symbol;Acc:27828]
8271	1211	1224	0.0016	0.997	1.60485	0	1	0	NM_153636.2	CPNE7	copine VII [HGNC Symbol;Acc:2320]
8276	1203	1225	3079.9	562297	5.47735	0	1	0	NM_152778.2	MFSD8	major facilitator superfamily domain containing 8 [HGNC Symbol;Acc:28486]
8286	1211	1226	0.0058	0.5086	11.4047	0	1	0	NM_007144.2	PCGF2	polycomb group ring finger 2 [HGNC Symbol;Acc:12929]
8287	1409	1425	0.0021	0.1841	11.4047	0	0	1	NM_007144.2	PCGF2	polycomb group ring finger 2 [HGNC Symbol;Acc:12929]
8307	1209	1229	0.0046	243.386	0.0189	0	1	0	NR_034133.1	RP11-169F17.1	Uncharacterized protein [UniProtKB/TrEMBL;Acc:J3KRU9]
8312	3209	3223	1.7286	12804.4	0.135	0	0	1	NM_001126060.1	NOS1AP	nitric oxide synthase 1 (neuronal) adaptor protein [HGNC Symbol;Acc:16859]
8315	1215	1229	0.0019	0.0866	21.945	0	0	1	NM_025219.2	DNAJC5	DnaJ (Hsp40) homolog, subfamily C, member 5 [HGNC Symbol;Acc:16235]
8328	1216	1230	0.002	0.0466	42.931	0	0	1	NM_001689.4	ATP5G3	ATP synthase, H+ transporting, mitochondrial Fo complex, subunit C3 (subunit 9) [HGNC Symbol;Acc:843]
8354	1216	1235	0.0097	0.1886	51.4344	0	0	1	NM_006824.2	EBNA1BP2	EBNA1 binding protein 2 [HGNC Symbol;Acc:15531]
8377	1218	1238	0.018	Inf	0	0	1	0	NR_040034.1	RP11-1O2.1
8385	1226	1239	0.0111	0.8326	13.3315	0	0	1	NM_138571.4	HINT3	histidine triad nucleotide binding protein 3 [HGNC Symbol;Acc:18468]
8392	1223	1241	0.0172	2110.43	0.00815	0	1	0	NR_034173.1	NA	NA
8401	1228	1242	0.0055	1.9184	2.867	0	1	0	NM_001143850.2	TCTN2	tectonic family member 2 [HGNC Symbol;Acc:25774]
8405	1230	1242	0.0004	0.3351	1.1935	0	1	0	NM_001193314.1	VIPAS39	VPS33B interacting protein, apical-basolateral polarity regulator, spe-39 homolog [HGNC Symbol;Acc:20347]
8406	1226	1243	0.0043	2.0008	2.1491	0	1	0	NM_001098801.1	FAM210A	family with sequence similarity 210, member A [HGNC Symbol;Acc:28346]
8407	2325	2348	0.0019	0.8841	2.1491	0	0	1	NM_001098801.1	FAM210A	family with sequence similarity 210, member A [HGNC Symbol;Acc:28346]
8408	2362	2377	0.0031	1.4425	2.1491	0	0	1	NM_001098801.1	FAM210A	family with sequence similarity 210, member A [HGNC Symbol;Acc:28346]
8430	1231	1245	0.0055	1.8744	2.9343	0	1	0	NM_024809.4	TCTN2	tectonic family member 2 [HGNC Symbol;Acc:25774]
8438	1233	1246	0.0029	135.514	0.0214	0	1	0	NM_170776.4	GPR97	G protein-coupled receptor 97 [HGNC Symbol;Acc:13728]
8443	1228	1247	0.0194	1.8032	10.7586	0	1	0	NM_018266.1	TMEM39A	transmembrane protein 39A [HGNC Symbol;Acc:25600]
8447	1234	1247	0.0034	22.7121	0.1497	0	1	0	XR_110214.1	RP3-486I3.7
8448	1234	1247	0.0034	22.7121	0.1497	0	1	0	XR_133435.1	RP3-486I3.7
8452	1233	1248	0.1768	1187.77	0.14885	0	1	0	NR_026730.1	NA	NA
8465	1237	1249	0.0008	0.1613	4.95865	0	1	0	NM_016334.3	GPR89B	G protein-coupled receptor 89B [HGNC Symbol;Acc:13840]
8471	1236	1250	0.001	0.2365	4.2276	1	0	0	NM_006631.2	ZNF266	zinc finger protein 266 [HGNC Symbol;Acc:13059]
8485	1238	1252	0.0018	1.7167	1.0485	0	1	0	NR_036439.1	NA	NA
8487	1239	1252	0.0006	1.8059	0.33225	0	1	0	NM_153362.2	PRSS35	protease, serine, 35 [HGNC Symbol;Acc:21387]
8511	1242	1260	0.0076	795.812	0.00955	0	0	1	NM_000576.2	IL1B	interleukin 1, beta [HGNC Symbol;Acc:5992]
8532	1244	1258	0.0019	5.2198	0.364	0	1	0	NR_045483.1	RP5-1109J22.1
8541	1238	1260	1213.43	324577	3.7385	0	1	0	NM_001242366.1	SLC46A1	solute carrier family 46 (folate transporter), member 1 [HGNC Symbol;Acc:30521]
8560	1248	1262	0.0065	67.2182	0.0967	0	1	0	NM_001159322.1	PLA2G4C	phospholipase A2, group IVC (cytosolic, calcium-independent) [HGNC Symbol;Acc:9037]
8561	2460	2474	0.0013	13.4436	0.0967	0	0	1	NM_001159322.1	PLA2G4C	phospholipase A2, group IVC (cytosolic, calcium-independent) [HGNC Symbol;Acc:9037]
8567	1248	1263	0.0131	5.0294	2.6047	0	1	0	NM_001083330.1	ZNF133	zinc finger protein 133 [HGNC Symbol;Acc:12917]
8573	1247	1264	0.0011	0.388	2.8352	0	0	1	NM_024558.2	METTL21D	methyltransferase like 21D [HGNC Symbol;Acc:20352]
8576	1250	1264	0.0008	Inf	0	0	1	0	NM_001013736.2	FAM47C	family with sequence similarity 47, member C [HGNC Symbol;Acc:25301]
8580	1246	1265	0.0078	1380.53	0.00565	0	0	1	NM_032044.3	REG4	regenerating islet-derived family, member 4 [HGNC Symbol;Acc:22977]
8582	1250	1265	0.0155	1.5447	10.0341	0	0	1	NM_003068.4	SNAI2	snail homolog 2 (Drosophila) [HGNC Symbol;Acc:11094]
8590	1253	1266	0.0005	0.2044	2.44635	0	0	1	NM_018378.2	FBXL8	F-box and leucine-rich repeat protein 8 [HGNC Symbol;Acc:17875]
8615	1249	1269	0.0097	2.9133	3.32955	0	0	1	NM_001243779.1	FAM213A	family with sequence similarity 213, member A [HGNC Symbol;Acc:28651]
8626	1620	1634	0.0022	1.8373	1.1974	0	1	0	NM_022487.2	NA	NA
8633	1252	1270	0.0024	1.0791	2.224	0	0	1	NM_058169.3	LOH12CR1	loss of heterozygosity, 12, chromosomal region 1 [HGNC Symbol;Acc:17950]
8638	1256	1270	0.005	0.9802	5.1008	0	1	0	NR_027638.1	NA	NA
8640	1256	1270	0.005	1.0063	4.9687	0	1	0	NR_027639.1	NA	NA
8642	1256	1270	0.005	0.9737	5.13485	0	1	0	NR_027878.1	NA	NA
8645	1256	1270	0.005	0.8955	5.5836	0	1	0	NM_003816.2	ADAM9	ADAM metallopeptidase domain 9 [HGNC Symbol;Acc:216]
8702	2972	2990	0.0277	1.4395	19.2425	0	0	1	NM_001128914.1	PCBP2	poly(rC) binding protein 2 [HGNC Symbol;Acc:8648]
8706	1262	1277	0.0024	0.5933	4.0455	0	1	0	NR_046028.1	NA	NA
8714	3728	3749	0.0751	2.4444	30.7233	0	0	1	NM_019008.4	SMCR7L	Smith-Magenis syndrome chromosome region, candidate 7-like [HGNC Symbol;Acc:25979]
8719	1267	1279	0.0008	0.154	5.1961	0	1	0	NM_001097612.1	GPR89A	G protein-coupled receptor 89A [HGNC Symbol;Acc:31984]
8722	1260	1280	0.0035	118.846	0.02945	0	0	1	XM_003403702.1	NA	NA
8724	1260	1280	0.0035	239.726	0.0146	0	0	1	XM_003403480.1	NA	NA
8732	1262	1282	0.0097	2.7825	3.48605	0	0	1	NM_001243781.1	FAM213A	family with sequence similarity 213, member A [HGNC Symbol;Acc:28651]
8745	1270	1285	0.0055	0.085	64.7174	0	1	0	NM_001894.4	CSNK1E	casein kinase 1, epsilon [HGNC Symbol;Acc:2453]
8749	1263	1286	579.04	95559.9	6.05945	0	0	1	NM_001145515.1	SCRN1	secernin 1 [HGNC Symbol;Acc:22192]
8752	1270	1286	0.0013	0.0237	54.9125	0	0	1	NM_005053.2	RAD23A	RAD23 homolog A (S. cerevisiae) [HGNC Symbol;Acc:9812]
8755	2915	2936	0.0129	71.4681	0.1805	0	0	1	NM_001010922.2	BCL2L15	BCL2-like 15 [HGNC Symbol;Acc:33624]
8762	1273	1287	0.0091	0.8072	11.2733	0	0	1	NM_001136498.1	CISD3	CDGSH iron sulfur domain 3 [HGNC Symbol;Acc:27578]
8764	2106	2122	0.0025	0.2218	11.2733	0	0	1	NM_001136498.1	CISD3	CDGSH iron sulfur domain 3 [HGNC Symbol;Acc:27578]
8799	1276	1293	68.8658	2570.12	26.7948	1	0	0	NM_001113182.2	BRD2	bromodomain containing 2 [HGNC Symbol;Acc:1103]
8800	1276	1293	68.8658	2584.14	26.6495	0	1	0	NR_037625.1	NA	NA
8802	1279	1293	0.0065	64.5482	0.1007	0	1	0	NM_003706.2	NA	NA
8803	2491	2505	0.0013	12.9096	0.1007	0	0	1	NM_003706.2	NA	NA
8805	1279	1293	0.0065	61.553	0.1056	0	1	0	NM_001159323.1	PLA2G4C	phospholipase A2, group IVC (cytosolic, calcium-independent) [HGNC Symbol;Acc:9037]
8806	2534	2548	0.0013	12.3106	0.1056	0	0	1	NM_001159323.1	PLA2G4C	phospholipase A2, group IVC (cytosolic, calcium-independent) [HGNC Symbol;Acc:9037]
8825	5694	5720	0.001	0.8603	1.1624	0	0	1	NM_020464.1	NHSL1	NHS-like 1 [HGNC Symbol;Acc:21021]
8826	6419	6442	0.0004	0.3441	1.1624	0	0	1	NM_020464.1	NHSL1	NHS-like 1 [HGNC Symbol;Acc:21021]
8833	1280	1298	0.0015	1.9661	0.76295	0	1	0	NM_001190467.1	FLJ22184	Protein FLJ22184 [UniProtKB/TrEMBL;Acc:F5H1R7]
8836	1279	1299	0.0097	2.5409	3.81755	0	0	1	NM_032333.4	FAM213A	family with sequence similarity 213, member A [HGNC Symbol;Acc:28651]
8847	1287	1299	0.0008	0.157	5.0945	0	1	0	NR_036541.1	GPR89B	G protein-coupled receptor 89B [HGNC Symbol;Acc:13840]
8858	1287	1301	0.0019	Inf	0	0	1	0	NM_021071.2	ART4	ADP-ribosyltransferase 4 (Dombrock blood group) [HGNC Symbol;Acc:726]
8864	4020	4039	0.0111	Inf	0	0	0	1	NM_001103170.1	AADACL3	arylacetamide deacetylase-like 3 [HGNC Symbol;Acc:32037]
8871	1288	1303	0.0024	0.6327	3.79325	0	1	0	NM_001037161.1	ACOT1	acyl-CoA thioesterase 1 [HGNC Symbol;Acc:33128]
8874	1284	1304	0.0129	0.4759	27.1072	0	0	1	NM_002914.3	RFC2	replication factor C (activator 1) 2, 40kDa [HGNC Symbol;Acc:9970]
8896	1288	1306	147.197	10958.7	13.432	0	1	0	NM_012268.2	PLD3	phospholipase D family, member 3 [HGNC Symbol;Acc:17158]
8900	1293	1306	0.0018	21.3018	0.0845	0	0	1	NM_031429.1	RTBDN	retbindin [HGNC Symbol;Acc:30310]
8934	1291	1311	0.1628	115.053	1.415	0	1	0	NR_023921.1	NA	NA
8966	1837	1849	0.0004	0.9518	0.42025	0	0	1	NM_001191035.1	TRIQK	triple QxxK/R motif containing [HGNC Symbol;Acc:27828]
8968	1298	1314	0.0129	1.3662	9.44205	0	0	1	NM_173829.3	SREK1IP1	SREK1-interacting protein 1 [HGNC Symbol;Acc:26716]
8978	1296	1315	0.1135	29.6055	3.83375	0	0	1	NM_001199513.1	TGIF2	TGFB-induced factor homeobox 2 [HGNC Symbol;Acc:15764]
8982	1300	1315	0.0034	0.7121	4.77465	0	0	1	XM_003119078.1	NA	NA
8989	3011	3029	0.0277	1.3889	19.9442	0	0	1	NM_001098620.2	PCBP2	poly(rC) binding protein 2 [HGNC Symbol;Acc:8648]
8991	1296	1316	0.0097	Inf	0	0	1	0	NR_027457.1	LINC00221	long intergenic non-protein coding RNA 221 [HGNC Symbol;Acc:20169]
8998	1297	1317	0.0039	21.4462	0.18185	0	0	1	NM_052972.2	LRG1	leucine-rich alpha-2-glycoprotein 1 [HGNC Symbol;Acc:29480]
9009	1303	1317	0.0008	0.7227	1.107	0	1	0	NM_021150.3	GRIP1	glutamate receptor interacting protein 1 [HGNC Symbol;Acc:18708]
9011	1303	1317	0.0008	0.6908	1.15815	0	1	0	NM_001178074.1	NA	NA
9034	1306	1319	0.0009	0.1266	7.1074	0	1	0	NM_003414.4	ZNF267	zinc finger protein 267 [HGNC Symbol;Acc:13060]
9041	1306	1320	0.002	0.0505	39.6217	0	0	1	NM_001002258.4	ATP5G3	ATP synthase, H+ transporting, mitochondrial Fo complex, subunit C3 (subunit 9) [HGNC Symbol;Acc:843]
9057	1307	1322	0.0097	5.398	1.79695	0	1	0	NM_080627.2	SOGA1	suppressor of glucose, autophagy associated 1 [HGNC Symbol;Acc:16111]
9058	1309	1322	0.006	0.5229	11.4745	0	1	0	NM_001042351.1	G6PD	glucose-6-phosphate dehydrogenase [HGNC Symbol;Acc:4057]
9059	1309	1322	0.0008	4.1089	0.1947	0	1	0	NM_181789.2	GLDN	gliomedin [HGNC Symbol;Acc:29514]
9074	1311	1326	0.0584	6.9033	8.45975	0	1	0	NR_024333.1	ILF3-AS1	ILF3 antisense RNA 1 (head to head) [HGNC Symbol;Acc:27115]
9078	1301	1325	2067.06	52297.1	39.5252	0	1	0	NM_001166496.1	SLC16A1	solute carrier family 16, member 1 (monocarboxylic acid transporter 1) [HGNC Symbol;Acc:10922]
9088	1313	1325	0.0008	0.1624	4.92755	0	1	0	NM_001097613.2	NA	NA
9092	1676	1690	0.0022	1.8265	1.2045	0	1	0	NM_001033855.1	DCLRE1C	DNA cross-link repair 1C [HGNC Symbol;Acc:17642]
9097	1313	1326	0.0006	0.062	9.67235	0	1	0	NM_013367.2	ANAPC4	anaphase promoting complex subunit 4 [HGNC Symbol;Acc:19990]
9104	1305	1327	2.0305	Inf	0	0	0	1	NM_178176.2	MOGAT3	monoacylglycerol O-acyltransferase 3 [HGNC Symbol;Acc:23249]
9110	1314	1327	0.0018	3.8681	0.46535	0	1	0	NM_007207.4	DUSP10	dual specificity phosphatase 10 [HGNC Symbol;Acc:3065]
9113	3023	3041	0.0277	1.3653	20.2891	0	0	1	NM_001128913.1	PCBP2	poly(rC) binding protein 2 [HGNC Symbol;Acc:8648]
9122	1316	1328	0.0006	0.0308	19.5102	0	0	1	NM_001135822.1	FDPS	farnesyl diphosphate synthase [HGNC Symbol;Acc:3631]
9134	1314	1331	0.0194	2.9826	6.5045	0	1	0	NM_012166.2	FBXO10	F-box protein 10 [HGNC Symbol;Acc:13589]
9190	1322	1336	0.0028	5.2239	0.536	0	0	1	NM_174926.2	TMEM136	transmembrane protein 136 [HGNC Symbol;Acc:28280]
9206	1379	1399	0.0007	0.5821	1.2026	0	0	1	NM_013313.3	YPEL1	yippee-like 1 (Drosophila) [HGNC Symbol;Acc:12845]
9222	1330	1343	0.0005	0.9987	0.50065	0	1	0	NM_001079910.1	LRRIQ1	leucine-rich repeats and IQ motif containing 1 [HGNC Symbol;Acc:25708]
9225	1603	1617	0.0004	34.632	0.01155	0	1	0	NM_001164114.1	NA	NA
9231	1322	1344	1213.43	314675	3.85615	0	1	0	NM_080669.4	SLC46A1	solute carrier family 46 (folate transporter), member 1 [HGNC Symbol;Acc:30521]
9234	1327	1344	0.004	0.5505	7.2666	0	0	1	NM_198686.2	RAB15	RAB15, member RAS oncogene family [HGNC Symbol;Acc:20150]
9245	1326	1345	0.1135	29.648	3.82825	0	0	1	NM_001199515.1	TGIF2	TGFB-induced factor homeobox 2 [HGNC Symbol;Acc:15764]
9254	2329	2349	0.0008	2.3845	0.3355	0	0	1	NM_001164283.2	TRAF3IP2	TRAF3 interacting protein 2 [HGNC Symbol;Acc:1343]
9272	1482	1505	0.1407	76.0253	1.8507	0	0	1	NM_001199346.1	C18orf32	chromosome 18 open reading frame 32 [HGNC Symbol;Acc:31690]
9274	1333	1349	102.713	156016	0.65835	0	1	0	NM_003116.1	SPAG4	sperm associated antigen 4 [HGNC Symbol;Acc:11214]
9277	1335	1349	0.0028	4.685	0.59765	0	0	1	NM_001198673.1	TMEM136	transmembrane protein 136 [HGNC Symbol;Acc:28280]
9280	1337	1349	0.0006	0.0298	20.159	0	0	1	NM_001242824.1	FDPS	farnesyl diphosphate synthase [HGNC Symbol;Acc:3631]
9284	1330	1350	74.6574	30884.6	2.4173	0	0	1	NM_001040648.1	CRCP	CGRP receptor component [HGNC Symbol;Acc:17888]
9285	1952	1972	0.0185	7.6532	2.4173	0	0	1	NM_001040648.1	CRCP	CGRP receptor component [HGNC Symbol;Acc:17888]
9295	3605	3619	0.006	3.9932	1.50255	0	0	1	NM_022552.4	DNMT3A	DNA (cytosine-5-)-methyltransferase 3 alpha [HGNC Symbol;Acc:2978]
9303	1337	1351	0.0016	2.3394	0.68395	0	0	1	NM_001334.2	CTSO	cathepsin O [HGNC Symbol;Acc:2542]
9309	1333	1352	0.0097	0.2416	40.1533	0	0	1	NM_001159936.1	EBNA1BP2	EBNA1 binding protein 2 [HGNC Symbol;Acc:15531]
9322	1336	1353	0.1163	3400.58	0.0342	0	1	0	NR_029385.1	OTX2-AS1	OTX2 antisense RNA 1 (head to head) [HGNC Symbol;Acc:43906]
9325	3426	3446	0.0185	5.1442	3.59625	0	0	1	NM_004729.3	ZBED1	zinc finger, BED-type containing 1 [HGNC Symbol;Acc:447]
9337	2006	2026	0.0228	1.5457	14.7505	0	0	1	NM_001560.2	IL13RA1	interleukin 13 receptor, alpha 1 [HGNC Symbol;Acc:5974]
9339	1340	1355	0.0034	0.7288	4.6651	0	0	1	XM_003119076.1	NA	NA
9347	3429	3449	0.0185	5.107	3.6225	0	0	1	NM_001171136.1	ZBED1	zinc finger, BED-type containing 1 [HGNC Symbol;Acc:447]
9350	1341	1356	0.0043	Inf	0	0	0	1	NM_194439.4	RNF212	ring finger protein 212 [HGNC Symbol;Acc:27729]
9362	1344	1357	0.0006	1.9157	0.3132	0	1	0	NM_001170423.1	PRSS35	protease, serine, 35 [HGNC Symbol;Acc:21387]
9371	1345	1371	0.0793	109.971	0.7211	0	1	0	XR_111404.1	DNAJC3-AS1	DNAJC3 antisense RNA 1 (head to head) [HGNC Symbol;Acc:39808]
9372	1345	1371	0.0793	113.221	0.7004	0	1	0	XR_109147.1	DNAJC3-AS1	DNAJC3 antisense RNA 1 (head to head) [HGNC Symbol;Acc:39808]
9373	1344	1359	0.0024	60.8365	0.03945	0	1	0	NM_152331.3	ACOT4	acyl-CoA thioesterase 4 [HGNC Symbol;Acc:19748]
9391	1348	1361	0.0014	0.0386	36.2967	0	1	0	NM_015013.3	KDM1A	lysine (K)-specific demethylase 1A [HGNC Symbol;Acc:29079]
9392	1987	2002	0.0017	0.0468	36.2967	0	1	0	NM_015013.3	KDM1A	lysine (K)-specific demethylase 1A [HGNC Symbol;Acc:29079]
9398	1347	1363	0.0014	0.5734	2.4415	0	0	1	NM_001256662.1	TEAD2	TEA domain family member 2 [HGNC Symbol;Acc:11715]
9401	1349	1363	0.0028	4.6897	0.59705	0	0	1	NM_001198672.1	TMEM136	transmembrane protein 136 [HGNC Symbol;Acc:28280]
9408	1345	1365	74.6574	23907.2	3.1228	0	0	1	NM_001194995.1	NA	NA
9430	1351	1367	0.0242	23.3467	1.03655	0	1	0	NR_026694.1	ZCCHC18	zinc finger, CCHC domain containing 18 [HGNC Symbol;Acc:32459]
9434	4543	4563	0.0007	0.1483	4.71985	0	0	1	NM_025136.3	OPA3	optic atrophy 3 (autosomal recessive, with chorea and spastic paraplegia) [HGNC Symbol;Acc:8142]
9464	1352	1372	0.0046	44.1883	0.1041	0	1	0	NR_024345.1	HNF1A-AS1	HNF1A antisense RNA 1 [HGNC Symbol;Acc:26785]
9465	2342	2362	0.0129	123.919	0.1041	0	1	0	NR_024345.1	HNF1A-AS1	HNF1A antisense RNA 1 [HGNC Symbol;Acc:26785]
9467	3657	3669	0.0016	0.2135	7.4951	0	1	0	NM_005688.2	ABCC5	ATP-binding cassette, sub-family C (CFTR/MRP), member 5 [HGNC Symbol;Acc:56]
9472	1352	1377	0.0003	0.0098	30.6579	0	0	1	NM_021144.3	PSIP1	PC4 and SFRS1 interacting protein 1 [HGNC Symbol;Acc:9527]
9480	1360	1374	0.0028	4.5662	0.6132	0	0	1	NM_001198671.1	TMEM136	transmembrane protein 136 [HGNC Symbol;Acc:28280]
9494	1355	1377	0.0041	2.9902	1.37115	0	1	0	NR_024461.1	RAMP2-AS1	RAMP2 antisense RNA 1 [HGNC Symbol;Acc:44358]
9497	1900	1912	0.0004	0.8759	0.45665	0	0	1	NM_001171796.1	TRIQK	triple QxxK/R motif containing [HGNC Symbol;Acc:27828]
9504	1364	1377	0.0006	0.1311	4.5759	0	1	0	NR_028473.1	NA	NA
9506	1356	1378	0.0097	52.2207	0.18575	0	0	1	NM_001199219.1	INMT	indolethylamine N-methyltransferase [HGNC Symbol;Acc:6069]
9527	4325	4338	0.0017	641.509	0.00265	0	0	1	NM_001169122.1	AFF2	AF4/FMR2 family, member 2 [HGNC Symbol;Acc:3776]
9529	4400	4413	0.0017	641.509	0.00265	0	0	1	NM_001169123.1	AFF2	AF4/FMR2 family, member 2 [HGNC Symbol;Acc:3776]
9531	4313	4326	0.0017	641.509	0.00265	0	0	1	NM_001169125.1	AFF2	AF4/FMR2 family, member 2 [HGNC Symbol;Acc:3776]
9537	1363	1380	68.8658	2598.8	26.4991	1	0	0	NM_005104.3	BRD2	bromodomain containing 2 [HGNC Symbol;Acc:1103]
9538	4885	4907	0.0075	0.283	26.4991	0	0	1	NM_005104.3	BRD2	bromodomain containing 2 [HGNC Symbol;Acc:1103]
9542	1359	1381	0.0097	46.4559	0.2088	0	0	1	NM_006774.4	INMT	indolethylamine N-methyltransferase [HGNC Symbol;Acc:6069]
9557	1370	1382	0.0008	0.0727	11.0061	0	1	0	NM_014691.2	AQR	aquarius homolog (mouse) [HGNC Symbol;Acc:29513]
9563	1368	1384	75.0105	1755.82	42.721	0	0	1	NM_053024.3	PFN2	profilin 2 [HGNC Symbol;Acc:8882]
9564	1369	1384	0.0034	0.7126	4.7713	0	0	1	XM_003119080.1	NA	NA
9565	1365	1385	0.0035	1.6347	2.14105	0	1	0	NR_026912.1	ABHD11	abhydrolase domain containing 11 [HGNC Symbol;Acc:16407]
9578	1363	1386	579.04	94432.4	6.1318	0	0	1	NM_001145514.1	SCRN1	secernin 1 [HGNC Symbol;Acc:22192]
9580	1366	1386	0.009	937.5	0.0096	0	0	1	NM_001145553.1	NA	NA
9596	1374	1389	0.0034	0.7387	4.6028	0	0	1	XM_003119074.1	NA	NA
9598	1369	1390	468.017	192164	2.4355	0	0	1	NM_012259.2	HEY2	hairy/enhancer-of-split related with YRPW motif 2 [HGNC Symbol;Acc:4881]
9600	2536	2550	0.0129	5.2967	2.4355	0	0	1	NM_012259.2	HEY2	hairy/enhancer-of-split related with YRPW motif 2 [HGNC Symbol;Acc:4881]
9611	1378	1391	67.0668	4.79049e+06	0.014	0	0	1	NM_199000.2	LHFPL3	lipoma HMGIC fusion partner-like 3 [HGNC Symbol;Acc:6589]
9616	4430	4443	0.0017	641.509	0.00265	0	0	1	NM_002025.3	AFF2	AF4/FMR2 family, member 2 [HGNC Symbol;Acc:3776]
9618	4325	4338	0.0017	641.509	0.00265	0	0	1	NM_001169124.1	AFF2	AF4/FMR2 family, member 2 [HGNC Symbol;Acc:3776]
9628	1374	1394	0.0035	1.2501	2.7998	0	0	1	NM_001167961.2	KCTD7	potassium channel tetramerisation domain containing 7 [HGNC Symbol;Acc:21957]
9632	2428	2448	0.0228	0.702	32.4779	0	0	1	NM_016065.3	MRPS16	mitochondrial ribosomal protein S16 [HGNC Symbol;Acc:14048]
9637	1382	1396	0.0018	0.0399	45.1545	0	0	1	NM_001135700.1	YWHAZ	tyrosine 3-monooxygenase/tryptophan 5-monooxygenase activation protein, zeta polypeptide [HGNC Symbol;Acc:12855]
9639	1384	1396	0.0004	222.222	0.0018	0	0	1	NM_001195578.1	NA	NA
9647	2084	2096	0.0004	0.1315	3.04135	0	1	0	NM_001122731.1	MICAL3	microtubule associated monoxygenase, calponin and LIM domain containing 3 [HGNC Symbol;Acc:24694]
9651	2084	2096	0.0004	0.0535	7.4698	0	1	0	NM_015241.2	MICAL3	microtubule associated monoxygenase, calponin and LIM domain containing 3 [HGNC Symbol;Acc:24694]
9654	2084	2096	0.0004	0.176	2.27315	0	1	0	NM_001136004.1	MICAL3	microtubule associated monoxygenase, calponin and LIM domain containing 3 [HGNC Symbol;Acc:24694]
9661	1379	1404	0.0182	3.7463	4.8581	0	0	1	NM_001007538.1	SHISA2	shisa homolog 2 (Xenopus laevis) [HGNC Symbol;Acc:20366]
9673	1380	1399	0.0114	628.099	0.01815	0	0	1	NM_019604.2	CRTAM	cytotoxic and regulatory T cell molecule [HGNC Symbol;Acc:24313]
9682	2509	2529	0.0097	3.7383	2.59475	0	0	1	NM_197956.3	NAIF1	nuclear apoptosis inducing factor 1 [HGNC Symbol;Acc:25446]
9690	1383	1402	0.1135	29.1026	3.9	0	0	1	NM_021809.6	TGIF2	TGFB-induced factor homeobox 2 [HGNC Symbol;Acc:15764]
9706	3101	3119	0.0277	1.3274	20.8678	0	0	1	NM_001128912.1	PCBP2	poly(rC) binding protein 2 [HGNC Symbol;Acc:8648]
9708	1386	1406	0.0129	0.4221	30.562	0	0	1	NM_181471.1	RFC2	replication factor C (activator 1) 2, 40kDa [HGNC Symbol;Acc:9970]
9714	1384	1407	6098.93	10484.7	581.699	0	1	0	NM_003299.1	HSP90B1	heat shock protein 90kDa beta (Grp94), member 1 [HGNC Symbol;Acc:12028]
9718	1389	1414	0.0054	4.008	1.3473	0	0	1	NM_138373.3	MYADM	myeloid-associated differentiation marker [HGNC Symbol;Acc:7544]
9723	1389	1414	0.0054	4.0954	1.31855	0	0	1	NM_001020820.1	MYADM	myeloid-associated differentiation marker [HGNC Symbol;Acc:7544]
9730	1393	1407	0.0097	260.403	0.03725	0	0	1	NM_021642.3	FCGR2A	Fc fragment of IgG, low affinity IIa, receptor (CD32) [HGNC Symbol;Acc:3616]
9734	1388	1408	0.0019	1.3847	1.3721	0	0	1	NM_018438.5	FBXO6	F-box protein 6 [HGNC Symbol;Acc:13585]
9738	1394	1408	0.0388	134.186	0.28915	0	1	0	NR_026702.1	NA	NA
9745	3104	3122	0.0277	1.2995	21.3159	0	0	1	NM_031989.4	PCBP2	poly(rC) binding protein 2 [HGNC Symbol;Acc:8648]
9748	1394	1409	0.0043	Inf	0	0	0	1	NM_001131034.3	RNF212	ring finger protein 212 [HGNC Symbol;Acc:27729]
9756	1396	1410	0.0097	260.753	0.0372	0	0	1	NM_001136219.1	FCGR2A	Fc fragment of IgG, low affinity IIa, receptor (CD32) [HGNC Symbol;Acc:3616]
9760	1761	1775	0.0022	1.8442	1.1929	0	1	0	NM_001033857.1	DCLRE1C	DNA cross-link repair 1C [HGNC Symbol;Acc:17642]
9771	4582	4610	5904.83	312897	18.8715	0	0	1	NM_003144.3	SSR1	signal sequence receptor, alpha [HGNC Symbol;Acc:11323]
9783	1395	1415	0.0039	0.3099	12.5836	0	0	1	NM_001166260.1	NA	NA
9784	1396	1415	0.0388	5105.26	0.0076	0	0	1	NM_001039615.3	ZNF705D	zinc finger protein 705D [HGNC Symbol;Acc:33202]
9793	1397	1417	0.0035	476.19	0.00735	0	0	1	NM_005306.2	FFAR2	free fatty acid receptor 2 [HGNC Symbol;Acc:4501]
9805	3113	3131	0.0277	1.3066	21.1995	0	0	1	NM_001128911.1	PCBP2	poly(rC) binding protein 2 [HGNC Symbol;Acc:8648]
9819	1402	1426	0.0185	2.4135	7.6651	0	0	1	NM_001204196.1	SRP19	signal recognition particle 19kDa [HGNC Symbol;Acc:11300]
9825	3116	3134	0.0277	1.2797	21.6456	0	0	1	NM_005016.5	PCBP2	poly(rC) binding protein 2 [HGNC Symbol;Acc:8648]
9836	3676	3690	0.006	4.1287	1.45325	0	0	1	NM_175629.2	DNMT3A	DNA (cytosine-5-)-methyltransferase 3 alpha [HGNC Symbol;Acc:2978]
9837	1400	1422	0.4457	6084.64	0.07325	0	1	0	NR_038274.1	RP11-182J1.9
9863	1406	1430	0.0181	2.3842	7.5917	0	0	1	NM_001204194.1	NA	NA
9873	1411	1425	0.0018	0.0398	45.2681	0	0	1	NM_003406.3	YWHAZ	tyrosine 3-monooxygenase/tryptophan 5-monooxygenase activation protein, zeta polypeptide [HGNC Symbol;Acc:12855]
9875	1406	1426	74.6574	30028.1	2.48625	0	0	1	NM_001142414.1	CRCP	CGRP receptor component [HGNC Symbol;Acc:17888]
9876	2028	2048	0.0185	7.4409	2.48625	0	0	1	NM_001142414.1	CRCP	CGRP receptor component [HGNC Symbol;Acc:17888]
9905	1416	1430	0.0018	1.299	1.38565	0	1	0	NM_001193478.1	NA	NA
9907	1416	1430	0.0018	1.5261	1.1795	0	1	0	NM_030911.3	CDADC1	cytidine and dCMP deaminase domain containing 1 [HGNC Symbol;Acc:20299]
9910	1409	1431	0.4457	8730.66	0.05105	0	1	0	NR_038273.1	RP11-182J1.9
9917	1417	1431	0.0022	7.741	0.2842	0	1	0	NM_202000.2	ACSM3	acyl-CoA synthetase medium-chain family member 3 [HGNC Symbol;Acc:10522]
9928	1420	1433	0.0014	0.0414	33.8201	0	1	0	NM_001009999.2	KDM1A	lysine (K)-specific demethylase 1A [HGNC Symbol;Acc:29079]
9929	2059	2074	0.0017	0.0503	33.8201	0	1	0	NM_001009999.2	KDM1A	lysine (K)-specific demethylase 1A [HGNC Symbol;Acc:29079]
9932	3507	3527	0.0185	5.0281	3.67935	0	0	1	NM_001171135.1	ZBED1	zinc finger, BED-type containing 1 [HGNC Symbol;Acc:447]
9939	1422	1434	1.2395	114.896	10.788	0	1	0	NM_005065.5	SEL1L	sel-1 suppressor of lin-12-like (C. elegans) [HGNC Symbol;Acc:10717]
9943	1420	1435	0.0055	0.0858	64.09	0	1	0	NM_152221.2	CSNK1E	casein kinase 1, epsilon [HGNC Symbol;Acc:2453]
9953	1424	1436	0.0008	11.7994	0.0678	0	0	1	NM_004028.3	AQP4	aquaporin 4 [HGNC Symbol;Acc:637]
9964	1421	1438	5.5674	83.0248	67.0571	0	1	0	NM_003286.2	TOP1	topoisomerase (DNA) I [HGNC Symbol;Acc:11986]
9970	1420	1439	0.0078	1560	0.005	0	0	1	NM_001159352.1	REG4	regenerating islet-derived family, member 4 [HGNC Symbol;Acc:22977]
9990	1424	1448	0.0018	0.3593	5.0095	0	0	1	NM_002886.2	RAP2B	RAP2B, member of RAS oncogene family [HGNC Symbol;Acc:9862]
9995	1428	1442	0.0018	0.0399	45.1523	0	0	1	NM_001135699.1	YWHAZ	tyrosine 3-monooxygenase/tryptophan 5-monooxygenase activation protein, zeta polypeptide [HGNC Symbol;Acc:12855]
9998	1430	1442	0.0004	222.222	0.0018	0	0	1	NM_001195577.1	NA	NA
10001	1424	1443	0.1135	30.7421	3.692	0	0	1	NM_001199514.1	TGIF2	TGFB-induced factor homeobox 2 [HGNC Symbol;Acc:15764]
10017	1431	1445	0.0018	0.0406	44.2905	0	0	1	NM_001135701.1	YWHAZ	tyrosine 3-monooxygenase/tryptophan 5-monooxygenase activation protein, zeta polypeptide [HGNC Symbol;Acc:12855]
10019	1433	1445	0.0023	10.0634	0.22855	0	1	0	NM_000877.2	IL1R1	interleukin 1 receptor, type I [HGNC Symbol;Acc:5993]
10020	1433	1445	0.0004	0.8903	0.4493	0	0	1	NM_033143.2	FGF5	fibroblast growth factor 5 [HGNC Symbol;Acc:3683]
10022	1423	1446	579.04	92300.2	6.27345	0	0	1	NM_014766.4	SCRN1	secernin 1 [HGNC Symbol;Acc:22192]
10026	1432	1446	0.0039	0.613	6.36185	0	0	1	NM_001079866.1	BCS1L	BC1 (ubiquinol-cytochrome c reductase) synthesis-like [HGNC Symbol;Acc:1020]
10027	1434	1446	0.0006	0.1258	4.77055	0	1	0	NR_037599.1	RP11-578F21.12
10037	1434	1447	0.006	0.5379	11.154	0	1	0	NM_000402.3	G6PD	glucose-6-phosphate dehydrogenase [HGNC Symbol;Acc:4057]
10043	3850	3870	0.0019	0.2396	7.9301	0	0	1	NM_144970.2	CXorf38	chromosome X open reading frame 38 [HGNC Symbol;Acc:28589]
10053	1434	1449	0.0034	0.71	4.7885	0	0	1	XM_003119075.1	NA	NA
10058	1436	1449	0.0016	1.0973	1.45815	0	1	0	NM_014427.4	CPNE7	copine VII [HGNC Symbol;Acc:2320]
10062	1725	1742	0.0017	52.4691	0.0324	0	1	0	NM_001922.3	DCT	dopachrome tautomerase [HGNC Symbol;Acc:2709]
10063	2202	2216	53.9279	1.66444e+06	0.0324	0	0	1	NM_001922.3	DCT	dopachrome tautomerase [HGNC Symbol;Acc:2709]
10065	1824	1841	0.0017	54.7504	0.03105	0	1	0	NM_001129889.1	DCT	dopachrome tautomerase [HGNC Symbol;Acc:2709]
10066	2301	2315	53.9279	1.73681e+06	0.03105	0	0	1	NM_001129889.1	DCT	dopachrome tautomerase [HGNC Symbol;Acc:2709]
10098	1431	1454	579.04	95593.8	6.0573	0	0	1	NM_001145513.1	SCRN1	secernin 1 [HGNC Symbol;Acc:22192]
10102	1487	1507	1269.42	33500.4	37.8927	0	0	1	NM_001005413.1	ZWINT	ZW10 interactor [HGNC Symbol;Acc:13195]
10123	4223	4243	0.0194	2.8698	6.76	0	0	1	NM_152419.2	HGSNAT	heparan-alpha-glucosaminide N-acetyltransferase [HGNC Symbol;Acc:26527]
10148	3639	3652	0.0022	2.0339	1.08165	0	0	1	NM_152362.2	TNFAIP8L1	tumor necrosis factor, alpha-induced protein 8-like 1 [HGNC Symbol;Acc:28279]
10154	1449	1461	0.0004	222.222	0.0018	0	0	1	NM_001195576.1	NA	NA
10167	1448	1463	0.0031	21.0526	0.14725	0	0	1	NM_001040061.2	C3orf72	chromosome 3 open reading frame 72 [HGNC Symbol;Acc:34428]
10169	1449	1463	0.011	1.8274	6.01955	0	0	1	NM_207344.3	SPRYD4	SPRY domain containing 4 [HGNC Symbol;Acc:27468]
10182	1450	1464	0.0024	0.0359	66.9182	0	0	1	NM_002695.3	NA	NA
10184	1450	1464	0.0018	0.0407	44.1762	0	0	1	NM_001135702.1	YWHAZ	tyrosine 3-monooxygenase/tryptophan 5-monooxygenase activation protein, zeta polypeptide [HGNC Symbol;Acc:12855]
10194	1450	1465	0.0034	0.7024	4.84075	0	0	1	XM_003119077.1	NA	NA
10196	1452	1465	0.0004	0.0935	4.2793	0	0	1	NM_001142368.1	GSTM2	glutathione S-transferase mu 2 (muscle) [HGNC Symbol;Acc:4634]
10218	1454	1469	0.0034	0.7039	4.83015	0	0	1	XM_003119073.1	NA	NA
10225	1456	1470	12.8394	786.453	16.3257	0	0	1	NM_001039490.1	CD151	CD151 molecule (Raph blood group) [HGNC Symbol;Acc:1630]
10228	1453	1478	0.0054	4.0698	1.32685	0	0	1	NM_001020819.1	MYADM	myeloid-associated differentiation marker [HGNC Symbol;Acc:7544]
10236	1457	1471	0.0004	0.2399	1.66715	0	0	1	NM_001172780.1	NA	NA
10240	1459	1471	0.0006	0.0324	18.5444	0	0	1	NM_001135821.1	FDPS	farnesyl diphosphate synthase [HGNC Symbol;Acc:3631]
10243	1452	1472	0.0055	3.301	1.66615	0	1	0	NR_026710.1	NA	NA
10247	1459	1472	0.0005	0.3383	1.47795	0	0	1	NM_001018001.2	KAZN	kazrin, periplakin interacting protein [HGNC Symbol;Acc:29173]
10250	1458	1473	0.0024	0.3632	6.6073	0	1	0	NM_006821.5	ACOT2	acyl-CoA thioesterase 2 [HGNC Symbol;Acc:18431]
10259	1460	1474	12.8394	750.884	17.099	0	0	1	NM_139030.3	CD151	CD151 molecule (Raph blood group) [HGNC Symbol;Acc:1630]
10266	1461	1475	0.0097	1096.05	0.00885	0	0	1	NM_201563.4	NA	NA
10267	1461	1475	0.0097	290.419	0.0334	0	1	0	NR_047648.1	NA	NA
10281	1579	1602	0.0023	82.7338	0.0278	0	0	1	NM_197949.2	CLEC7A	C-type lectin domain family 7, member A [HGNC Symbol;Acc:14558]
10284	2632	2645	1.595	Inf	0	0	1	0	XR_111743.1	AC005152.2
10286	2632	2645	1.595	Inf	0	0	1	0	XR_109424.1	AC005152.2
10291	1464	1478	0.0388	81.9084	0.4737	0	1	0	NR_026700.1	NA	NA
10314	1462	1482	74.6574	29163	2.56	0	0	1	NM_001040647.1	CRCP	CGRP receptor component [HGNC Symbol;Acc:17888]
10315	2084	2104	0.0185	7.2266	2.56	0	0	1	NM_001040647.1	CRCP	CGRP receptor component [HGNC Symbol;Acc:17888]
10321	1468	1482	0.0018	Inf	0	0	1	0	NM_016112.2	PKD2L1	polycystic kidney disease 2-like 1 [HGNC Symbol;Acc:9011]
10322	1469	1482	0.0005	0.3421	1.46145	0	0	1	NM_001017999.2	KAZN	kazrin, periplakin interacting protein [HGNC Symbol;Acc:29173]
10324	1465	1483	0.0172	2422.54	0.0071	0	1	0	NM_078488.1	VNN2	vanin 2 [HGNC Symbol;Acc:12706]
10327	1466	1483	0.0032	Inf	0	0	1	0	NR_028294.1	NA	NA
10338	4665	4679	0.0004	0.0698	5.73255	0	0	1	NM_001195214.1	YIPF6	Yip1 domain family, member 6 [HGNC Symbol;Acc:28304]
10341	1469	1484	0.0034	0.4902	6.93585	0	0	1	NM_017761.3	PNRC2	proline-rich nuclear receptor coactivator 2 [HGNC Symbol;Acc:23158]
10342	1469	1484	0.0034	0.6962	4.8838	0	0	1	XM_003119072.1	NA	NA
10374	1474	1487	0.0006	0.0039	152.238	0	0	1	NM_014280.2	DNAJC8	DnaJ (Hsp40) homolog, subfamily C, member 8 [HGNC Symbol;Acc:15470]
10376	1463	1486	1867.11	17976.2	103.866	0	1	0	NM_001042559.2	EIF4G2	eukaryotic translation initiation factor 4 gamma, 2 [HGNC Symbol;Acc:3297]
10378	1463	1486	1867.11	17398	107.317	0	1	0	NM_001418.3	EIF4G2	eukaryotic translation initiation factor 4 gamma, 2 [HGNC Symbol;Acc:3297]
10384	1476	1495	0.0121	0.514	23.5389	0	0	1	NM_004135.2	IDH3G	isocitrate dehydrogenase 3 (NAD+) gamma [HGNC Symbol;Acc:5386]
10407	3667	3680	0.0022	2.1091	1.0431	0	0	1	NM_001167942.1	TNFAIP8L1	tumor necrosis factor, alpha-induced protein 8-like 1 [HGNC Symbol;Acc:28279]
10418	1476	1490	0.0005	0.269	1.8586	0	1	0	XR_111190.2	NA	NA
10419	1476	1490	0.0005	0.2736	1.82725	0	1	0	XR_111191.2	NA	NA
10420	1476	1490	0.0005	0.2711	1.8446	0	1	0	XR_132966.1	NA	NA
10421	1476	1490	0.0005	0.2707	1.84715	0	1	0	XR_110915.2	NA	NA
10422	1476	1490	0.0005	0.269	1.8586	0	1	0	XR_110916.2	NA	NA
10423	1476	1490	0.0005	0.2736	1.82725	0	1	0	XR_110917.2	NA	NA
10424	1476	1490	0.0005	0.2711	1.8446	0	1	0	XR_132900.1	NA	NA
10441	1753	1765	0.0052	0.4394	11.8354	0	1	0	NM_001145845.1	ROBO1	roundabout, axon guidance receptor, homolog 1 (Drosophila) [HGNC Symbol;Acc:10249]
10444	1753	1765	0.0052	0.4364	11.9146	0	1	0	NM_133631.3	ROBO1	roundabout, axon guidance receptor, homolog 1 (Drosophila) [HGNC Symbol;Acc:10249]
10449	1474	1493	136.45	2637.94	51.726	0	0	1	NM_001007793.2	BUB3	budding uninhibited by benzimidazoles 3 homolog (yeast) [HGNC Symbol;Acc:1151]
10462	1479	1494	0.0034	0.6647	5.11545	0	0	1	XM_003119071.1	NA	NA
10464	1481	1494	0.0006	0.1002	5.9891	0	0	1	NM_016464.4	TMEM138	transmembrane protein 138 [HGNC Symbol;Acc:26944]
10469	1479	1495	0.0155	Inf	0	0	0	1	NM_175878.3	XKR3	XK, Kell blood group complex subunit-related family, member 3 [HGNC Symbol;Acc:28778]
10482	1478	1502	0.0178	2.1399	8.3181	0	0	1	NM_003135.2	SRP19	signal recognition particle 19kDa [HGNC Symbol;Acc:11300]
10487	1483	1496	0.0006	0.4451	1.348	0	1	0	NM_005467.3	NAALAD2	N-acetylated alpha-linked acidic dipeptidase 2 [HGNC Symbol;Acc:14526]
10498	1599	1622	0.0023	83.3333	0.0276	0	0	1	NM_197950.2	CLEC7A	C-type lectin domain family 7, member A [HGNC Symbol;Acc:14558]
10507	1485	1498	0.0119	15866.7	0.00075	0	0	1	NM_001018058.2	TFEC	transcription factor EC [HGNC Symbol;Acc:11754]
10508	4665	4677	0.0016	2133.33	0.00075	0	0	1	NM_001018058.2	TFEC	transcription factor EC [HGNC Symbol;Acc:11754]
10510	1482	1500	0.0189	12.2727	1.54	0	0	1	NM_001101341.1	SFTA3	surfactant associated 3 [HGNC Symbol;Acc:18387]
10511	1479	1499	0.0148	28.0409	0.5278	0	0	1	NM_003167.3	SULT2A1	sulfotransferase family, cytosolic, 2A, dehydroepiandrosterone (DHEA)-preferring, member 1 [HGNC Symbol;Acc:11458]
10514	1485	1499	0.0018	0.0361	49.8304	0	0	1	NM_145690.2	YWHAZ	tyrosine 3-monooxygenase/tryptophan 5-monooxygenase activation protein, zeta polypeptide [HGNC Symbol;Acc:12855]
10523	1486	1500	0.0043	0.6193	6.9435	0	0	1	NM_032818.2	ARHGEF39	Rho guanine nucleotide exchange factor (GEF) 39 [HGNC Symbol;Acc:25909]
10525	1488	1510	0.0026	0.0662	39.2802	0	0	1	NM_006275.5	SRSF6	serine/arginine-rich splicing factor 6 [HGNC Symbol;Acc:10788]
10537	1490	1502	0.0008	24.5399	0.0326	0	1	0	NM_153838.3	GPR115	G protein-coupled receptor 115 [HGNC Symbol;Acc:19011]
10543	1489	1503	0.0039	0.6539	5.9645	0	0	1	NM_001257344.1	BCS1L	BC1 (ubiquinol-cytochrome c reductase) synthesis-like [HGNC Symbol;Acc:1020]
10551	1490	1504	0.0018	Inf	0	0	1	0	NM_001253837.1	PKD2L1	polycystic kidney disease 2-like 1 [HGNC Symbol;Acc:9011]
10568	1765	1779	0.0004	36.5297	0.01095	0	1	0	NM_020356.3	CASS4	Cas scaffolding protein family member 4 [HGNC Symbol;Acc:15878]
10573	4487	4509	0.0484	4.7434	10.2036	0	0	1	NM_004783.3	TAOK2	TAO kinase 2 [HGNC Symbol;Acc:16835]
10592	1493	1506	0.0009	0.9621	0.93545	0	1	0	NM_002317.5	LOX	lysyl oxidase [HGNC Symbol;Acc:6664]
10599	1494	1507	0.0018	0.7586	2.3727	0	1	0	NR_046480.1	NA	NA
10601	1494	1507	0.0005	68.0272	0.00735	0	0	1	NM_133503.2	DCN	decorin [HGNC Symbol;Acc:2705]
10645	1497	1512	0.0041	2.3903	1.7153	0	1	0	NM_001024666.2	SH3KBP1	SH3-domain kinase binding protein 1 [HGNC Symbol;Acc:13867]
10651	2808	2828	0.1114	4574.95	0.02435	0	0	1	NM_001012659.1	ARGFX	arginine-fifty homeobox [HGNC Symbol;Acc:30146]
10658	1490	1513	0.1163	6.1677	18.8563	0	0	1	NM_033133.4	CNP	2',3'-cyclic nucleotide 3' phosphodiesterase [HGNC Symbol;Acc:2158]
10660	1646	1669	0.1407	81.9739	1.7164	0	0	1	NM_001035005.3	C18orf32	chromosome 18 open reading frame 32 [HGNC Symbol;Acc:31690]
10666	3337	3350	0.0034	2.9668	1.146	0	0	1	NM_173642.3	RIMKLA	ribosomal modification protein rimK-like family member A [HGNC Symbol;Acc:28725]
10670	1493	1520	0.0857	8.3164	10.305	0	0	1	NM_002999.3	SDC4	syndecan 4 [HGNC Symbol;Acc:10661]
10675	1501	1515	0.0018	11.6429	0.1546	0	1	0	NM_172312.1	SPAG8	sperm associated antigen 8 [HGNC Symbol;Acc:14105]
10678	1497	1516	1848.54	2.77851e+06	0.6653	0	1	0	NR_024009.1	NA	NA
10682	1502	1516	0.0012	3.5325	0.3397	0	1	0	NM_001013659.2	ZNF793	zinc finger protein 793 [HGNC Symbol;Acc:33115]
10690	1504	1516	0.0008	11.985	0.06675	0	0	1	NM_001650.4	AQP4	aquaporin 4 [HGNC Symbol;Acc:637]
10694	1805	1817	0.0008	0.0519	15.4024	0	0	1	NM_001199434.1	NIP7	nuclear import 7 homolog (S. cerevisiae) [HGNC Symbol;Acc:24328]
10730	1550	1565	0.7928	4306.36	0.1841	0	1	0	NR_027412.1	CTD-3014M21.4
10748	1507	1521	0.0015	Inf	0	0	0	1	NM_052959.2	PANX3	pannexin 3 [HGNC Symbol;Acc:20573]
10770	1510	1523	0.0097	10.4689	0.92655	0	1	0	NM_018420.2	SLC22A15	solute carrier family 22, member 15 [HGNC Symbol;Acc:20301]
10795	1514	1526	0.0006	0.0347	17.2938	0	0	1	NM_002004.3	FDPS	farnesyl diphosphate synthase [HGNC Symbol;Acc:3631]
10802	1510	1534	0.0185	2.2312	8.29155	0	0	1	NM_001204193.1	SRP19	signal recognition particle 19kDa [HGNC Symbol;Acc:11300]
10812	1789	1803	0.0004	50.9554	0.00785	0	1	0	NM_001164116.1	CASS4	Cas scaffolding protein family member 4 [HGNC Symbol;Acc:15878]
10814	2217	2232	0.0026	156.626	0.0166	0	0	1	NM_001195286.1	IRF4	interferon regulatory factor 4 [HGNC Symbol;Acc:6119]
10824	1514	1531	0.0022	224.49	0.0098	0	1	0	NM_001039500.2	VWA5B1	von Willebrand factor A domain containing 5B1 [HGNC Symbol;Acc:26538]
10833	1518	1532	12.8394	774.12	16.5858	0	0	1	NM_139029.1	CD151	CD151 molecule (Raph blood group) [HGNC Symbol;Acc:1630]
10840	2220	2235	0.0026	156.626	0.0166	0	0	1	NM_002460.3	IRF4	interferon regulatory factor 4 [HGNC Symbol;Acc:6119]
10851	1517	1534	0.0004	0.0044	90.4469	0	0	1	NM_002815.2	PSMD11	proteasome (prosome, macropain) 26S subunit, non-ATPase, 11 [HGNC Symbol;Acc:9556]
10859	1522	1535	0.0005	0.0096	52.0504	0	0	1	NM_000671.3	ADH5	alcohol dehydrogenase 5 (class III), chi polypeptide [HGNC Symbol;Acc:253]
10871	1522	1536	12.8394	735.5	17.4567	0	0	1	NM_004357.4	CD151	CD151 molecule (Raph blood group) [HGNC Symbol;Acc:1630]
10875	4440	4464	0.0018	0.2609	6.89825	0	1	0	NR_015427.2	LINC00094	long intergenic non-protein coding RNA 94 [HGNC Symbol;Acc:24742]
10879	1520	1537	0.0372	0.2024	183.77	0	0	1	NM_005184.2	CALM3	calmodulin 3 (phosphorylase kinase, delta) [HGNC Symbol;Acc:1449]
10892	1707	1727	0.0008	0.2904	2.75525	0	0	1	NM_001171182.1	CENPL	centromere protein L [HGNC Symbol;Acc:17879]
10894	1504	1530	0.2319	27.3494	8.47915	0	0	1	NM_203352.1	PDLIM7	PDZ and LIM domain 7 (enigma) [HGNC Symbol;Acc:22958]
10901	1521	1546	0.0054	4.2862	1.25985	0	0	1	NM_001020821.1	MYADM	myeloid-associated differentiation marker [HGNC Symbol;Acc:7544]
10930	1523	1541	0.0172	2492.75	0.0069	0	1	0	NM_004665.2	VNN2	vanin 2 [HGNC Symbol;Acc:12706]
10944	1529	1542	0.003	0.2807	10.6887	0	0	1	NM_017621.3	ALKBH4	alkB, alkylation repair homolog 4 (E. coli) [HGNC Symbol;Acc:21900]
10951	1523	1545	53.1583	138614	0.3835	0	1	0	NR_024130.2	DNMBP-AS1	DNMBP antisense RNA 1 [HGNC Symbol;Acc:20431]
10957	1525	1548	0.0011	0.1559	7.0575	0	0	1	NM_012118.2	CCRN4L	CCR4 carbon catabolite repression 4-like (S. cerevisiae) [HGNC Symbol;Acc:14254]
10959	1525	1545	0.0064	15.4013	0.41555	0	1	0	NR_038278.1	LINC00665	long intergenic non-protein coding RNA 665 [HGNC Symbol;Acc:44323]
10980	1533	1547	0.0013	298.851	0.00435	0	0	1	NM_001109763.1	GSG1L	GSG1-like [HGNC Symbol;Acc:28283]
10991	1535	1549	0.0155	2.3378	6.63015	0	1	0	NM_000297.3	PKD2	polycystic kidney disease 2 (autosomal dominant) [HGNC Symbol;Acc:9009]
10993	5052	5066	0.0014	0.2112	6.63015	0	0	1	NM_000297.3	PKD2	polycystic kidney disease 2 (autosomal dominant) [HGNC Symbol;Acc:9009]
10996	1537	1549	0.0004	0.897	0.44595	0	0	1	NM_004464.3	FGF5	fibroblast growth factor 5 [HGNC Symbol;Acc:3683]
11000	1537	1550	0.0053	0.0517	102.547	0	0	1	NM_006938.2	SNRPD1	small nuclear ribonucleoprotein D1 polypeptide 16kDa [HGNC Symbol;Acc:11158]
11004	3574	3588	0.0017	22.5464	0.0754	0	0	1	NM_001111033.1	ACVR1C	activin A receptor, type IC [HGNC Symbol;Acc:18123]
11024	1538	1553	0.0023	0.6129	3.7527	0	0	1	NM_022060.2	ABHD4	abhydrolase domain containing 4 [HGNC Symbol;Acc:20154]
11043	1543	1556	0.0073	12.6363	0.5777	0	1	0	NM_005251.2	FOXC2	forkhead box C2 (MFH-1, mesenchyme forkhead 1) [HGNC Symbol;Acc:3801]
11058	1544	1558	0.0018	0.0344	52.2689	0	1	0	NM_006947.3	SRP72	signal recognition particle 72kDa [HGNC Symbol;Acc:11303]
11059	2696	2714	0.0041	0.0784	52.2689	0	0	1	NM_006947.3	SRP72	signal recognition particle 72kDa [HGNC Symbol;Acc:11303]
11062	1526	1560	10.0066	1400.45	7.14525	0	0	1	NM_001025780.1	FAM108B1	family with sequence similarity 108, member B1 [HGNC Symbol;Acc:24278]
11068	1545	1559	0.0048	93.0233	0.0516	0	0	1	NM_001080824.1	TRABD2A	TraB domain containing 2A [HGNC Symbol;Acc:27013]
11091	5704	5728	1720.94	359194	4.7911	0	0	1	NM_182838.2	SLC35E2	solute carrier family 35, member E2 [HGNC Symbol;Acc:20863]
11100	1548	1562	0.0004	0.0105	38.1613	0	1	0	NM_020474.3	GALNT1	UDP-N-acetyl-alpha-D-galactosamine:polypeptide N-acetylgalactosaminyltransferase 1 (GalNAc-T1) [HGNC Symbol;Acc:4123]
11103	1549	1562	0.0018	0.7018	2.565	0	0	1	NM_024589.2	ROGDI	rogdi homolog (Drosophila) [HGNC Symbol;Acc:29478]
11110	1547	1563	0.0029	0.7224	4.0146	0	1	0	NR_037917.1	NA	NA
11125	1549	1564	0.0005	2.1739	0.23	0	1	0	NR_027686.1	LINC00176	long intergenic non-protein coding RNA 176 [HGNC Symbol;Acc:27655]
11126	1549	1564	0.0005	2.1872	0.2286	0	1	0	NR_027687.1	NA	NA
11129	1550	1564	0.0032	Inf	0	0	1	0	NR_024468.1	AC009232.2
11130	2471	2485	0.0013	Inf	0	0	1	0	NR_024468.1	AC009232.2
11134	1550	1566	0.6589	272.188	2.42075	0	1	0	NR_002187.3	NA	NA
11146	1997	2020	0.0008	2.5225	0.31715	0	0	1	NM_001257160.1	CEP41	centrosomal protein 41kDa [HGNC Symbol;Acc:12370]
11151	4815	4837	0.0082	1.8188	4.5084	0	0	1	NM_006502.2	POLH	polymerase (DNA directed), eta [HGNC Symbol;Acc:9181]
11154	1547	1569	1743.13	62543.4	27.8708	0	0	1	NM_030789.2	HM13	histocompatibility (minor) 13 [HGNC Symbol;Acc:16435]
11162	1549	1569	0.0024	9.0566	0.265	0	1	0	NR_024390.1	AC004837.3
11165	1553	1577	0.041	6.7535	6.07095	0	0	1	NM_014171.4	CRIPT	cysteine-rich PDZ-binding protein [HGNC Symbol;Acc:14312]
11170	1557	1569	0.0008	0.1676	4.7723	0	1	0	NM_007167.3	ZMYM6	zinc finger, MYM-type 6 [HGNC Symbol;Acc:13050]
11172	1551	1570	0.0258	198.997	0.12965	0	1	0	NR_037843.2	HOTTIP	HOXA distal transcript antisense RNA [HGNC Symbol;Acc:37461]
11178	1556	1570	0.0017	0.5186	3.2783	0	0	1	NM_174911.4	FAM84B	family with sequence similarity 84, member B [HGNC Symbol;Acc:24166]
11184	1554	1571	0.5039	95.0002	5.3042	0	1	0	NR_040037.1	PTOV1-AS1	PTOV1 antisense RNA 1 [HGNC Symbol;Acc:44174]
11189	1555	1577	1156.4	61867.6	18.6915	0	0	1	NM_001127196.1	CNBP	CCHC-type zinc finger, nucleic acid binding protein [HGNC Symbol;Acc:13164]
11190	2048	2071	0.0048	0.2568	18.6915	0	0	1	NM_001127196.1	CNBP	CCHC-type zinc finger, nucleic acid binding protein [HGNC Symbol;Acc:13164]
11198	1555	1580	0.0054	4.1432	1.30335	0	0	1	NM_001020818.1	MYADM	myeloid-associated differentiation marker [HGNC Symbol;Acc:7544]
11211	1562	1574	0.0004	Inf	0	0	1	0	NR_027333.1	GPR158-AS1	GPR158 antisense RNA 1 [HGNC Symbol;Acc:44163]
11213	1558	1580	1156.4	65150.9	17.7495	0	0	1	NM_001127195.1	CNBP	CCHC-type zinc finger, nucleic acid binding protein [HGNC Symbol;Acc:13164]
11214	2051	2074	0.0048	0.2704	17.7495	0	0	1	NM_001127195.1	CNBP	CCHC-type zinc finger, nucleic acid binding protein [HGNC Symbol;Acc:13164]
11224	1561	1576	0.0023	0.2232	10.3045	0	1	0	NR_045724.1	CLTB	clathrin, light chain B [HGNC Symbol;Acc:2091]
11226	1562	1576	0.0039	0.6462	6.03545	0	0	1	NM_001257342.1	BCS1L	BC1 (ubiquinol-cytochrome c reductase) synthesis-like [HGNC Symbol;Acc:1020]
11238	1782	1800	0.0116	3411.76	0.0034	0	1	0	XR_111998.1	NA	NA
11240	1561	1583	1156.4	67329.1	17.1753	0	0	1	NM_001127194.1	CNBP	CCHC-type zinc finger, nucleic acid binding protein [HGNC Symbol;Acc:13164]
11241	2054	2077	0.0048	0.2795	17.1753	0	0	1	NM_001127194.1	CNBP	CCHC-type zinc finger, nucleic acid binding protein [HGNC Symbol;Acc:13164]
11255	1784	1802	0.0116	3411.76	0.0034	0	1	0	XR_108305.1	NA	NA
11257	1564	1580	0.0014	0.5822	2.4047	0	0	1	NM_003598.1	TEAD2	TEA domain family member 2 [HGNC Symbol;Acc:11715]
11262	1561	1581	74.6574	25139.3	2.96975	0	0	1	NM_014478.4	CRCP	CGRP receptor component [HGNC Symbol;Acc:17888]
11263	2183	2203	0.0185	6.2295	2.96975	0	0	1	NM_014478.4	CRCP	CGRP receptor component [HGNC Symbol;Acc:17888]
11269	1562	1582	0.0031	2.499	1.2405	0	0	1	NM_001003805.2	ATP5S	ATP synthase, H+ transporting, mitochondrial Fo complex, subunit s (factor B) [HGNC Symbol;Acc:18799]
11305	1572	1585	0.0119	15866.7	0.00075	0	0	1	NM_012252.3	TFEC	transcription factor EC [HGNC Symbol;Acc:11754]
11306	4752	4764	0.0012	1600	0.00075	0	0	1	NM_012252.3	TFEC	transcription factor EC [HGNC Symbol;Acc:11754]
11313	1570	1586	0.0025	2.9102	0.85905	0	0	1	NM_178450.3	2014-03-03	membrane-associated ring finger (C3HC4) 3, E3 ubiquitin protein ligase [HGNC Symbol;Acc:28728]
11322	1571	1587	0.0007	0.0448	15.6223	0	1	0	NM_014828.2	TOX4	TOX high mobility group box family member 4 [HGNC Symbol;Acc:20161]
11335	1571	1589	0.0018	0.0924	19.4901	0	0	1	NM_001004317.2	LIN28B	lin-28 homolog B (C. elegans) [HGNC Symbol;Acc:32207]
11338	1573	1589	0.0014	0.5839	2.3976	0	0	1	NM_001256659.1	TEAD2	TEA domain family member 2 [HGNC Symbol;Acc:11715]
11360	1576	1598	1156.4	62222	18.585	0	0	1	NM_003418.4	CNBP	CCHC-type zinc finger, nucleic acid binding protein [HGNC Symbol;Acc:13164]
11361	2069	2092	0.0048	0.2583	18.585	0	0	1	NM_003418.4	CNBP	CCHC-type zinc finger, nucleic acid binding protein [HGNC Symbol;Acc:13164]
11366	1578	1593	0.0035	0.6681	5.2388	0	1	0	NM_016626.4	MEX3C	mex-3 homolog C (C. elegans) [HGNC Symbol;Acc:28040]
11377	1628	1648	1269.42	31882.3	39.8159	0	0	1	NM_007057.3	ZWINT	ZW10 interactor [HGNC Symbol;Acc:13195]
11385	1579	1601	1156.4	65522.2	17.6489	0	0	1	NM_001127193.1	CNBP	CCHC-type zinc finger, nucleic acid binding protein [HGNC Symbol;Acc:13164]
11386	2072	2095	0.0048	0.272	17.6489	0	0	1	NM_001127193.1	CNBP	CCHC-type zinc finger, nucleic acid binding protein [HGNC Symbol;Acc:13164]
11394	1698	1721	0.0023	86.7925	0.0265	0	0	1	NM_022570.4	CLEC7A	C-type lectin domain family 7, member A [HGNC Symbol;Acc:14558]
11405	1585	1662	0.0706	5.6233	12.5549	0	0	1	NM_005017.2	PCYT1A	phosphate cytidylyltransferase 1, choline, alpha [HGNC Symbol;Acc:8754]
11415	1580	1604	0.0018	0.0153	117.287	0	0	1	NM_001415.3	EIF2S3	eukaryotic translation initiation factor 2, subunit 3 gamma, 52kDa [HGNC Symbol;Acc:3267]
11418	1582	1604	1156.4	67711.4	17.0784	0	0	1	NM_001127192.1	CNBP	CCHC-type zinc finger, nucleic acid binding protein [HGNC Symbol;Acc:13164]
11419	2075	2098	0.0048	0.2811	17.0784	0	0	1	NM_001127192.1	CNBP	CCHC-type zinc finger, nucleic acid binding protein [HGNC Symbol;Acc:13164]
11440	1584	1602	0.0048	2.6137	1.83645	1	0	0	NM_002971.4	SATB1	SATB homeobox 1 [HGNC Symbol;Acc:10541]
11442	1584	1602	0.0048	2.661	1.80385	1	0	0	NM_001195470.1	SATB1	SATB homeobox 1 [HGNC Symbol;Acc:10541]
11453	1585	1603	0.0005	0.0039	128.673	0	0	1	NM_001005335.1	HNRNPL	heterogeneous nuclear ribonucleoprotein L [HGNC Symbol;Acc:5045]
11454	1645	1670	0.0007	0.0054	128.673	0	0	1	NM_001005335.1	HNRNPL	heterogeneous nuclear ribonucleoprotein L [HGNC Symbol;Acc:5045]
11464	1580	1603	1867.11	18588.4	100.445	0	1	0	NM_001172705.1	EIF4G2	eukaryotic translation initiation factor 4 gamma, 2 [HGNC Symbol;Acc:3297]
11468	1588	1608	0.0039	1.0822	3.60385	0	0	1	NM_001136472.1	LITAF	lipopolysaccharide-induced TNF factor [HGNC Symbol;Acc:16841]
11473	4097	4120	0.0023	46.2777	0.0497	0	0	1	NM_001204344.1	NA	NA
11477	1591	1606	1.6117	Inf	0	0	1	0	NM_002272.3	KRT4	keratin 4 [HGNC Symbol;Acc:6441]
11487	1591	1607	0.0014	0.5954	2.3512	0	0	1	NM_001256661.1	TEAD2	TEA domain family member 2 [HGNC Symbol;Acc:11715]
11505	1597	1609	0.0022	90.9091	0.0242	0	1	0	NM_033066.2	MPP4	membrane protein, palmitoylated 4 (MAGUK p55 subfamily member 4) [HGNC Symbol;Acc:13680]
11519	1597	1611	0.0014	Inf	0	0	0	1	NM_002274.3	KRT13	keratin 13 [HGNC Symbol;Acc:6415]
11539	4794	4808	0.0004	0.0633	6.3216	0	0	1	NM_173834.3	YIPF6	Yip1 domain family, member 6 [HGNC Symbol;Acc:28304]
11560	1717	1740	0.0023	87.619	0.02625	0	0	1	NM_197948.2	CLEC7A	C-type lectin domain family 7, member A [HGNC Symbol;Acc:14558]
11568	1600	1616	36.1486	5214.63	6.93215	0	1	0	NM_001242674.1	AHCYL1	adenosylhomocysteinase-like 1 [HGNC Symbol;Acc:344]
11582	1605	1617	0.0008	Inf	0	0	1	0	NM_001137669.1	RGSL1	regulator of G-protein signaling like 1 [HGNC Symbol;Acc:18636]
11590	6666	6680	0.0014	1.2955	1.08065	0	0	1	NM_001025077.2	CELF2	CUGBP, Elav-like family member 2 [HGNC Symbol;Acc:2550]
11607	1846	1865	0.0176	57.3944	0.30665	0	0	1	NM_000554.4	CRX	cone-rod homeobox [HGNC Symbol;Acc:2383]
11640	1608	1623	0.0035	0.3026	11.5651	0	0	1	NM_001532.2	SLC29A2	solute carrier family 29 (nucleoside transporters), member 2 [HGNC Symbol;Acc:11004]
11652	1611	1625	0.0108	87.8049	0.123	0	0	1	NM_032756.2	HPDL	4-hydroxyphenylpyruvate dioxygenase-like [HGNC Symbol;Acc:28242]
11665	1863	1877	0.0029	0.3831	7.56965	0	1	0	NR_046255.1	FGD5-AS1	FGD5 antisense RNA 1 [HGNC Symbol;Acc:40410]
11666	1605	1632	0.0004	0.0548	7.3008	0	0	1	NM_002442.2	MSI1	musashi homolog 1 (Drosophila) [HGNC Symbol;Acc:7330]
11669	1614	1628	0.0039	0.6663	5.8532	0	0	1	NM_001257343.1	BCS1L	BC1 (ubiquinol-cytochrome c reductase) synthesis-like [HGNC Symbol;Acc:1020]
11705	1616	1632	0.0014	0.5948	2.35385	0	0	1	NM_001256660.1	TEAD2	TEA domain family member 2 [HGNC Symbol;Acc:11715]
11715	1617	1633	0.0014	0.6034	2.3203	0	0	1	NM_001256658.1	TEAD2	TEA domain family member 2 [HGNC Symbol;Acc:11715]
11739	1621	1635	0.0045	0.233	19.3153	0	1	0	NM_015474.3	SAMHD1	SAM domain and HD domain 1 [HGNC Symbol;Acc:15925]
11759	1623	1637	0.0014	Inf	0	0	0	1	NM_153490.2	KRT13	keratin 13 [HGNC Symbol;Acc:6415]
11795	1606	1632	0.2319	25.4427	9.1146	0	0	1	NM_005451.3	PDLIM7	PDZ and LIM domain 7 (enigma) [HGNC Symbol;Acc:22958]
11846	1630	1646	0.0155	2.2435	6.9088	0	0	1	NM_014755.2	SERTAD2	SERTA domain containing 2 [HGNC Symbol;Acc:30784]
11858	1637	1662	0.0527	780.163	0.06755	0	0	1	NM_031897.2	CACNG6	calcium channel, voltage-dependent, gamma subunit 6 [HGNC Symbol;Acc:13625]
11869	1634	1648	0.0017	0.1311	12.9649	0	0	1	NM_018178.5	GOLPH3L	golgi phosphoprotein 3-like [HGNC Symbol;Acc:24882]
11888	1636	1659	0.0388	2255.81	0.0172	0	1	0	NR_026805.1	LINC00271	long intergenic non-protein coding RNA 271 [HGNC Symbol;Acc:32526]
11891	1630	1653	0.0038	2.9199	1.3014	0	0	1	NM_017712.2	PGPEP1	pyroglutamyl-peptidase I [HGNC Symbol;Acc:13568]
11894	5305	5327	0.0082	6.3009	1.3014	0	0	1	NM_017712.2	PGPEP1	pyroglutamyl-peptidase I [HGNC Symbol;Acc:13568]
11906	1639	1653	0.0388	314.425	0.1234	0	0	1	NM_032580.3	HES7	hairy and enhancer of split 7 (Drosophila) [HGNC Symbol;Acc:15977]
11919	1641	1655	0.0039	0.6631	5.8813	0	0	1	NM_004328.4	BCS1L	BC1 (ubiquinol-cytochrome c reductase) synthesis-like [HGNC Symbol;Acc:1020]
11925	1644	1656	0.0016	2.7327	0.5855	0	1	0	NM_001128179.1	NPHP1	nephronophthisis 1 (juvenile) [HGNC Symbol;Acc:7905]
11940	1946	1958	0.0008	0.0427	18.7145	0	0	1	NM_016101.4	NIP7	nuclear import 7 homolog (S. cerevisiae) [HGNC Symbol;Acc:24328]
11976	1648	1661	0.0005	72.9927	0.00685	0	0	1	NM_001920.3	DCN	decorin [HGNC Symbol;Acc:2705]
12002	2351	2366	0.0026	160.494	0.0162	0	1	0	NR_046000.1	NA	NA
12029	1654	1668	0.0388	247.844	0.15655	0	0	1	NM_001165967.1	HES7	hairy and enhancer of split 7 (Drosophila) [HGNC Symbol;Acc:15977]
12035	1652	1672	0.0039	1.1251	3.4665	0	1	0	NR_024320.1	NA	NA
12049	1658	1671	0.0005	0.3313	1.5091	0	0	1	NM_001018000.3	KAZN	kazrin, periplakin interacting protein [HGNC Symbol;Acc:29173]
12063	1656	1673	0.003	4.5458	0.65995	0	0	1	NM_005410.2	SEPP1	selenoprotein P, plasma, 1 [HGNC Symbol;Acc:10751]
12079	1660	1675	0.0131	5.1997	2.5194	0	1	0	NM_003434.4	ZNF133	zinc finger protein 133 [HGNC Symbol;Acc:12917]
12084	1663	1675	0.0016	0.1607	9.9536	0	1	0	NM_182943.2	PLOD2	procollagen-lysine, 2-oxoglutarate 5-dioxygenase 2 [HGNC Symbol;Acc:9082]
12086	1663	1675	0.0016	0.1602	9.98685	0	1	0	NM_000935.2	PLOD2	procollagen-lysine, 2-oxoglutarate 5-dioxygenase 2 [HGNC Symbol;Acc:9082]
12091	3644	3661	0.0388	1751.69	0.02215	0	0	1	NM_001010980.4	NCMAP	noncompact myelin associated protein [HGNC Symbol;Acc:29332]
12096	1655	1677	0.0205	110.721	0.18515	0	1	0	NR_038847.1	LINC00672	long intergenic non-protein coding RNA 672 [HGNC Symbol;Acc:44353]
12103	1656	1678	0.0205	852.391	0.02405	0	1	0	NR_033873.1	NA	NA
12108	1665	1678	59.1734	10151.8	5.82885	0	1	0	NM_001003800.1	BICD2	bicaudal D homolog 2 (Drosophila) [HGNC Symbol;Acc:17208]
12110	1665	1678	59.1734	9135.5	6.4773	0	1	0	NM_015250.3	BICD2	bicaudal D homolog 2 (Drosophila) [HGNC Symbol;Acc:17208]
12125	3028	3041	0.0012	134.832	0.0089	0	0	1	NM_018930.3	PCDHB10	protocadherin beta 10 [HGNC Symbol;Acc:8681]
12152	1667	1686	0.2093	2.3113	90.5568	0	0	1	NM_018407.4	LAPTM4B	lysosomal protein transmembrane 4 beta [HGNC Symbol;Acc:13646]
12160	1665	1691	0.0007	80.4598	0.0087	0	0	1	NM_002479.4	MYOG	myogenin (myogenic factor 4) [HGNC Symbol;Acc:7612]
12171	1672	1687	14.3148	Inf	0	0	1	0	NR_033870.2	AC074093.1
12173	1674	1687	0.0005	0.0632	7.9055	0	1	0	NM_001007239.1	METTL13	methyltransferase like 13 [HGNC Symbol;Acc:24248]
12188	1677	1689	0.0008	22.4719	0.0356	0	1	0	NR_026679.1	LINC00032	long intergenic non-protein coding RNA 32 [HGNC Symbol;Acc:16506]
12195	1676	1697	3850.08	511469	7.5275	0	0	1	NM_153373.2	AGXT2L2	alanine-glyoxylate aminotransferase 2-like 2 [HGNC Symbol;Acc:28249]
12199	1676	1691	0.0008	Inf	0	0	0	1	NM_173482.2	CCDC105	coiled-coil domain containing 105 [HGNC Symbol;Acc:26866]
12205	2660	2682	0.0205	33.7476	0.60745	0	1	0	XR_113026.1	NA	NA
12210	2660	2682	0.0205	31.0677	0.65985	0	1	0	XR_108833.1	NA	NA
12219	1679	1693	0.0028	4.6624	0.60055	0	0	1	NM_001198670.1	TMEM136	transmembrane protein 136 [HGNC Symbol;Acc:28280]
12240	1673	1700	0.0003	0.0401	7.4815	0	0	1	NM_001128631.1	DCAKD	dephospho-CoA kinase domain containing [HGNC Symbol;Acc:26238]
12243	1680	1696	0.0022	0.2786	7.89565	0	0	1	NM_006166.3	NFYB	nuclear transcription factor Y, beta [HGNC Symbol;Acc:7805]
12251	1671	1697	0.0048	46.1317	0.10405	0	0	1	NM_003936.4	CDK5R2	cyclin-dependent kinase 5, regulatory subunit 2 (p39) [HGNC Symbol;Acc:1776]
12275	3985	4001	0.0011	0.2425	4.53545	0	0	1	NM_001190827.1	FAM217B	family with sequence similarity 217, member B [HGNC Symbol;Acc:16170]
12276	4130	4147	0.0249	5.4901	4.53545	0	0	1	NM_001190827.1	FAM217B	family with sequence similarity 217, member B [HGNC Symbol;Acc:16170]
12278	1684	1700	67.8769	2922.21	23.2279	0	0	1	NM_198057.2	TSC22D3	TSC22 domain family, member 3 [HGNC Symbol;Acc:3051]
12299	1685	1702	0.003	5.994	0.5005	0	0	1	NM_001085486.1	SEPP1	selenoprotein P, plasma, 1 [HGNC Symbol;Acc:10751]
12308	1690	1702	0.0004	0.0873	4.58185	0	1	0	NM_001161819.1	MYO1B	myosin IB [HGNC Symbol;Acc:7596]
12310	1683	1703	74.6574	28240.8	2.6436	0	1	0	NR_024548.1	NA	NA
12311	2305	2325	0.0185	6.998	2.6436	0	1	0	NR_024548.1	NA	NA
12316	1686	1706	0.0039	1.1622	3.3556	0	0	1	NM_001136473.1	LITAF	lipopolysaccharide-induced TNF factor [HGNC Symbol;Acc:16841]
12323	1687	1704	0.02	2484.47	0.00805	0	0	1	NM_000767.4	CYP2B6	cytochrome P450, family 2, subfamily B, polypeptide 6 [HGNC Symbol;Acc:2615]
12360	1693	1706	0.0029	935.484	0.0031	0	1	0	XR_109027.1	AL391005.1
12378	1695	1708	0.0029	935.484	0.0031	0	1	0	XR_111130.1	AL391005.1
12381	1689	1709	0.0008	0.0843	9.48625	0	0	1	NM_152409.3	C5orf24	chromosome 5 open reading frame 24 [HGNC Symbol;Acc:26746]
12382	1690	1709	0.0035	0.5173	6.7665	0	1	0	NR_028090.1	NA	NA
12391	1696	1710	0.0036	0.0987	36.4714	0	1	0	NM_018072.5	HEATR1	HEAT repeat containing 1 [HGNC Symbol;Acc:25517]
12392	2563	2577	0.0011	0.0302	36.4714	0	1	0	NM_018072.5	HEATR1	HEAT repeat containing 1 [HGNC Symbol;Acc:25517]
12401	1696	1711	0.1895	7.781	24.3541	0	0	1	NM_033055.2	HIAT1	hippocampus abundant transcript 1 [HGNC Symbol;Acc:23363]
12402	1788	1800	0.0004	0.0164	24.3541	0	0	1	NM_033055.2	HIAT1	hippocampus abundant transcript 1 [HGNC Symbol;Acc:23363]
12404	1698	1711	0.0004	1600	0.00025	0	0	1	NM_001204423.1	RGS6	regulator of G-protein signaling 6 [HGNC Symbol;Acc:10002]
12405	5460	5473	0.0016	6400	0.00025	0	0	1	NM_001204423.1	RGS6	regulator of G-protein signaling 6 [HGNC Symbol;Acc:10002]
12421	1698	1712	0.002	46.4576	0.04305	0	1	0	NM_020811.1	CARNS1	carnosine synthase 1 [HGNC Symbol;Acc:29268]
12429	1699	1713	0.8203	Inf	0	0	0	1	NM_033197.2	BPIFB1	BPI fold containing family B, member 1 [HGNC Symbol;Acc:16108]
12435	1702	1714	0.0027	Inf	0	0	0	1	NM_001100391.1	RALYL	RALY RNA binding protein-like [HGNC Symbol;Acc:27036]
12438	1694	1716	1743.13	74423.9	23.4216	0	0	1	NM_178581.1	HM13	histocompatibility (minor) 13 [HGNC Symbol;Acc:16435]
12456	2733	2749	0.008	6.9441	1.15205	0	0	1	NM_004155.5	SERPINB9	serpin peptidase inhibitor, clade B (ovalbumin), member 9 [HGNC Symbol;Acc:8955]
12503	2367	2390	0.0012	3.8716	0.30995	0	0	1	NM_182524.2	NA	NA
12518	1707	1721	0.0015	43.0416	0.03485	0	0	1	NM_024781.2	CCDC102B	coiled-coil domain containing 102B [HGNC Symbol;Acc:26295]
12519	1712	1737	0.0523	607.433	0.0861	0	0	1	NM_145815.1	CACNG6	calcium channel, voltage-dependent, gamma subunit 6 [HGNC Symbol;Acc:13625]
12525	1701	1723	0.0205	43.7987	0.46805	0	0	1	NM_213597.2	KRBA2	KRAB-A domain containing 2 [HGNC Symbol;Acc:26989]
12531	3114	3126	0.7618	534.128	1.42625	0	1	0	NR_003288.2	RP11-288H12.3
12542	5415	5429	0.0014	1.1097	1.26155	0	0	1	NM_006561.3	CELF2	CUGBP, Elav-like family member 2 [HGNC Symbol;Acc:2550]
12570	1718	1756	0.0702	2.7389	25.6309	0	0	1	NM_153824.1	PYCR1	pyrroline-5-carboxylate reductase 1 [HGNC Symbol;Acc:9721]
12616	1718	1731	0.0419	1.1052	37.9111	0	0	1	NM_020315.4	PDXP	pyridoxal (pyridoxine, vitamin B6) phosphatase [HGNC Symbol;Acc:30259]
12627	2083	2097	0.0022	1.99	1.1055	0	1	0	NM_001033858.1	DCLRE1C	DNA cross-link repair 1C [HGNC Symbol;Acc:17642]
12638	1719	1738	0.0485	2245.37	0.0216	0	0	1	NM_001142473.1	FAIM3	Fas apoptotic inhibitory molecule 3 [HGNC Symbol;Acc:14315]
12649	1836	1859	0.0023	91.8164	0.02505	0	0	1	NM_197947.2	NA	NA
12651	1720	1734	0.0005	2.3883	0.20935	0	1	0	NM_139170.2	C16orf71	chromosome 16 open reading frame 71 [HGNC Symbol;Acc:25081]
12652	1721	1734	0.0005	0.3588	1.3937	0	0	1	NM_015209.2	KAZN	kazrin, periplakin interacting protein [HGNC Symbol;Acc:29173]
12665	1723	1736	0.0054	Inf	0	0	0	1	NM_001166451.1	KNG1	kininogen 1 [HGNC Symbol;Acc:6383]
12696	1725	1739	0.002	46.729	0.0428	0	1	0	NM_001166222.1	CARNS1	carnosine synthase 1 [HGNC Symbol;Acc:29268]
12753	1730	1744	0.0008	1.0834	0.73845	0	1	0	NM_016524.2	SYT17	synaptotagmin XVII [HGNC Symbol;Acc:24119]
12769	2302	2316	0.0005	0.3123	1.60125	0	0	1	NM_013281.3	FLRT3	fibronectin leucine rich transmembrane protein 3 [HGNC Symbol;Acc:3762]
12770	1731	1745	0.0018	Inf	0	0	1	0	XR_110300.1	NA	NA
12771	1731	1745	0.0018	Inf	0	0	1	0	XR_133066.1	NA	NA
12772	1731	1745	0.0012	0.3353	3.5784	0	1	0	NM_005908.3	MANBA	mannosidase, beta A, lysosomal [HGNC Symbol;Acc:6831]
12826	1734	1754	0.0031	2.0919	1.4819	0	0	1	NM_001003803.2	ATP5S	ATP synthase, H+ transporting, mitochondrial Fo complex, subunit s (factor B) [HGNC Symbol;Acc:18799]
12846	1743	1756	0.0004	0.7271	0.55015	0	0	1	NM_005584.4	MAB21L1	mab-21-like 1 (C. elegans) [HGNC Symbol;Acc:6757]
12848	1807	1824	0.0015	0.4752	3.15675	0	0	1	NM_145280.4	METTL21A	methyltransferase like 21A [HGNC Symbol;Acc:30476]
12858	1741	1758	0.0282	3.0671	9.1945	0	0	1	NM_152441.2	FBXL14	F-box and leucine-rich repeat protein 14 [HGNC Symbol;Acc:28624]
12876	1741	1760	0.0053	46.7785	0.1133	0	0	1	NM_005472.4	KCNE3	potassium voltage-gated channel, Isk-related family, member 3 [HGNC Symbol;Acc:6243]
12884	1744	1761	0.003	6.1337	0.4891	0	0	1	NM_001093726.1	NA	NA
12900	3642	3659	59.3306	1834.13	32.348	0	1	0	NR_002323.1	TUG1	taurine upregulated 1 (non-protein coding) [HGNC Symbol;Acc:26066]
12902	1744	1764	0.0007	0.8021	0.8727	0	0	1	NM_199124.1	C11orf63	chromosome 11 open reading frame 63 [HGNC Symbol;Acc:26288]
12903	1744	1764	0.0035	15.0376	0.23275	0	0	1	NM_001017967.2	MARVELD3	MARVEL domain containing 3 [HGNC Symbol;Acc:30525]
12913	1745	1765	0.0097	3.5663	2.7199	0	0	1	NM_001243780.1	FAM213A	family with sequence similarity 213, member A [HGNC Symbol;Acc:28651]
12938	3161	3177	0.0053	0.3724	14.2311	0	0	1	NM_001947.3	DUSP7	dual specificity phosphatase 7 [HGNC Symbol;Acc:3073]
12955	1751	1767	0.0078	0.4135	18.8635	0	0	1	NM_198076.4	COX20	COX20 Cox2 chaperone homolog (S. cerevisiae) [HGNC Symbol;Acc:26970]
12971	1751	1771	0.0039	1.1808	3.3028	0	0	1	NM_004862.3	LITAF	lipopolysaccharide-induced TNF factor [HGNC Symbol;Acc:16841]
12976	1755	1778	0.0025	0.0644	38.8015	0	1	0	NR_034009.1	NA	NA
12984	1754	1770	0.0026	1.0597	2.4536	0	1	0	NM_005069.3	SIM2	single-minded homolog 2 (Drosophila) [HGNC Symbol;Acc:10883]
12994	1750	1772	1743.13	76011.6	22.9324	0	0	1	NM_178580.1	HM13	histocompatibility (minor) 13 [HGNC Symbol;Acc:16435]
12996	1753	1771	0.0048	0.2885	16.6395	0	0	1	NM_018294.4	CWF19L1	CWF19-like 1, cell cycle control (S. pombe) [HGNC Symbol;Acc:25613]
13002	1757	1771	12.8394	16355.9	0.785	0	0	1	NM_033247.2	PML	promyelocytic leukemia [HGNC Symbol;Acc:9113]
13009	1756	1779	0.0087	20.0808	0.43325	0	0	1	NM_014391.2	ANKRD1	ankyrin repeat domain 1 (cardiac muscle) [HGNC Symbol;Acc:15819]
13021	5463	5477	0.0014	1.1479	1.21965	0	0	1	NM_001083591.1	CELF2	CUGBP, Elav-like family member 2 [HGNC Symbol;Acc:2550]
13023	1759	1773	0.0028	0.1019	27.4843	0	0	1	NM_022075.4	CERS2	ceramide synthase 2 [HGNC Symbol;Acc:14076]
[truncated: 1,950 more rows]

## Sheet: mTOR inactive
	Gene coordinates
ID	Start	End	RPM	nlz RPM	Gene RPKM	5'UTR	CDS	3'UTR	RefSeq	Gene Name	Gene Description
11	14	42	691.163	10838.6	63.7689	0	1	0	NR_003285.2	RNA5-8S5	RNA, 5.8S ribosomal 5 [HGNC Symbol;Acc:37660]
12	76	101	1175.42	18432.4	63.7689	0	1	0	NR_003285.2	RNA5-8S5	RNA, 5.8S ribosomal 5 [HGNC Symbol;Acc:37660]
13	124	156	1311.19	20561.7	63.7689	0	1	0	NR_003285.2	RNA5-8S5	RNA, 5.8S ribosomal 5 [HGNC Symbol;Acc:37660]
30	2	18	12.6595	10.7345	1179.33	1	0	0	NM_001199057.1	RPS17L	ribosomal protein S17-like [HGNC Symbol;Acc:40029]
31	87	101	6.5837	5.5826	1179.33	0	1	0	NM_001199057.1	RPS17L	ribosomal protein S17-like [HGNC Symbol;Acc:40029]
32	455	475	468.173	396.982	1179.33	0	0	1	NM_001199057.1	RPS17L	ribosomal protein S17-like [HGNC Symbol;Acc:40029]
33	2	18	12.6595	11.2896	1121.34	1	0	0	NM_001021.3	RPS17	ribosomal protein S17 [HGNC Symbol;Acc:10397]
34	87	101	6.5837	5.8713	1121.34	0	1	0	NM_001021.3	RPS17	ribosomal protein S17 [HGNC Symbol;Acc:10397]
35	455	475	468.173	417.512	1121.34	0	0	1	NM_001021.3	RPS17	ribosomal protein S17 [HGNC Symbol;Acc:10397]
42	1	24	0.0055	2.402	2.2898	0	1	0	XR_132925.1	NA	NA
47	8	20	0.0004	0.1245	3.21315	0	1	0	NR_037701.1	RP11-566E18.3
57	1	24	0.0053	2.3146	2.2898	0	1	0	XR_132572.1	NA	NA
60	19	83	180.101	212296	0.84835	0	1	0	NR_023363.1	RNA5S1	RNA, 5S ribosomal 1 [HGNC Symbol;Acc:34362]
61	95	121	939.633	1.1076e+06	0.84835	0	1	0	NR_023363.1	RNA5S1	RNA, 5S ribosomal 1 [HGNC Symbol;Acc:34362]
62	19	83	180.101	212296	0.84835	0	1	0	NR_023364.1	RNA5S1	RNA, 5S ribosomal 1 [HGNC Symbol;Acc:34362]
63	95	121	939.633	1.1076e+06	0.84835	0	1	0	NR_023364.1	RNA5S1	RNA, 5S ribosomal 1 [HGNC Symbol;Acc:34362]
64	19	83	180.101	212296	0.84835	0	1	0	NR_023365.1	RNA5S1	RNA, 5S ribosomal 1 [HGNC Symbol;Acc:34362]
65	95	121	939.633	1.1076e+06	0.84835	0	1	0	NR_023365.1	RNA5S1	RNA, 5S ribosomal 1 [HGNC Symbol;Acc:34362]
66	19	83	180.101	212296	0.84835	0	1	0	NR_023366.1	RNA5S1	RNA, 5S ribosomal 1 [HGNC Symbol;Acc:34362]
67	95	121	939.633	1.1076e+06	0.84835	0	1	0	NR_023366.1	RNA5S1	RNA, 5S ribosomal 1 [HGNC Symbol;Acc:34362]
68	19	83	180.101	212296	0.84835	0	1	0	NR_023367.1	RNA5S1	RNA, 5S ribosomal 1 [HGNC Symbol;Acc:34362]
69	95	121	939.633	1.1076e+06	0.84835	0	1	0	NR_023367.1	RNA5S1	RNA, 5S ribosomal 1 [HGNC Symbol;Acc:34362]
70	19	83	180.101	212296	0.84835	0	1	0	NR_023368.1	RNA5S1	RNA, 5S ribosomal 1 [HGNC Symbol;Acc:34362]
71	95	121	939.633	1.1076e+06	0.84835	0	1	0	NR_023368.1	RNA5S1	RNA, 5S ribosomal 1 [HGNC Symbol;Acc:34362]
72	19	83	180.101	212296	0.84835	0	1	0	NR_023369.1	RNA5S1	RNA, 5S ribosomal 1 [HGNC Symbol;Acc:34362]
73	95	121	939.633	1.1076e+06	0.84835	0	1	0	NR_023369.1	RNA5S1	RNA, 5S ribosomal 1 [HGNC Symbol;Acc:34362]
74	19	83	180.101	212296	0.84835	0	1	0	NR_023370.1	RNA5S1	RNA, 5S ribosomal 1 [HGNC Symbol;Acc:34362]
75	95	121	939.633	1.1076e+06	0.84835	0	1	0	NR_023370.1	RNA5S1	RNA, 5S ribosomal 1 [HGNC Symbol;Acc:34362]
76	19	121	475.077	1.17797e+06	0.4033	0	1	0	NR_023371.1	RNA5S9	RNA, 5S ribosomal 9 [HGNC Symbol;Acc:34370]
77	19	83	180.101	212296	0.84835	0	1	0	NR_023372.1	RNA5S1	RNA, 5S ribosomal 1 [HGNC Symbol;Acc:34362]
78	95	121	939.633	1.1076e+06	0.84835	0	1	0	NR_023372.1	RNA5S1	RNA, 5S ribosomal 1 [HGNC Symbol;Acc:34362]
79	19	83	180.101	212296	0.84835	0	1	0	NR_023373.1	RNA5S1	RNA, 5S ribosomal 1 [HGNC Symbol;Acc:34362]
80	95	121	939.633	1.1076e+06	0.84835	0	1	0	NR_023373.1	RNA5S1	RNA, 5S ribosomal 1 [HGNC Symbol;Acc:34362]
81	19	83	180.101	212296	0.84835	0	1	0	NR_023374.1	RNA5S1	RNA, 5S ribosomal 1 [HGNC Symbol;Acc:34362]
82	95	121	939.633	1.1076e+06	0.84835	0	1	0	NR_023374.1	RNA5S1	RNA, 5S ribosomal 1 [HGNC Symbol;Acc:34362]
83	19	83	180.101	212296	0.84835	0	1	0	NR_023375.1	RNA5S1	RNA, 5S ribosomal 1 [HGNC Symbol;Acc:34362]
84	95	121	939.633	1.1076e+06	0.84835	0	1	0	NR_023375.1	RNA5S1	RNA, 5S ribosomal 1 [HGNC Symbol;Acc:34362]
85	19	83	180.101	212296	0.84835	0	1	0	NR_023376.1	RNA5S1	RNA, 5S ribosomal 1 [HGNC Symbol;Acc:34362]
86	95	121	939.633	1.1076e+06	0.84835	0	1	0	NR_023376.1	RNA5S1	RNA, 5S ribosomal 1 [HGNC Symbol;Acc:34362]
87	19	83	180.101	212296	0.84835	0	1	0	NR_023377.1	RNA5S1	RNA, 5S ribosomal 1 [HGNC Symbol;Acc:34362]
88	95	121	939.633	1.1076e+06	0.84835	0	1	0	NR_023377.1	RNA5S1	RNA, 5S ribosomal 1 [HGNC Symbol;Acc:34362]
89	19	83	180.101	212296	0.84835	0	1	0	NR_023378.1	RNA5S1	RNA, 5S ribosomal 1 [HGNC Symbol;Acc:34362]
90	95	121	939.633	1.1076e+06	0.84835	0	1	0	NR_023378.1	RNA5S1	RNA, 5S ribosomal 1 [HGNC Symbol;Acc:34362]
91	19	83	180.101	212296	0.84835	0	1	0	NR_023379.1	RNA5S1	RNA, 5S ribosomal 1 [HGNC Symbol;Acc:34362]
92	95	121	939.633	1.1076e+06	0.84835	0	1	0	NR_023379.1	RNA5S1	RNA, 5S ribosomal 1 [HGNC Symbol;Acc:34362]
94	34	55	0.015	6.6985	2.2393	1	0	0	NM_001077203.1	SENP7	SUMO1/sentrin specific peptidase 7 [HGNC Symbol;Acc:30402]
96	34	55	0.015	6.4868	2.3124	1	0	0	NM_020654.3	SENP7	SUMO1/sentrin specific peptidase 7 [HGNC Symbol;Acc:30402]
97	1	26	0.0306	14.9334	2.0491	1	0	0	NM_031892.2	SH3KBP1	SH3-domain kinase binding protein 1 [HGNC Symbol;Acc:13867]
99	1	213	1553.86	6076.15	255.731	0	1	0	NR_003287.2	RNA28S5	RNA, 28S ribosomal 5 [HGNC Symbol;Acc:37659]
100	263	282	506.408	1980.24	255.731	0	1	0	NR_003287.2	RNA28S5	RNA, 28S ribosomal 5 [HGNC Symbol;Acc:37659]
101	314	337	273.596	1069.86	255.731	0	1	0	NR_003287.2	RNA28S5	RNA, 28S ribosomal 5 [HGNC Symbol;Acc:37659]
105	685	730	0.9848	3.8509	255.731	0	1	0	NR_003287.2	RNA28S5	RNA, 28S ribosomal 5 [HGNC Symbol;Acc:37659]
109	1023	1053	179.023	700.043	255.731	0	1	0	NR_003287.2	RNA28S5	RNA, 28S ribosomal 5 [HGNC Symbol;Acc:37659]
110	1148	1286	105.087	410.925	255.731	0	1	0	NR_003287.2	RNA28S5	RNA, 28S ribosomal 5 [HGNC Symbol;Acc:37659]
111	1336	1363	792.087	3097.34	255.731	0	1	0	NR_003287.2	RNA28S5	RNA, 28S ribosomal 5 [HGNC Symbol;Acc:37659]
113	1499	1520	1655.05	6471.82	255.731	0	1	0	NR_003287.2	RNA28S5	RNA, 28S ribosomal 5 [HGNC Symbol;Acc:37659]
116	1735	1758	1172.58	4585.2	255.731	0	1	0	NR_003287.2	RNA28S5	RNA, 28S ribosomal 5 [HGNC Symbol;Acc:37659]
117	1780	1798	1511.39	5910.07	255.731	0	1	0	NR_003287.2	RNA28S5	RNA, 28S ribosomal 5 [HGNC Symbol;Acc:37659]
118	1821	1857	2732.02	10683.2	255.731	0	1	0	NR_003287.2	RNA28S5	RNA, 28S ribosomal 5 [HGNC Symbol;Acc:37659]
119	1870	1891	422.845	1653.48	255.731	0	1	0	NR_003287.2	RNA28S5	RNA, 28S ribosomal 5 [HGNC Symbol;Acc:37659]
121	1939	1981	0.0324	0.1267	255.731	0	1	0	NR_003287.2	RNA28S5	RNA, 28S ribosomal 5 [HGNC Symbol;Acc:37659]
122	2025	2083	345.855	1352.42	255.731	0	1	0	NR_003287.2	RNA28S5	RNA, 28S ribosomal 5 [HGNC Symbol;Acc:37659]
124	2170	2186	0.0769	0.3007	255.731	0	1	0	NR_003287.2	RNA28S5	RNA, 28S ribosomal 5 [HGNC Symbol;Acc:37659]
125	2379	2587	985.439	3853.42	255.731	0	1	0	NR_003287.2	RNA28S5	RNA, 28S ribosomal 5 [HGNC Symbol;Acc:37659]
127	2644	2663	22.2946	87.1798	255.731	0	1	0	NR_003287.2	RNA28S5	RNA, 28S ribosomal 5 [HGNC Symbol;Acc:37659]
128	2678	2701	520.937	2037.05	255.731	0	1	0	NR_003287.2	RNA28S5	RNA, 28S ribosomal 5 [HGNC Symbol;Acc:37659]
129	2717	2737	1729.46	6762.8	255.731	0	1	0	NR_003287.2	RNA28S5	RNA, 28S ribosomal 5 [HGNC Symbol;Acc:37659]
130	2772	2805	545.468	2132.98	255.731	0	1	0	NR_003287.2	RNA28S5	RNA, 28S ribosomal 5 [HGNC Symbol;Acc:37659]
132	2900	2968	332.05	1298.43	255.731	0	1	0	NR_003287.2	RNA28S5	RNA, 28S ribosomal 5 [HGNC Symbol;Acc:37659]
133	3051	3103	162.068	633.744	255.731	0	1	0	NR_003287.2	RNA28S5	RNA, 28S ribosomal 5 [HGNC Symbol;Acc:37659]
137	3518	3546	187.648	733.77	255.731	0	1	0	NR_003287.2	RNA28S5	RNA, 28S ribosomal 5 [HGNC Symbol;Acc:37659]
138	3574	3608	1582.04	6186.34	255.731	0	1	0	NR_003287.2	RNA28S5	RNA, 28S ribosomal 5 [HGNC Symbol;Acc:37659]
139	3630	3748	1878.15	7344.24	255.731	0	1	0	NR_003287.2	RNA28S5	RNA, 28S ribosomal 5 [HGNC Symbol;Acc:37659]
140	3782	3804	872.017	3409.9	255.731	0	1	0	NR_003287.2	RNA28S5	RNA, 28S ribosomal 5 [HGNC Symbol;Acc:37659]
141	3834	3896	796.914	3116.22	255.731	0	1	0	NR_003287.2	RNA28S5	RNA, 28S ribosomal 5 [HGNC Symbol;Acc:37659]
142	3928	3957	400.936	1567.8	255.731	0	1	0	NR_003287.2	RNA28S5	RNA, 28S ribosomal 5 [HGNC Symbol;Acc:37659]
143	3976	3995	392.426	1534.53	255.731	0	1	0	NR_003287.2	RNA28S5	RNA, 28S ribosomal 5 [HGNC Symbol;Acc:37659]
145	4063	4085	383.512	1499.67	255.731	0	1	0	NR_003287.2	RNA28S5	RNA, 28S ribosomal 5 [HGNC Symbol;Acc:37659]
146	4115	4141	2263.24	8850.09	255.731	0	1	0	NR_003287.2	RNA28S5	RNA, 28S ribosomal 5 [HGNC Symbol;Acc:37659]
147	4182	4212	603.679	2360.6	255.731	0	1	0	NR_003287.2	RNA28S5	RNA, 28S ribosomal 5 [HGNC Symbol;Acc:37659]
148	4227	4254	6052.21	23666.3	255.731	0	1	0	NR_003287.2	RNA28S5	RNA, 28S ribosomal 5 [HGNC Symbol;Acc:37659]
149	4270	4290	1243.77	4863.57	255.731	0	1	0	NR_003287.2	RNA28S5	RNA, 28S ribosomal 5 [HGNC Symbol;Acc:37659]
150	4335	4355	1456.31	5694.7	255.731	0	1	0	NR_003287.2	RNA28S5	RNA, 28S ribosomal 5 [HGNC Symbol;Acc:37659]
151	4358	4377	136.155	532.413	255.731	0	1	0	NR_003287.2	RNA28S5	RNA, 28S ribosomal 5 [HGNC Symbol;Acc:37659]
153	4442	4467	1109.71	4339.37	255.731	0	1	0	NR_003287.2	RNA28S5	RNA, 28S ribosomal 5 [HGNC Symbol;Acc:37659]
154	4491	4516	1358.24	5311.19	255.731	0	1	0	NR_003287.2	RNA28S5	RNA, 28S ribosomal 5 [HGNC Symbol;Acc:37659]
155	4569	4734	476.599	1863.67	255.731	0	1	0	NR_003287.2	RNA28S5	RNA, 28S ribosomal 5 [HGNC Symbol;Acc:37659]
156	4779	4810	3.093	12.0947	255.731	0	1	0	NR_003287.2	RNA28S5	RNA, 28S ribosomal 5 [HGNC Symbol;Acc:37659]
157	4822	4863	0.4767	1.8641	255.731	0	1	0	NR_003287.2	RNA28S5	RNA, 28S ribosomal 5 [HGNC Symbol;Acc:37659]
158	4891	4909	170.957	668.503	255.731	0	1	0	NR_003287.2	RNA28S5	RNA, 28S ribosomal 5 [HGNC Symbol;Acc:37659]
159	4935	5013	1732.32	6774	255.731	0	1	0	NR_003287.2	RNA28S5	RNA, 28S ribosomal 5 [HGNC Symbol;Acc:37659]
160	5	29	0.1909	7.8008	24.4719	0	1	0	XR_132899.1	NA	NA
161	1	27	0.0052	0.0359	145.041	0	1	0	XR_109453.2	NA	NA
173	7	23	0.0017	1416.67	0.0012	1	0	0	NM_017533.2	MYH4	myosin, heavy chain 4, skeletal muscle [HGNC Symbol;Acc:7574]
179	1	25	1519.34	8.71179e+06	0.1744	0	1	0	NR_001571.2	RNY5	RNA, Ro-associated Y5 [HGNC Symbol;Acc:10248]
181	5	57	1277.25	233559	5.46865	0	1	0	NR_002716.3	RNU2-2	RNA, U2 small nuclear 2 [HGNC Symbol;Acc:10152]
182	140	163	1583.88	289629	5.46865	0	1	0	NR_002716.3	RNU2-2	RNA, U2 small nuclear 2 [HGNC Symbol;Acc:10152]
183	11	32	621.486	5.69126e+06	0.1092	1	0	0	NM_001163942.1	ABCB5	ATP-binding cassette, sub-family B (MDR/TAP), member 5 [HGNC Symbol;Acc:46]
184	11	32	621.486	Inf	0	1	0	0	NM_001163993.1	ABCB5	ATP-binding cassette, sub-family B (MDR/TAP), member 5 [HGNC Symbol;Acc:46]
185	11	32	621.486	1.12792e+07	0.0551	1	0	0	NM_178559.5	ABCB5	ATP-binding cassette, sub-family B (MDR/TAP), member 5 [HGNC Symbol;Acc:46]
189	1	24	1523.28	2.76181e+06	0.55155	0	1	0	NR_003026.1	TAF1D	TATA box binding protein (TBP)-associated factor, RNA polymerase I, D, 41kDa [HGNC Symbol;Acc:28759]
191	85	100	0.0004	3.0019	0.13325	1	0	0	NM_171830.1	KCNMB3	potassium large conductance calcium-activated channel, subfamily M beta member 3 [HGNC Symbol;Acc:6287]
197	12	26	4.0801	1.1123	3668.26	1	0	0	NM_002952.3	RPS2	ribosomal protein S2 [HGNC Symbol;Acc:10404]
198	264	281	16.0258	4.3688	3668.26	0	1	0	NM_002952.3	RPS2	ribosomal protein S2 [HGNC Symbol;Acc:10404]
199	323	341	424.046	115.599	3668.26	0	1	0	NM_002952.3	RPS2	ribosomal protein S2 [HGNC Symbol;Acc:10404]
200	409	426	106.74	29.0984	3668.26	0	1	0	NM_002952.3	RPS2	ribosomal protein S2 [HGNC Symbol;Acc:10404]
211	1	28	0.2236	Inf	0	0	1	0	NR_026703.1	VTRNA1-1	vault RNA 1-1 [HGNC Symbol;Acc:12654]
212	5	50	1469.15	Inf	0	0	1	0	NR_026704.1	VTRNA1-2	vault RNA 1-2 [HGNC Symbol;Acc:12655]
213	1	28	0.2236	671.572	0.33295	0	1	0	NR_026705.1	VTRNA1-3	vault RNA 1-3 [HGNC Symbol;Acc:12656]
214	1	29	1408.03	Inf	0	0	1	0	NR_004393.1	RNY4	RNA, Ro-associated Y4 [HGNC Symbol;Acc:10244]
215	57	96	1782.84	Inf	0	0	1	0	NR_004393.1	RNY4	RNA, Ro-associated Y4 [HGNC Symbol;Acc:10244]
216	3	28	0.2207	Inf	0	0	1	0	NR_033356.1	NA	NA
217	7	28	356.277	Inf	0	0	1	0	NR_029598.1	MIR30C2	microRNA 30c-2 [HGNC Symbol;Acc:31627]
220	8096	8119	0.0027	19.3757	0.13935	0	0	1	NM_001099677.1	KIAA1456	KIAA1456 [HGNC Symbol;Acc:26725]
222	4	27	404.932	259472	1.5606	0	1	0	NR_003271.1	SNORD3B-2
223	138	159	140.135	89795.3	1.5606	0	1	0	NR_003271.1	SNORD3B-2
224	4	27	404.932	259472	1.5606	0	1	0	NR_003924.1	SNORD3B-2
225	138	159	140.135	89795.3	1.5606	0	1	0	NR_003924.1	SNORD3B-2
226	4	27	404.932	148205	2.73225	0	1	0	NR_006880.1	SNORD3A
227	138	159	140.135	51289.1	2.73225	0	1	0	NR_006880.1	SNORD3A
228	4	27	404.932	334365	1.21105	0	1	0	NR_006881.1	SNORD3C
229	138	159	140.135	115713	1.21105	0	1	0	NR_006881.1	SNORD3C
230	15	32	523.575	57901.9	9.04245	0	1	0	NR_004394.1	AC234778.1
231	81	106	598.317	66167.6	9.04245	0	1	0	NR_004394.1	AC234778.1
232	11	31	178.91	Inf	0	0	1	0	NR_028369.1	RNU6-21	RNA, U6 small nuclear 21 [HGNC Symbol;Acc:34265]
233	82	106	0.8814	Inf	0	0	1	0	NR_028369.1	RNU6-21	RNA, U6 small nuclear 21 [HGNC Symbol;Acc:34265]
234	15	32	523.575	78694.7	6.65325	0	1	0	NR_028372.1	RNU6-15	RNA, U6 small nuclear 15 [HGNC Symbol;Acc:34259]
235	81	106	0.8121	122.061	6.65325	0	1	0	NR_028372.1	RNU6-15	RNA, U6 small nuclear 15 [HGNC Symbol;Acc:34259]
236	15	32	523.575	58003.6	9.0266	0	1	0	NR_002752.2	AC234778.1
237	84	107	573.528	63537.5	9.0266	0	1	0	NR_002752.2	AC234778.1
238	4	27	2.5044	1936.74	1.2931	0	1	0	NR_006882.1	RP11-160E2.6
239	138	159	140.135	108371	1.2931	0	1	0	NR_006882.1	RP11-160E2.6
240	8	30	0.459	130.22	3.5248	0	1	0	NR_028373.1	RNU6-42	RNA, U6 small nuclear 42 [HGNC Symbol;Acc:34286]
241	84	107	573.528	162712	3.5248	0	1	0	NR_028373.1	RNU6-42	RNA, U6 small nuclear 42 [HGNC Symbol;Acc:34286]
242	11	30	0.3704	93.295	3.9702	1	0	0	NM_022079.2	HERC4	HECT and RLD domain containing E3 ubiquitin protein ligase 4 [HGNC Symbol;Acc:24521]
243	11	30	0.3704	90.4717	4.0941	1	0	0	NM_015601.3	HERC4	HECT and RLD domain containing E3 ubiquitin protein ligase 4 [HGNC Symbol;Acc:24521]
250	18	31	0.2726	23500	0.0116	1	0	0	NM_003830.3	SIGLEC5	sialic acid binding Ig-like lectin 5 [HGNC Symbol;Acc:10874]
254	1	32	1.3065	529.913	2.4655	0	1	0	NR_002440.1	RPL4	ribosomal protein L4 [HGNC Symbol;Acc:10353]
255	16	32	0.0706	Inf	0	0	1	0	NR_003321.1	SNORD116-6	small nucleolar RNA, C/D box 116-6 [HGNC Symbol;Acc:33072]
256	19	33	0.7991	2.2916	348.711	0	1	0	XR_111163.1	RPS13	ribosomal protein S13 [HGNC Symbol;Acc:10386]
259	7	40	672.96	1081.76	622.098	1	0	0	NM_001012321.1	RPSA	ribosomal protein SA [HGNC Symbol;Acc:6502]
260	105	127	198.482	319.052	622.098	0	1	0	NM_001012321.1	RPSA	ribosomal protein SA [HGNC Symbol;Acc:6502]
261	174	193	1045.05	1679.88	622.098	0	1	0	NM_001012321.1	RPSA	ribosomal protein SA [HGNC Symbol;Acc:6502]
262	345	368	302.928	486.946	622.098	0	1	0	NM_001012321.1	RPSA	ribosomal protein SA [HGNC Symbol;Acc:6502]
264	773	787	0.0045	0.0072	622.098	0	1	0	NM_001012321.1	RPSA	ribosomal protein SA [HGNC Symbol;Acc:6502]
269	17	35	104.689	58.8738	1778.19	1	0	0	NM_001010.2	RPS6	ribosomal protein S6 [HGNC Symbol;Acc:10429]
270	46	67	1546.53	869.722	1778.19	0	1	0	NM_001010.2	RPS6	ribosomal protein S6 [HGNC Symbol;Acc:10429]
274	20	37	0.0025	0.7456	3.35305	1	0	0	NM_020747.2	ZNF608	zinc finger protein 608 [HGNC Symbol;Acc:29238]
278	17	38	356.277	Inf	0	0	1	0	NR_029833.1	MIR30C1	microRNA 30c-1 [HGNC Symbol;Acc:31626]
285	20	41	888.132	2195.03	404.611	0	1	0	NR_003286.2	RNA45S5	RNA, 45S pre-ribosomal 5 [HGNC Symbol;Acc:44273]
287	110	180	4866.35	12027.2	404.611	0	1	0	NR_003286.2	RNA45S5	RNA, 45S pre-ribosomal 5 [HGNC Symbol;Acc:44273]
289	297	420	941.999	2328.16	404.611	0	1	0	NR_003286.2	RNA45S5	RNA, 45S pre-ribosomal 5 [HGNC Symbol;Acc:44273]
290	458	557	929.405	2297.03	404.611	0	1	0	NR_003286.2	RNA45S5	RNA, 45S pre-ribosomal 5 [HGNC Symbol;Acc:44273]
292	618	647	1117.05	2760.8	404.611	0	1	0	NR_003286.2	RNA45S5	RNA, 45S pre-ribosomal 5 [HGNC Symbol;Acc:44273]
295	839	859	197.468	488.043	404.611	0	1	0	NR_003286.2	RNA45S5	RNA, 45S pre-ribosomal 5 [HGNC Symbol;Acc:44273]
296	876	982	2386.5	5898.26	404.611	0	1	0	NR_003286.2	RNA45S5	RNA, 45S pre-ribosomal 5 [HGNC Symbol;Acc:44273]
297	1101	1130	457.349	1130.34	404.611	0	1	0	NR_003286.2	RNA45S5	RNA, 45S pre-ribosomal 5 [HGNC Symbol;Acc:44273]
298	1154	1353	1229.65	3039.09	404.611	0	1	0	NR_003286.2	RNA45S5	RNA, 45S pre-ribosomal 5 [HGNC Symbol;Acc:44273]
299	1382	1593	1705.4	4214.9	404.611	0	1	0	NR_003286.2	RNA45S5	RNA, 45S pre-ribosomal 5 [HGNC Symbol;Acc:44273]
300	1616	1694	718.855	1776.66	404.611	0	1	0	NR_003286.2	RNA45S5	RNA, 45S pre-ribosomal 5 [HGNC Symbol;Acc:44273]
301	1719	1762	10.1872	25.1777	404.611	0	1	0	NR_003286.2	RNA45S5	RNA, 45S pre-ribosomal 5 [HGNC Symbol;Acc:44273]
306	191	204	0.0014	8.2889	0.1689	1	0	0	NM_006914.3	RORB	RAR-related orphan receptor B [HGNC Symbol;Acc:10259]
313	22	46	1272.32	1720.16	739.654	1	0	0	NM_000982.3	RPL21	ribosomal protein L21 [HGNC Symbol;Acc:10313]
314	114	138	400.073	540.892	739.654	0	1	0	NM_000982.3	RPL21	ribosomal protein L21 [HGNC Symbol;Acc:10313]
327	24	48	1272.32	3782.62	336.36	0	1	0	NR_026911.1	RPL21P28	ribosomal protein L21 pseudogene 28 [HGNC Symbol;Acc:36258]
328	116	140	400.073	1189.42	336.36	0	1	0	NR_026911.1	RPL21P28	ribosomal protein L21 pseudogene 28 [HGNC Symbol;Acc:36258]
333	26	49	455.443	Inf	0	0	1	0	NR_002754.2	RNU5E-1	RNA, U5E small nuclear 1 [HGNC Symbol;Acc:10215]
334	26	49	455.443	Inf	0	0	1	0	NR_002755.3	RNU5D-1	RNA, U5D small nuclear 1 [HGNC Symbol;Acc:10214]
339	24	50	1.4682	11624.7	0.1263	0	1	0	NR_002753.5	RNU5F-1	RNA, U5F small nuclear 1 [HGNC Symbol;Acc:10216]
340	28	51	455.443	1.21241e+06	0.37565	0	1	0	NR_002757.3	RNU5B-1	RNA, U5B small nuclear 1 [HGNC Symbol;Acc:10212]
349	25	51	1.0622	2827.63	0.37565	0	1	0	NR_002756.2	RNU5A-1	RNA, U5A small nuclear 1 [HGNC Symbol;Acc:10211]
361	39	53	7.6208	Inf	0	1	0	0	NM_005987.3	SPRR1A	small proline-rich protein 1A [HGNC Symbol;Acc:11259]
364	33	147	1821.33	43405.9	41.9603	0	1	0	NR_002715.1	RN7SL1	RNA, 7SL, cytoplasmic 1 [HGNC Symbol;Acc:10038]
365	172	195	434.009	10343.3	41.9603	0	1	0	NR_002715.1	RN7SL1	RNA, 7SL, cytoplasmic 1 [HGNC Symbol;Acc:10038]
383	41	57	0.0008	8.3857	0.0954	1	0	0	NM_002216.2	ITIH2	inter-alpha-trypsin inhibitor heavy chain 2 [HGNC Symbol;Acc:6167]
387	44	57	0.1377	7628.81	0.01805	0	1	0	NM_001145717.1	PNPLA1	patatin-like phospholipase domain containing 1 [HGNC Symbol;Acc:21246]
389	76	106	79.0397	75625.2	1.04515	0	1	0	NR_004400.1	AC239798.3
391	76	106	79.0397	75625.2	1.04515	0	1	0	NR_004408.1	AC239798.3
393	76	106	79.0397	75625.2	1.04515	0	1	0	NR_004421.1	AC239798.3
395	76	106	79.0397	75625.2	1.04515	0	1	0	NR_004427.1	AC239798.3
397	76	106	79.0397	75625.2	1.04515	0	1	0	NR_004430.2	AC239798.3
399	76	106	79.0397	79452.9	0.9948	0	1	0	NR_030723.1	AC239803.2
401	76	106	79.0397	75625.2	1.04515	0	1	0	NR_004424.2	AC239798.3
403	76	106	79.0397	75625.2	1.04515	0	1	0	NR_004402.2	AC239798.3
405	76	106	79.0397	79452.9	0.9948	0	1	0	NR_004426.2	AC239803.2
406	41	58	4.6236	1559.13	2.9655	1	0	0	NM_001043229.1	METTL12	methyltransferase like 12 [HGNC Symbol;Acc:33113]
422	38	59	0.0088	0.1846	47.6641	1	0	0	NM_006319.3	CDIPT	CDP-diacylglycerol--inositol 3-phosphatidyltransferase [HGNC Symbol;Acc:1769]
427	2828	2851	0.1093	18.5016	5.9076	0	0	1	NM_018109.3	MTPAP	mitochondrial poly(A) polymerase [HGNC Symbol;Acc:25532]
429	39	61	0.0009	86.5385	0.0104	0	1	0	XR_108970.1	NA	NA
439	41	63	1264.77	478075	2.64555	0	1	0	NM_175058.4	PLEKHA7	pleckstrin homology domain containing, family A member 7 [HGNC Symbol;Acc:27049]
440	2580	2594	0.0015	0.567	2.64555	0	1	0	NM_175058.4	PLEKHA7	pleckstrin homology domain containing, family A member 7 [HGNC Symbol;Acc:27049]
443	340	361	333.028	3143.56	105.939	0	1	0	NM_006009.2	TUBA1A	tubulin, alpha 1a [HGNC Symbol;Acc:20766]
444	722	745	154.365	1457.1	105.939	0	1	0	NM_006009.2	TUBA1A	tubulin, alpha 1a [HGNC Symbol;Acc:20766]
445	828	850	42.5427	401.575	105.939	0	1	0	NM_006009.2	TUBA1A	tubulin, alpha 1a [HGNC Symbol;Acc:20766]
446	891	906	0.792	7.476	105.939	0	1	0	NM_006009.2	TUBA1A	tubulin, alpha 1a [HGNC Symbol;Acc:20766]
448	1932	1950	0.005	71.8907	0.06955	0	0	1	NM_020180.3	CELF4	CUGBP, Elav-like family member 4 [HGNC Symbol;Acc:14015]
452	1929	1947	0.005	71.8391	0.0696	0	0	1	NM_001025087.1	CELF4	CUGBP, Elav-like family member 4 [HGNC Symbol;Acc:14015]
456	1926	1944	0.005	71.7875	0.06965	0	0	1	NM_001025088.1	CELF4	CUGBP, Elav-like family member 4 [HGNC Symbol;Acc:14015]
460	1818	1836	0.005	69.8812	0.07155	0	0	1	NM_001025089.1	CELF4	CUGBP, Elav-like family member 4 [HGNC Symbol;Acc:14015]
471	49	63	0.0007	Inf	0	1	0	0	NM_018723.3	RBFOX1	RNA binding protein, fox-1 homolog (C. elegans) 1 [HGNC Symbol;Acc:18222]
473	49	63	0.0007	Inf	0	1	0	0	NM_001142333.1	RBFOX1	RNA binding protein, fox-1 homolog (C. elegans) 1 [HGNC Symbol;Acc:18222]
477	3641	3664	0.0063	0.8384	7.5143	0	0	1	NM_016628.4	WAC	WW domain containing adaptor with coiled-coil [HGNC Symbol;Acc:17327]
480	3332	3355	0.0063	0.9107	6.91755	0	0	1	NM_100486.3	WAC	WW domain containing adaptor with coiled-coil [HGNC Symbol;Acc:17327]
492	28	66	0.011	0.2636	41.7233	0	1	0	NR_027260.1	RN7SL2	RNA, 7SL, cytoplasmic 2 [HGNC Symbol;Acc:23134]
493	75	147	2400.75	57539.9	41.7233	0	1	0	NR_027260.1	RN7SL2	RNA, 7SL, cytoplasmic 2 [HGNC Symbol;Acc:23134]
494	172	195	434.009	10402.1	41.7233	0	1	0	NR_027260.1	RN7SL2	RNA, 7SL, cytoplasmic 2 [HGNC Symbol;Acc:23134]
495	269	299	2.3305	55.8561	41.7233	0	1	0	NR_027260.1	RN7SL2	RNA, 7SL, cytoplasmic 2 [HGNC Symbol;Acc:23134]
497	43	66	1485.14	1165.17	1274.61	1	0	0	NM_000987.3	RPL26	ribosomal protein L26 [HGNC Symbol;Acc:10327]
500	53	67	7.6208	Inf	0	1	0	0	NM_001199828.1	SPRR1A	small proline-rich protein 1A [HGNC Symbol;Acc:11259]
502	53	68	0.0096	22.2351	0.43175	1	0	0	NM_001111319.1	CLDN22	claudin 22 [HGNC Symbol;Acc:2044]
504	27	70	651.22	351157	1.8545	0	1	0	NR_003065.1	DDX39B	DEAD (Asp-Glu-Ala-Asp) box polypeptide 39B [HGNC Symbol;Acc:13917]
515	56	70	7.8399	6.2525	1253.89	1	0	0	NM_001016.3	RPS12	ribosomal protein S12 [HGNC Symbol;Acc:10385]
516	300	321	1679.34	1339.3	1253.89	0	1	0	NM_001016.3	RPS12	ribosomal protein S12 [HGNC Symbol;Acc:10385]
518	57	70	0.3607	5761.98	0.0626	0	1	0	NM_021195.4	CLDN6	claudin 6 [HGNC Symbol;Acc:2048]
522	449	484	454.23	536.462	846.714	0	0	1	NM_000989.3	RPL30	ribosomal protein L30 [HGNC Symbol;Acc:10333]
523	506	529	4478.32	5289.06	846.714	0	0	1	NM_000989.3	RPL30	ribosomal protein L30 [HGNC Symbol;Acc:10333]
528	57	74	15.7852	239.85	65.8129	1	0	0	NM_000977.3	RPL13	ribosomal protein L13 [HGNC Symbol;Acc:10303]
533	57	74	15.7852	303.375	52.032	1	0	0	NM_001243130.1	NA	NA
538	57	74	15.7852	435.04	36.2844	1	0	0	NM_001243131.1	NA	NA
542	58	74	0.0112	4.4185	2.5348	1	0	0	NM_177976.1	ARL6	ADP-ribosylation factor-like 6 [HGNC Symbol;Acc:13210]
544	58	74	0.0112	4.3656	2.5655	1	0	0	NM_032146.3	ARL6	ADP-ribosylation factor-like 6 [HGNC Symbol;Acc:13210]
548	56	75	0.0059	1.5902	3.7102	1	0	0	NM_030906.2	STK33	serine/threonine kinase 33 [HGNC Symbol;Acc:14568]
549	57	75	0.0059	0.4899	12.0432	1	0	0	NM_006371.4	CRTAP	cartilage associated protein [HGNC Symbol;Acc:2379]
558	63	75	0.0004	0.4189	0.9549	1	0	0	NM_001184718.1	TIPARP	TCDD-inducible poly(ADP-ribose) polymerase [HGNC Symbol;Acc:23696]
566	3943	3965	1203.91	6380.36	188.69	0	0	1	NM_022731.4	NUCKS1	nuclear casein kinase and cyclin-dependent kinase substrate 1 [HGNC Symbol;Acc:29923]
572	53	76	241.609	367.561	657.331	0	1	0	NM_001030009.1	RPS15A	ribosomal protein S15a [HGNC Symbol;Acc:10389]
573	129	152	0.3511	0.5341	657.331	0	1	0	NM_001030009.1	RPS15A	ribosomal protein S15a [HGNC Symbol;Acc:10389]
574	429	452	1108.62	1686.55	657.331	0	0	1	NM_001030009.1	RPS15A	ribosomal protein S15a [HGNC Symbol;Acc:10389]
577	63	78	0.002	412.371	0.00485	1	0	0	NM_213653.3	HFE2	hemochromatosis type 2 (juvenile) [HGNC Symbol;Acc:4887]
579	63	78	0.002	816.327	0.00245	1	0	0	NM_213652.3	HFE2	hemochromatosis type 2 (juvenile) [HGNC Symbol;Acc:4887]
581	63	78	0.002	377.358	0.0053	1	0	0	NM_145277.4	HFE2	hemochromatosis type 2 (juvenile) [HGNC Symbol;Acc:4887]
583	63	78	0.002	833.333	0.0024	1	0	0	NM_202004.3	HFE2	hemochromatosis type 2 (juvenile) [HGNC Symbol;Acc:4887]
585	45	74	1447.47	3122.05	463.628	1	0	0	NM_002300.6	LDHB	lactate dehydrogenase B [HGNC Symbol;Acc:6541]
588	1289	1309	342.274	738.253	463.628	0	0	1	NM_002300.6	LDHB	lactate dehydrogenase B [HGNC Symbol;Acc:6541]
590	64	79	0.0019	153.226	0.0124	0	1	0	XR_133273.1	NA	NA
591	66	79	0.0008	3.8177	0.20955	1	0	0	NM_173855.4	MORN3	MORN repeat containing 3 [HGNC Symbol;Acc:29807]
595	62	89	0.0364	3.1046	11.7246	1	0	0	NM_001136196.1	TNPO2	transportin 2 [HGNC Symbol;Acc:19998]
597	63	80	45.9485	750.843	61.1959	1	0	0	NM_000985.4	RPL17-C18ORF32	60S ribosomal protein L17 isoform a [RefSeq peptide;Acc:NP_000976]
598	427	456	217.15	3548.44	61.1959	0	1	0	NM_000985.4	RPL17-C18ORF32	60S ribosomal protein L17 isoform a [RefSeq peptide;Acc:NP_000976]
599	605	628	114.452	1870.25	61.1959	0	1	0	NM_000985.4	RPL17-C18ORF32	60S ribosomal protein L17 isoform a [RefSeq peptide;Acc:NP_000976]
600	776	799	216.197	3532.87	61.1959	0	1	0	NM_000985.4	RPL17-C18ORF32	60S ribosomal protein L17 isoform a [RefSeq peptide;Acc:NP_000976]
602	63	80	45.9485	597.528	76.8976	1	0	0	NM_001035006.2	RPL17-C18ORF32	60S ribosomal protein L17 isoform a [RefSeq peptide;Acc:NP_000976]
603	178	207	217.15	2823.88	76.8976	0	1	0	NM_001035006.2	RPL17-C18ORF32	60S ribosomal protein L17 isoform a [RefSeq peptide;Acc:NP_000976]
604	356	379	114.452	1488.36	76.8976	0	1	0	NM_001035006.2	RPL17-C18ORF32	60S ribosomal protein L17 isoform a [RefSeq peptide;Acc:NP_000976]
605	527	550	216.197	2811.49	76.8976	0	1	0	NM_001035006.2	RPL17-C18ORF32	60S ribosomal protein L17 isoform a [RefSeq peptide;Acc:NP_000976]
607	63	80	45.9485	709.557	64.7566	1	0	0	NM_001199340.1	NA	NA
608	276	305	217.15	3353.32	64.7566	0	1	0	NM_001199340.1	NA	NA
609	454	477	114.452	1767.41	64.7566	0	1	0	NM_001199340.1	NA	NA
610	625	648	216.197	3338.6	64.7566	0	1	0	NM_001199340.1	NA	NA
612	63	80	45.9485	751.579	61.136	1	0	0	NM_001199345.1	RPL17	ribosomal protein L17 [HGNC Symbol;Acc:10307]
613	315	338	114.452	1872.09	61.136	0	1	0	NM_001199345.1	RPL17	ribosomal protein L17 [HGNC Symbol;Acc:10307]
614	486	509	216.197	3536.33	61.136	0	1	0	NM_001199345.1	RPL17	ribosomal protein L17 [HGNC Symbol;Acc:10307]
616	63	80	45.9485	2347.39	19.5743	1	0	0	NM_001199356.1	RPL17-C18ORF32	60S ribosomal protein L17 isoform a [RefSeq peptide;Acc:NP_000976]
617	315	338	114.452	5847.04	19.5743	0	1	0	NM_001199356.1	RPL17-C18ORF32	60S ribosomal protein L17 isoform a [RefSeq peptide;Acc:NP_000976]
618	486	509	216.197	11044.9	19.5743	0	1	0	NM_001199356.1	RPL17-C18ORF32	60S ribosomal protein L17 isoform a [RefSeq peptide;Acc:NP_000976]
619	1851	1868	0.0177	0.9042	19.5743	0	0	1	NM_001199356.1	RPL17-C18ORF32	60S ribosomal protein L17 isoform a [RefSeq peptide;Acc:NP_000976]
622	3535	3549	0.0022	0.5352	4.11025	0	0	1	NM_004840.2	ARHGEF6	Rac/Cdc42 guanine nucleotide exchange factor (GEF) 6 [HGNC Symbol;Acc:685]
624	53	86	672.96	1022.32	658.265	1	0	0	NM_002295.4	RPSA	ribosomal protein SA [HGNC Symbol;Acc:6502]
625	151	173	198.482	301.522	658.265	0	1	0	NM_002295.4	RPSA	ribosomal protein SA [HGNC Symbol;Acc:6502]
626	220	239	1045.05	1587.58	658.265	0	1	0	NM_002295.4	RPSA	ribosomal protein SA [HGNC Symbol;Acc:6502]
627	391	414	302.928	460.191	658.265	0	1	0	NM_002295.4	RPSA	ribosomal protein SA [HGNC Symbol;Acc:6502]
629	819	833	0.0045	0.0068	658.265	0	1	0	NM_002295.4	RPSA	ribosomal protein SA [HGNC Symbol;Acc:6502]
631	69	82	0.0006	3.516	0.17065	0	1	0	NM_024885.3	TAF7L	TAF7-like RNA polymerase II, TATA box binding protein (TBP)-associated factor, 50kDa [HGNC Symbol;Acc:11548]
634	67	84	11.8847	78.7988	150.823	1	0	0	NM_001007073.1	RPL32	ribosomal protein L32 [HGNC Symbol;Acc:10336]
635	466	480	2.755	18.2664	150.823	0	1	0	NM_001007073.1	RPL32	ribosomal protein L32 [HGNC Symbol;Acc:10336]
637	74	94	921.033	4135.27	222.726	1	0	0	NM_000994.3	RPL32	ribosomal protein L32 [HGNC Symbol;Acc:10336]
638	367	381	2.755	12.3695	222.726	0	1	0	NM_000994.3	RPL32	ribosomal protein L32 [HGNC Symbol;Acc:10336]
640	69	83	0.0007	1.7355	0.40335	1	0	0	NM_015916.4	CALHM2	calcium homeostasis modulator 2 [HGNC Symbol;Acc:23493]
642	69	83	0.0007	1.6635	0.4208	0	1	0	NR_024552.1	NA	NA
646	69	83	0.0007	1.6445	0.42565	0	1	0	NR_046344.1	NA	NA
648	62	84	0.0147	1289.47	0.0114	0	1	0	XR_133559.1	NA	NA
649	62	84	0.0147	1289.47	0.0114	0	1	0	XR_132686.1	RP1-172N19.1
651	48	71	849.973	721.327	1178.35	0	1	0	NM_007209.3	RPL35	ribosomal protein L35 [HGNC Symbol;Acc:10344]
652	69	85	2.9273	252.493	11.5936	0	1	0	NR_027158.1	NA	NA
653	69	85	2.9273	228.84	12.7919	0	1	0	NR_027163.1	C17orf76-AS1	C17orf76 antisense RNA 1 [HGNC Symbol;Acc:28619]
654	69	85	2.9273	231.434	12.6486	0	1	0	NR_027164.1	NA	NA
655	69	85	2.9273	266.642	10.9784	0	1	0	NR_027165.1	NA	NA
656	69	85	2.9273	230.039	12.7253	0	1	0	NR_027166.1	C17orf76-AS1	C17orf76 antisense RNA 1 [HGNC Symbol;Acc:28619]
657	69	85	2.9273	251.276	11.6497	0	1	0	NR_027167.1	C17orf76-AS1	C17orf76 antisense RNA 1 [HGNC Symbol;Acc:28619]
658	69	85	2.9273	247.024	11.8503	0	1	0	NR_027169.1	C17orf76-AS1	C17orf76 antisense RNA 1 [HGNC Symbol;Acc:28619]
659	69	85	2.9273	242.021	12.0953	0	1	0	NR_027170.1	C17orf76-AS1	C17orf76 antisense RNA 1 [HGNC Symbol;Acc:28619]
660	69	85	2.9273	933.599	3.1355	0	1	0	NR_027173.1	C17orf76-AS1	C17orf76 antisense RNA 1 [HGNC Symbol;Acc:28619]
661	69	85	2.9273	871.065	3.3606	0	1	0	NR_027174.1	C17orf76-AS1	C17orf76 antisense RNA 1 [HGNC Symbol;Acc:28619]
662	69	85	2.9273	682.187	4.29105	0	1	0	NR_027175.1	NA	NA
663	69	85	2.9273	1598.48	1.8313	0	1	0	NR_027176.1	C17orf76-AS1	C17orf76 antisense RNA 1 [HGNC Symbol;Acc:28619]
664	69	85	2.9273	865.182	3.38345	0	1	0	NR_027177.1	C17orf76-AS1	C17orf76 antisense RNA 1 [HGNC Symbol;Acc:28619]
665	69	85	2.9273	940.151	3.11365	0	1	0	NR_027178.1	C17orf76-AS1	C17orf76 antisense RNA 1 [HGNC Symbol;Acc:28619]
666	69	85	2.9273	362.633	8.07235	0	1	0	NR_027179.1	NA	NA
667	69	85	2.9273	244.15	11.9898	0	1	0	NR_045021.1	C17orf76-AS1	C17orf76 antisense RNA 1 [HGNC Symbol;Acc:28619]
668	69	85	2.9273	251.923	11.6198	0	1	0	NR_045022.1	NA	NA
669	69	85	2.9273	861.909	3.3963	0	1	0	NR_045023.1	NA	NA
670	69	85	2.9273	302.04	9.69175	0	1	0	NR_045026.1	NA	NA
671	69	85	2.9273	246.078	11.8958	0	1	0	NR_045029.1	C17orf76-AS1	C17orf76 antisense RNA 1 [HGNC Symbol;Acc:28619]
675	47	77	776.246	589.618	1316.52	1	0	0	NM_000968.3	RPL4	ribosomal protein L4 [HGNC Symbol;Acc:10353]
683	1330	1365	0.1412	0.8217	171.831	0	0	1	NM_001636.3	SLC25A6	solute carrier family 25 (mitochondrial carrier; adenine nucleotide translocator), member 6 [HGNC Symbol;Acc:10992]
717	65	88	529.005	4.87562e+06	0.1085	0	1	0	NR_002978.1	SNORA46	small nucleolar RNA, H/ACA box 46 [HGNC Symbol;Acc:32639]
719	77	91	0.001	0.2464	4.05925	1	0	0	NM_001166105.1	TADA2A	transcriptional adaptor 2A [HGNC Symbol;Acc:11531]
721	75	92	0.0019	0.7577	2.5077	1	0	0	NM_032499.4	C15orf41	chromosome 15 open reading frame 41 [HGNC Symbol;Acc:26929]
722	79	92	0.0007	0.0079	88.3594	0	1	0	NM_014184.2	CNIH4	cornichon homolog 4 (Drosophila) [HGNC Symbol;Acc:25013]
726	2192	2209	0.002	0.5699	3.5094	0	0	1	NM_001126115.1	NA	NA
729	2325	2342	0.002	0.628	3.1846	0	0	1	NM_001126116.1	NA	NA
732	2252	2269	0.002	0.6122	3.2667	0	0	1	NM_001126117.1	NA	NA
737	79	93	0.0021	66.2461	0.0317	0	1	0	NM_002837.4	PTPRB	protein tyrosine phosphatase, receptor type, B [HGNC Symbol;Acc:9665]
739	79	93	0.0021	65.4206	0.0321	0	1	0	NM_001206971.1	PTPRB	protein tyrosine phosphatase, receptor type, B [HGNC Symbol;Acc:9665]
741	79	93	0.0021	68.4039	0.0307	0	1	0	NM_001206972.1	PTPRB	protein tyrosine phosphatase, receptor type, B [HGNC Symbol;Acc:9665]
751	3086	3108	0.0018	3.736	0.4818	0	0	1	NM_170720.1	KCNJ14	potassium inwardly-rectifying channel, subfamily J, member 14 [HGNC Symbol;Acc:6260]
762	70	99	217.15	8467.83	25.6441	0	1	0	NM_001199355.1	RPL17-C18ORF32	60S ribosomal protein L17 isoform a [RefSeq peptide;Acc:NP_000976]
763	248	271	114.452	4463.08	25.6441	0	1	0	NM_001199355.1	RPL17-C18ORF32	60S ribosomal protein L17 isoform a [RefSeq peptide;Acc:NP_000976]
764	419	442	216.197	8430.66	25.6441	0	1	0	NM_001199355.1	RPL17-C18ORF32	60S ribosomal protein L17 isoform a [RefSeq peptide;Acc:NP_000976]
765	1784	1801	0.0177	0.6902	25.6441	0	0	1	NM_001199355.1	RPL17-C18ORF32	60S ribosomal protein L17 isoform a [RefSeq peptide;Acc:NP_000976]
768	66	100	35.7494	83.5637	427.81	0	1	0	NM_000661.4	RPL9	ribosomal protein L9 [HGNC Symbol;Acc:10369]
770	418	435	58.4079	136.528	427.81	0	1	0	NM_000661.4	RPL9	ribosomal protein L9 [HGNC Symbol;Acc:10369]
780	68	103	685.887	6647.06	103.187	0	1	0	NR_026890.1	RPSAP9	ribosomal protein SA pseudogene 9 [HGNC Symbol;Acc:31463]
781	166	188	198.482	1923.52	103.187	0	1	0	NR_026890.1	RPSAP9	ribosomal protein SA pseudogene 9 [HGNC Symbol;Acc:31463]
782	235	254	10.5952	102.68	103.187	0	1	0	NR_026890.1	RPSAP9	ribosomal protein SA pseudogene 9 [HGNC Symbol;Acc:31463]
783	406	429	302.928	2935.73	103.187	0	1	0	NR_026890.1	RPSAP9	ribosomal protein SA pseudogene 9 [HGNC Symbol;Acc:31463]
785	834	848	0.0045	0.0436	103.187	0	1	0	NR_026890.1	RPSAP9	ribosomal protein SA pseudogene 9 [HGNC Symbol;Acc:31463]
786	87	100	0.3482	9850.07	0.03535	1	0	0	NM_007136.3	ZNF80	zinc finger protein 80 [HGNC Symbol;Acc:13155]
788	76	105	5862.36	2703.65	2168.31	0	1	0	NM_022551.2	RPS18	ribosomal protein S18 [HGNC Symbol;Acc:10401]
796	88	105	0.0059	112.488	0.05245	1	0	0	NM_199242.2	UNC13D	unc-13 homolog D (C. elegans) [HGNC Symbol;Acc:23147]
806	94	107	0.0007	1.8286	0.3828	0	1	0	NM_017720.2	STAP2	signal transducing adaptor family member 2 [HGNC Symbol;Acc:30430]
809	94	107	0.0007	2.3968	0.29205	0	1	0	NM_001013841.1	STAP2	signal transducing adaptor family member 2 [HGNC Symbol;Acc:30430]
813	275	291	13.4432	22.3927	600.339	0	1	0	NM_033643.2	RPL36	ribosomal protein L36 [HGNC Symbol;Acc:13631]
816	1076	1099	3977.68	3470.33	1146.2	0	0	1	NM_006098.4	GNB2L1	guanine nucleotide binding protein (G protein), beta polypeptide 2-like 1 [HGNC Symbol;Acc:4399]
823	3751	3769	0.0042	0.1906	22.0322	0	0	1	NM_001015877.1	PHF6	PHD finger protein 6 [HGNC Symbol;Acc:18145]
825	4081	4099	0.0042	0.1957	21.4563	0	0	1	NM_032458.2	PHF6	PHD finger protein 6 [HGNC Symbol;Acc:18145]
826	89	112	0.0139	37.9056	0.3667	1	0	0	NM_001242581.1	RIN2	Ras and Rab interactor 2 [HGNC Symbol;Acc:18750]
830	92	115	1583.88	3.01691e+06	0.525	0	1	0	NR_002761.2	RNU2-2	RNA, U2 small nuclear 2 [HGNC Symbol;Acc:10152]
836	91	114	0.0353	11.987	2.94485	1	0	0	NM_002898.3	RBMS2	RNA binding motif, single stranded interacting protein 2 [HGNC Symbol;Acc:9909]
837	159	178	0.0016	0.5433	2.94485	1	0	0	NM_002898.3	RBMS2	RNA binding motif, single stranded interacting protein 2 [HGNC Symbol;Acc:9909]
840	100	114	0.0007	7.8784	0.08885	0	1	0	XR_112744.1	ATP6AP1L	ATPase, H+ transporting, lysosomal accessory protein 1-like [HGNC Symbol;Acc:28091]
841	100	114	0.0007	9.1324	0.07665	0	1	0	XR_108587.1	ATP6AP1L	ATPase, H+ transporting, lysosomal accessory protein 1-like [HGNC Symbol;Acc:28091]
843	5413	5434	0.0066	2.5928	2.5455	0	0	1	NM_000046.3	ARSB	arylsulfatase B [HGNC Symbol;Acc:714]
850	96	116	378.001	664.883	568.523	0	1	0	NM_001199802.1	RPL11	ribosomal protein L11 [HGNC Symbol;Acc:10301]
857	100	117	56.0617	1529.19	36.6611	1	0	0	NM_004060.3	CCNG1	cyclin G1 [HGNC Symbol;Acc:1592]
858	1137	1164	483.434	13186.5	36.6611	0	0	1	NM_004060.3	CCNG1	cyclin G1 [HGNC Symbol;Acc:1592]
863	104	117	0.0011	0.8342	1.31855	1	0	0	NM_198281.2	GPRIN3	GPRIN family member 3 [HGNC Symbol;Acc:27733]
867	99	119	0.1766	0.3495	505.333	1	0	0	NM_001152.4	SLC25A5	solute carrier family 25 (mitochondrial carrier; adenine nucleotide translocator), member 5 [HGNC Symbol;Acc:10991]
868	1055	1073	258.163	510.877	505.333	0	0	1	NM_001152.4	SLC25A5	solute carrier family 25 (mitochondrial carrier; adenine nucleotide translocator), member 5 [HGNC Symbol;Acc:10991]
869	99	119	378.001	617.351	612.294	0	1	0	NM_000975.3	RPL11	ribosomal protein L11 [HGNC Symbol;Acc:10301]
870	104	119	7.1563	1916.78	3.7335	1	0	0	NM_001199934.1	SESN1	sestrin 1 [HGNC Symbol;Acc:21595]
871	106	119	0.0004	0.0148	27.0676	1	0	0	NM_002167.4	ID3	inhibitor of DNA binding 3, dominant negative helix-loop-helix protein [HGNC Symbol;Acc:5362]
878	91	117	1454.13	10372.9	140.186	0	1	0	NR_001568.1	BCYRN1	brain cytoplasmic RNA 1 [HGNC Symbol;Acc:1022]
881	86	115	353.118	771.285	457.83	0	1	0	NM_003973.3	RPL14	ribosomal protein L14 [HGNC Symbol;Acc:10305]
882	293	308	0.309	0.6749	457.83	0	1	0	NM_003973.3	RPL14	ribosomal protein L14 [HGNC Symbol;Acc:10305]
883	695	716	0.0177	0.0387	457.83	0	0	1	NM_003973.3	RPL14	ribosomal protein L14 [HGNC Symbol;Acc:10305]
901	106	126	114.346	589.879	193.847	1	0	0	NM_001142283.1	RPS24	ribosomal protein S24 [HGNC Symbol;Acc:10411]
904	106	126	114.346	573.669	199.325	1	0	0	NM_001142282.1	RPS24	ribosomal protein S24 [HGNC Symbol;Acc:10411]
907	106	126	114.346	2510.34	45.5502	1	0	0	NM_001142285.1	RPS24	ribosomal protein S24 [HGNC Symbol;Acc:10411]
909	106	126	114.346	489.456	233.619	1	0	0	NM_033022.3	RPS24	ribosomal protein S24 [HGNC Symbol;Acc:10411]
912	106	126	114.346	411.383	277.956	1	0	0	NM_001026.4	RPS24	ribosomal protein S24 [HGNC Symbol;Acc:10411]
915	106	126	114.346	587.322	194.691	1	0	0	NM_001142284.1	RPS24	ribosomal protein S24 [HGNC Symbol;Acc:10411]
928	94	121	290.807	3848.12	75.5712	0	1	0	NM_198334.1	GANAB	glucosidase, alpha; neutral AB [HGNC Symbol;Acc:4138]
930	2922	2945	454.962	6020.31	75.5712	0	0	1	NM_198334.1	GANAB	glucosidase, alpha; neutral AB [HGNC Symbol;Acc:4138]
932	94	121	290.807	3927.82	74.0376	0	1	0	NM_198335.2	GANAB	glucosidase, alpha; neutral AB [HGNC Symbol;Acc:4138]
934	2988	3011	454.962	6145.01	74.0376	0	0	1	NM_198335.2	GANAB	glucosidase, alpha; neutral AB [HGNC Symbol;Acc:4138]
935	106	127	0.0353	17.8739	1.97495	1	0	0	NM_001098270.1	MGAT3	mannosyl (beta-1,4-)-glycoprotein beta-1,4-N-acetylglucosaminyltransferase [HGNC Symbol;Acc:7046]
937	109	127	0.4262	66.6406	6.3955	1	0	0	NM_001145358.1	SIN3A	SIN3 transcription regulator homolog A (yeast) [HGNC Symbol;Acc:19353]
939	111	127	29.5882	178.377	165.875	0	1	0	NM_007100.3	ATP5I	ATP synthase, H+ transporting, mitochondrial Fo complex, subunit E [HGNC Symbol;Acc:846]
940	111	127	29.5882	485.865	60.898	0	1	0	NR_033743.1	ATP5I	ATP synthase, H+ transporting, mitochondrial Fo complex, subunit E [HGNC Symbol;Acc:846]
947	106	128	0.0147	1441.18	0.0102	0	1	0	NR_034116.1	RP1-172N19.1
965	102	123	2718.81	2132.24	1275.1	0	1	0	NM_000992.2	RPL29	ribosomal protein L29 [HGNC Symbol;Acc:10331]
966	646	665	1088.54	853.695	1275.1	0	0	1	NM_000992.2	RPL29	ribosomal protein L29 [HGNC Symbol;Acc:10331]
968	107	130	0.0054	44.6835	0.12085	1	0	0	NM_032464.2	LAT2	linker for activation of T cells family, member 2 [HGNC Symbol;Acc:12749]
969	107	130	1.2712	1.6263	781.662	1	0	0	NM_178014.2	TUBB	tubulin, beta class I [HGNC Symbol;Acc:20778]
973	107	130	0.0054	45.7821	0.11795	1	0	0	NM_032463.2	LAT2	linker for activation of T cells family, member 2 [HGNC Symbol;Acc:12749]
974	107	130	0.0054	45.8989	0.11765	1	0	0	NM_014146.3	LAT2	linker for activation of T cells family, member 2 [HGNC Symbol;Acc:12749]
976	112	131	0.003	3.7081	0.80905	1	0	0	NM_014258.2	SYCP2	synaptonemal complex protein 2 [HGNC Symbol;Acc:11490]
983	114	132	0.03	1.6567	18.1082	1	0	0	NM_201429.1	RTN3	reticulon 3 [HGNC Symbol;Acc:10469]
985	114	132	0.03	1.6535	18.1428	1	0	0	NM_201430.1	RTN3	reticulon 3 [HGNC Symbol;Acc:10469]
986	114	132	0.03	2.9409	10.2011	1	0	0	NM_201428.1	RTN3	reticulon 3 [HGNC Symbol;Acc:10469]
988	114	132	0.03	1.555	19.2922	1	0	0	NM_006054.2	RTN3	reticulon 3 [HGNC Symbol;Acc:10469]
990	115	131	41.1499	29.3092	1403.99	0	1	0	NM_001030.4	RPS27	ribosomal protein S27 [HGNC Symbol;Acc:10416]
991	286	309	0.306	0.218	1403.99	0	0	1	NM_001030.4	RPS27	ribosomal protein S27 [HGNC Symbol;Acc:10416]
992	317	338	612.929	436.562	1403.99	0	0	1	NM_001030.4	RPS27	ribosomal protein S27 [HGNC Symbol;Acc:10416]
1018	123	136	0.0008	0.0229	34.9629	1	0	0	NM_152437.2	ZNF664	zinc finger protein 664 [HGNC Symbol;Acc:25406]
1019	123	136	0.0008	0.816	0.9804	1	0	0	NM_001204299.1	FAM101A	family with sequence similarity 101, member A [HGNC Symbol;Acc:27051]
1024	124	137	0.0008	80	0.01	0	1	0	XR_110050.1	RP11-101C21.1
1025	629	644	0.0021	210	0.01	0	1	0	XR_110050.1	RP11-101C21.1
1026	124	137	0.0008	80	0.01	0	1	0	XR_133338.1	RP11-101C21.1
1027	629	644	0.0021	210	0.01	0	1	0	XR_133338.1	RP11-101C21.1
1032	126	139	0.3607	0.3036	1187.98	0	1	0	NM_001003.2	RPLP1	ribosomal protein, large, P1 [HGNC Symbol;Acc:10372]
1033	157	177	47.456	39.9468	1187.98	0	1	0	NM_001003.2	RPLP1	ribosomal protein, large, P1 [HGNC Symbol;Acc:10372]
1034	206	229	851.379	716.661	1187.98	0	1	0	NM_001003.2	RPLP1	ribosomal protein, large, P1 [HGNC Symbol;Acc:10372]
1035	468	491	2083.84	1754.11	1187.98	0	0	1	NM_001003.2	RPLP1	ribosomal protein, large, P1 [HGNC Symbol;Acc:10372]
1036	126	139	0.3607	0.5063	712.436	0	1	0	NM_213725.1	RPLP1	ribosomal protein, large, P1 [HGNC Symbol;Acc:10372]
1037	157	177	47.456	66.6109	712.436	0	1	0	NM_213725.1	RPLP1	ribosomal protein, large, P1 [HGNC Symbol;Acc:10372]
1038	393	416	2083.84	2924.96	712.436	0	0	1	NM_213725.1	RPLP1	ribosomal protein, large, P1 [HGNC Symbol;Acc:10372]
1042	124	140	0.0118	15.6457	0.7542	1	0	0	NM_020805.1	KLHL14	kelch-like 14 (Drosophila) [HGNC Symbol;Acc:29266]
1045	119	142	241.609	461.559	523.464	0	1	0	NM_001019.4	RPS15A	ribosomal protein S15a [HGNC Symbol;Acc:10389]
1046	195	218	0.3511	0.6707	523.464	0	1	0	NM_001019.4	RPS15A	ribosomal protein S15a [HGNC Symbol;Acc:10389]
1047	495	518	1108.62	2117.86	523.464	0	0	1	NM_001019.4	RPS15A	ribosomal protein S15a [HGNC Symbol;Acc:10389]
1048	127	143	0.0088	1.6355	5.38075	1	0	0	NM_020834.2	HOMEZ	homeobox and leucine zipper encoding [HGNC Symbol;Acc:20164]
1049	1450	1467	0.0011	0.2044	5.38075	0	1	0	NM_020834.2	HOMEZ	homeobox and leucine zipper encoding [HGNC Symbol;Acc:20164]
1050	1513	1530	0.0035	0.6505	5.38075	0	1	0	NM_020834.2	HOMEZ	homeobox and leucine zipper encoding [HGNC Symbol;Acc:20164]
1122	133	153	0.0078	230.769	0.0338	0	1	0	NR_026979.1	RP11-279F6.1
1144	141	156	0.0007	Inf	0	0	1	0	NR_040065.1	RP13-614K11.1
1154	1427	1448	0.0054	0.5734	9.4171	0	0	1	NM_024016.3	HOXB8	homeobox B8 [HGNC Symbol;Acc:5119]
1167	688	711	1919.14	1816.57	1056.46	0	1	0	NM_001006.4	RPS3A	ribosomal protein S3A [HGNC Symbol;Acc:10421]
1170	144	160	0.0032	26.6778	0.11995	1	0	0	NM_020353.2	PLSCR4	phospholipid scramblase 4 [HGNC Symbol;Acc:16497]
1172	144	160	0.0032	29.3309	0.1091	1	0	0	NM_001128304.1	PLSCR4	phospholipid scramblase 4 [HGNC Symbol;Acc:16497]
1174	144	160	0.0032	28.2935	0.1131	1	0	0	NM_001128306.1	PLSCR4	phospholipid scramblase 4 [HGNC Symbol;Acc:16497]
1176	144	160	0.0032	30.9927	0.10325	1	0	0	NM_001177304.1	PLSCR4	phospholipid scramblase 4 [HGNC Symbol;Acc:16497]
1188	2638	2664	0.0111	206.512	0.05375	0	0	1	NM_207404.3	ZNF662	zinc finger protein 662 [HGNC Symbol;Acc:31930]
1197	122	155	488.805	279.855	1746.64	0	1	0	NM_001000.2	RPL39	ribosomal protein L39 [HGNC Symbol;Acc:10350]
1198	217	236	140.424	80.3965	1746.64	0	0	1	NM_001000.2	RPL39	ribosomal protein L39 [HGNC Symbol;Acc:10350]
1200	346	369	489.267	280.119	1746.64	0	0	1	NM_001000.2	RPL39	ribosomal protein L39 [HGNC Symbol;Acc:10350]
1203	149	165	0.0059	2.4155	2.44255	0	1	0	NR_003929.2	RP11-69E11.4
1209	151	164	0.2726	0.3074	886.793	0	1	0	NM_000984.5	RPL23A	ribosomal protein L23a [HGNC Symbol;Acc:10317]
1216	147	168	1320.91	1336.54	988.307	0	1	0	NM_000979.2	RPL18	ribosomal protein L18 [HGNC Symbol;Acc:10310]
1217	478	501	1164.38	1178.15	988.307	0	1	0	NM_000979.2	RPL18	ribosomal protein L18 [HGNC Symbol;Acc:10310]
1218	588	605	365.437	369.76	988.307	0	1	0	NM_000979.2	RPL18	ribosomal protein L18 [HGNC Symbol;Acc:10310]
1219	607	628	2747.09	2779.6	988.307	0	0	1	NM_000979.2	RPL18	ribosomal protein L18 [HGNC Symbol;Acc:10310]
1222	311	340	0.5297	145.038	3.65215	1	0	0	NM_001190452.1	MTRNR2L1	MT-RNR2-like 1 [HGNC Symbol;Acc:37155]
1225	311	334	399.993	8112.12	49.3081	1	0	0	NM_001190470.1	MTRNR2L8	MT-RNR2-like 8 [HGNC Symbol;Acc:37165]
1228	6457	6472	0.0132	7.5658	1.7447	0	0	1	NM_001172412.1	VANGL1	vang-like 1 (van gogh, Drosophila) [HGNC Symbol;Acc:15512]
1240	2556	2578	0.0067	1.3325	5.0283	0	0	1	NM_052845.3	MMAB	methylmalonic aciduria (cobalamin deficiency) cblB type [HGNC Symbol;Acc:19331]
1245	2643	2665	0.0067	1.4717	4.5525	0	1	0	NR_038118.1	NA	NA
1248	156	172	0.0013	47.7064	0.02725	0	1	0	NR_027433.1	NA	NA
1249	152	174	0.002	0.4209	4.75145	0	1	0	XR_132952.1	NA	NA
1250	157	173	0.0353	1498.94	0.02355	0	1	0	XM_003403665.1	NA	NA
1257	156	176	209.584	1315.55	159.313	0	1	0	NM_001030001.1	RPS29	ribosomal protein S29 [HGNC Symbol;Acc:10419]
1258	519	533	2.755	17.293	159.313	0	0	1	NM_001030001.1	RPS29	ribosomal protein S29 [HGNC Symbol;Acc:10419]
1259	156	176	209.584	289.057	725.063	0	1	0	NM_001032.3	RPS29	ribosomal protein S29 [HGNC Symbol;Acc:10419]
1261	155	177	0.0019	24.0506	0.079	1	0	0	NM_018945.3	PDE7B	phosphodiesterase 7B [HGNC Symbol;Acc:8792]
1265	161	178	0.0051	0.972	5.24665	1	0	0	NM_021964.2	ZNF148	zinc finger protein 148 [HGNC Symbol;Acc:12933]
1270	162	178	22.8814	16.9567	1349.4	0	1	0	NM_000988.3	RPL27	ribosomal protein L27 [HGNC Symbol;Acc:10328]
1271	205	228	637.544	472.464	1349.4	0	1	0	NM_000988.3	RPL27	ribosomal protein L27 [HGNC Symbol;Acc:10328]
1272	268	288	979.375	725.785	1349.4	0	1	0	NM_000988.3	RPL27	ribosomal protein L27 [HGNC Symbol;Acc:10328]
1287	167	180	0.0008	Inf	0	1	0	0	NM_207445.2	C15orf54	chromosome 15 open reading frame 54 [HGNC Symbol;Acc:33797]
1292	157	180	435.899	48628.2	8.9639	0	1	0	NM_001042529.2	COASY	CoA synthase [HGNC Symbol;Acc:29932]
1293	1236	1257	335.646	37444.2	8.9639	0	1	0	NM_001042529.2	COASY	CoA synthase [HGNC Symbol;Acc:29932]
1295	169	184	2.3187	145.902	15.8922	0	1	0	NM_001099673.1	C8orf59	chromosome 8 open reading frame 59 [HGNC Symbol;Acc:32235]
1296	390	413	496.892	31266.5	15.8922	0	1	0	NM_001099673.1	C8orf59	chromosome 8 open reading frame 59 [HGNC Symbol;Acc:32235]
1302	167	189	4866.75	17121.4	284.25	0	1	0	NM_000997.4	RPL37	ribosomal protein L37 [HGNC Symbol;Acc:10347]
1303	154	187	1675.13	7688.06	217.888	1	0	0	NM_002568.3	PABPC1	poly(A) binding protein, cytoplasmic 1 [HGNC Symbol;Acc:8554]
1311	172	187	0.0006	Inf	0	0	1	0	NR_038878.1	NA	NA
1315	155	189	35.7494	99.7775	358.291	0	1	0	NM_001024921.2	RPL9	ribosomal protein L9 [HGNC Symbol;Acc:10369]
1317	507	524	58.4079	163.018	358.291	0	1	0	NM_001024921.2	RPL9	ribosomal protein L9 [HGNC Symbol;Acc:10369]
1323	979	1002	0.1063	28.5002	3.7298	0	0	1	NM_024041.3	SCNM1	sodium channel modifier 1 [HGNC Symbol;Acc:23136]
1326	929	952	0.1046	31.2963	3.34225	0	1	0	NR_037937.1	NA	NA
1338	932	959	0.0388	40.8185	0.95055	0	1	0	XR_111671.1	NA	NA
1340	1756	1770	0.0018	118.033	0.01525	0	1	0	NM_015657.3	ABCA12	ATP-binding cassette, sub-family A (ABC1), member 12 [HGNC Symbol;Acc:14637]
1343	169	191	0.0883	1.3277	66.5071	0	1	0	NM_003217.2	TMBIM6	transmembrane BAX inhibitor motif containing 6 [HGNC Symbol;Acc:11723]
1344	176	191	0.9587	Inf	0	0	1	0	XR_110327.1	RP11-567C2.1
1345	176	191	0.9587	Inf	0	0	1	0	XR_133010.1	RP11-567C2.1
1346	173	192	231.05	102785	2.2479	0	1	0	NM_022406.2	XRCC4	X-ray repair complementing defective repair in Chinese hamster cells 4 [HGNC Symbol;Acc:12831]
1348	173	192	231.05	115626	1.99825	0	1	0	NM_003401.3	XRCC4	X-ray repair complementing defective repair in Chinese hamster cells 4 [HGNC Symbol;Acc:12831]
1364	7226	7241	0.0004	13.8408	0.0289	0	0	1	NM_021007.2	SCN2A	sodium channel, voltage-gated, type II, alpha subunit [HGNC Symbol;Acc:10588]
1366	174	196	0.2648	0.9157	289.169	0	1	0	NM_199440.1	HSPD1	heat shock 60kDa protein 1 (chaperonin) [HGNC Symbol;Acc:5261]
1367	2146	2169	979.768	3388.22	289.169	0	0	1	NM_199440.1	HSPD1	heat shock 60kDa protein 1 (chaperonin) [HGNC Symbol;Acc:5261]
1371	182	196	0.0078	6.0845	1.28195	0	1	0	NM_030777.3	SLC2A10	solute carrier family 2 (facilitated glucose transporter), member 10 [HGNC Symbol;Acc:13444]
1399	178	200	0.1836	136.775	1.34235	1	0	0	NM_020716.1	GRAMD1B	GRAM domain containing 1B [HGNC Symbol;Acc:29214]
1405	189	203	0.0033	Inf	0	1	0	0	NM_001136003.1	C2CD4D	C2 calcium-dependent domain containing 4D [HGNC Symbol;Acc:37210]
1410	185	207	0.0029	Inf	0	1	0	0	NM_001112812.1	GRIA4	glutamate receptor, ionotropic, AMPA 4 [HGNC Symbol;Acc:4574]
1413	185	207	0.0029	205.674	0.0141	0	1	0	NR_046356.1	NA	NA
1414	188	221	0.0773	Inf	0	1	0	0	NM_005296.2	LPAR4	lysophosphatidic acid receptor 4 [HGNC Symbol;Acc:4478]
1415	188	205	0.3354	6.3721	52.636	1	0	0	NM_007040.3	HNRNPUL1	heterogeneous nuclear ribonucleoprotein U-like 1 [HGNC Symbol;Acc:17011]
1418	168	197	353.117	872.829	404.566	0	1	0	NM_001034996.1	RPL14	ribosomal protein L14 [HGNC Symbol;Acc:10305]
1419	375	390	0.309	0.7638	404.566	0	1	0	NM_001034996.1	RPL14	ribosomal protein L14 [HGNC Symbol;Acc:10305]
1420	777	798	0.0177	0.0438	404.566	0	0	1	NM_001034996.1	RPL14	ribosomal protein L14 [HGNC Symbol;Acc:10305]
1422	190	205	0.0006	5.4845	0.1094	0	1	0	NM_004119.2	FLT3	fms-related tyrosine kinase 3 [HGNC Symbol;Acc:3765]
1430	193	207	0.0006	Inf	0	0	1	0	NM_001160325.1	OR6P1	olfactory receptor, family 6, subfamily P, member 1 [HGNC Symbol;Acc:15036]
1431	193	207	0.0005	Inf	0	0	1	0	NM_001001915.1	OR2G2	olfactory receptor, family 2, subfamily G, member 2 [HGNC Symbol;Acc:15007]
1436	195	207	0.0007	5.7661	0.1214	0	1	0	XR_108680.1	JARID2-AS1	JARID2 antisense RNA 1 [HGNC Symbol;Acc:40314]
1447	379	395	13.4432	34.9891	384.211	0	1	0	NM_015414.3	RPL36	ribosomal protein L36 [HGNC Symbol;Acc:13631]
1450	181	204	1013.18	1259.57	804.386	0	1	0	NM_001004.3	RPLP2	ribosomal protein, large, P2 [HGNC Symbol;Acc:10377]
1452	449	468	487.869	606.511	804.386	0	0	1	NM_001004.3	RPLP2	ribosomal protein, large, P2 [HGNC Symbol;Acc:10377]
1457	193	214	0.0018	3600	0.0005	1	0	0	NM_080630.3	COL11A1	collagen, type XI, alpha 1 [HGNC Symbol;Acc:2186]
1459	193	214	0.0018	3600	0.0005	1	0	0	NM_001190709.1	COL11A1	collagen, type XI, alpha 1 [HGNC Symbol;Acc:2186]
1461	193	214	0.0018	3600	0.0005	1	0	0	NM_001854.3	COL11A1	collagen, type XI, alpha 1 [HGNC Symbol;Acc:2186]
1462	193	214	0.0018	3600	0.0005	1	0	0	NM_080629.2	COL11A1	collagen, type XI, alpha 1 [HGNC Symbol;Acc:2186]
1463	184	207	1165.5	136143	8.56085	0	1	0	NM_001145432.1	C4orf52	chromosome 4 open reading frame 52 [HGNC Symbol;Acc:37260]
1466	202	215	0.001	17.0213	0.05875	1	0	0	NM_001150.2	ANPEP	alanyl (membrane) aminopeptidase [HGNC Symbol;Acc:500]
1473	189	212	1.1979	847.021	1.41425	0	1	0	NR_003051.3	RMRP	RNA component of mitochondrial RNA processing endoribonuclease [HGNC Symbol;Acc:10031]
1474	194	216	0.2648	0.8826	300.035	0	1	0	NM_002156.4	HSPD1	heat shock 60kDa protein 1 (chaperonin) [HGNC Symbol;Acc:5261]
1475	2166	2189	979.768	3265.52	300.035	0	0	1	NM_002156.4	HSPD1	heat shock 60kDa protein 1 (chaperonin) [HGNC Symbol;Acc:5261]
1487	1077	1090	0.0004	4.779	0.0837	0	1	0	NR_038377.1	NA	NA
1498	210	224	4.0977	422.424	9.70045	1	0	0	NM_001008727.2	ZNF121	zinc finger protein 121 [HGNC Symbol;Acc:12904]
1499	208	225	0.0078	1.0539	7.4011	0	1	0	NR_038361.1	RSBN1L-AS1	RSBN1L antisense RNA 1 [HGNC Symbol;Acc:44173]
1500	209	225	0.0004	2.4279	0.16475	1	0	0	NM_020204.2	LHX9	LIM homeobox 9 [HGNC Symbol;Acc:14222]
1501	210	225	2.3187	217.589	10.6563	0	1	0	NM_001099672.1	C8orf59	chromosome 8 open reading frame 59 [HGNC Symbol;Acc:32235]
1502	431	454	496.892	46628.7	10.6563	0	1	0	NM_001099672.1	C8orf59	chromosome 8 open reading frame 59 [HGNC Symbol;Acc:32235]
1504	6507	6522	0.0132	7.7204	1.70975	0	0	1	NM_001172411.1	VANGL1	vang-like 1 (van gogh, Drosophila) [HGNC Symbol;Acc:15512]
1506	6513	6528	0.0132	7.5349	1.75185	0	0	1	NM_138959.2	VANGL1	vang-like 1 (van gogh, Drosophila) [HGNC Symbol;Acc:15512]
1509	225	249	1797.09	3384.91	530.913	0	1	0	NM_001002.3	RPLP0	ribosomal protein, large, P0 [HGNC Symbol;Acc:10371]
1516	202	227	9.9929	178924	0.05585	0	1	0	NR_027153.1	RPL21P44	ribosomal protein L21 pseudogene 44 [HGNC Symbol;Acc:33820]
1518	209	229	320.138	506.096	632.563	1	0	0	NM_002520.6	NPM1	nucleophosmin (nucleolar phosphoprotein B23, numatrin) [HGNC Symbol;Acc:7910]
1519	209	229	320.138	533.055	600.572	1	0	0	NM_199185.3	NPM1	nucleophosmin (nucleolar phosphoprotein B23, numatrin) [HGNC Symbol;Acc:7910]
1520	209	229	320.138	593.669	539.253	1	0	0	NM_001037738.2	NPM1	nucleophosmin (nucleolar phosphoprotein B23, numatrin) [HGNC Symbol;Acc:7910]
1524	209	228	198.057	722.548	274.11	0	1	0	NM_001177413.1	RPS27A	ribosomal protein S27a [HGNC Symbol;Acc:10417]
1529	216	229	0.0007	17.1779	0.04075	0	1	0	NM_001007122.2	FSD2	fibronectin type III and SPRY domain containing 2 [HGNC Symbol;Acc:18024]
1531	497	512	0.0019	1187.5	0.0016	0	1	0	NM_001252652.1	SLC1A2	solute carrier family 1 (glial high affinity glutamate transporter), member 2 [HGNC Symbol;Acc:10940]
1536	217	230	0.0027	2.0609	1.3101	1	0	0	NM_001164746.1	RASSF8	Ras association (RalGDS/AF-6) domain family (N-terminal) member 8 [HGNC Symbol;Acc:13232]
1539	213	233	761.692	1889.04	403.218	0	1	0	NM_001035258.1	RPL38	ribosomal protein L38 [HGNC Symbol;Acc:10349]
1562	1964	1984	139.509	23818.2	5.85725	0	0	1	NM_015701.4	ERLEC1	endoplasmic reticulum lectin 1 [HGNC Symbol;Acc:25222]
1565	1886	1906	139.509	25462.3	5.47905	0	0	1	NM_001127397.2	ERLEC1	endoplasmic reticulum lectin 1 [HGNC Symbol;Acc:25222]
1568	1802	1822	139.509	25063.2	5.5663	0	0	1	NM_001127398.2	ERLEC1	endoplasmic reticulum lectin 1 [HGNC Symbol;Acc:25222]
1587	219	237	16.6741	8.5957	1939.82	0	1	0	NM_001007.4	RPS4X	ribosomal protein S4, X-linked [HGNC Symbol;Acc:10424]
1588	224	237	0.0011	Inf	0	0	1	0	NR_033881.1	RP11-146N18.1
1594	220	239	231.05	121717	1.89825	0	1	0	NM_022550.2	XRCC4	X-ray repair complementing defective repair in Chinese hamster cells 4 [HGNC Symbol;Acc:12831]
1602	7575	7588	0.0008	0.0684	11.7007	0	0	1	NM_003127.3	SPTAN1	spectrin, alpha, non-erythrocytic 1 [HGNC Symbol;Acc:11273]
1604	7590	7603	0.0008	0.0691	11.5852	0	0	1	NM_001130438.2	SPTAN1	spectrin, alpha, non-erythrocytic 1 [HGNC Symbol;Acc:11273]
1606	7515	7528	0.0008	0.0676	11.8292	0	0	1	NM_001195532.1	NA	NA
1610	220	241	467.683	2327.3	200.955	0	1	0	NM_003091.3	SNRPB	small nuclear ribonucleoprotein polypeptides B and B1 [HGNC Symbol;Acc:11153]
1611	255	268	0.0004	0.002	200.955	0	1	0	NM_003091.3	SNRPB	small nuclear ribonucleoprotein polypeptides B and B1 [HGNC Symbol;Acc:11153]
1612	763	785	450.779	2243.18	200.955	0	1	0	NM_003091.3	SNRPB	small nuclear ribonucleoprotein polypeptides B and B1 [HGNC Symbol;Acc:11153]
1613	220	241	467.683	2474.15	189.028	0	1	0	NM_198216.1	SNRPB	small nuclear ribonucleoprotein polypeptides B and B1 [HGNC Symbol;Acc:11153]
1614	255	268	0.0004	0.0021	189.028	0	1	0	NM_198216.1	SNRPB	small nuclear ribonucleoprotein polypeptides B and B1 [HGNC Symbol;Acc:11153]
1615	763	785	450.779	2384.72	189.028	0	1	0	NM_198216.1	SNRPB	small nuclear ribonucleoprotein polypeptides B and B1 [HGNC Symbol;Acc:11153]
1621	226	242	0.0005	2.881	0.17355	0	1	0	NR_038414.1	BZRAP1-AS1	BZRAP1 antisense RNA 1 [HGNC Symbol;Acc:44148]
1623	226	242	0.0005	2.8058	0.1782	0	1	0	NR_038415.1	BZRAP1-AS1	BZRAP1 antisense RNA 1 [HGNC Symbol;Acc:44148]
1625	226	242	0.0005	2.7956	0.17885	0	1	0	NR_038416.1	BZRAP1-AS1	BZRAP1 antisense RNA 1 [HGNC Symbol;Acc:44148]
1633	230	247	15.7852	250.711	62.9618	1	0	0	NM_033251.2	RPL13	ribosomal protein L13 [HGNC Symbol;Acc:10303]
1639	234	248	0.0019	132.867	0.0143	1	0	0	NM_052913.2	TMEM200A	transmembrane protein 200A [HGNC Symbol;Acc:21075]
1644	233	250	78.5958	269.317	291.834	0	1	0	NM_003757.2	EIF3I	eukaryotic translation initiation factor 3, subunit I [HGNC Symbol;Acc:3272]
1646	236	250	0.7991	1.111	719.291	0	1	0	NM_001017.2	RPS13	ribosomal protein S13 [HGNC Symbol;Acc:10386]
1653	237	252	0.0112	0.0254	441.069	0	1	0	NM_002882.2	RANBP1	RAN binding protein 1 [HGNC Symbol;Acc:9847]
1657	383	402	198.057	815.785	242.781	0	1	0	NM_002954.5	RPS27A	ribosomal protein S27a [HGNC Symbol;Acc:10417]
1658	239	253	32.8478	335353	0.09795	0	1	0	NM_006229.2	PNLIPRP1	pancreatic lipase-related protein 1 [HGNC Symbol;Acc:9156]
1659	239	253	0.0005	2.6254	0.19045	1	0	0	XM_003119104.1	NA	NA
1669	249	275	0.2362	2639.11	0.0895	0	1	0	XR_133384.1	NA	NA
1670	240	258	40.524	717.724	56.4618	0	1	0	NM_014062.1	NOB1	NIN1/RPN12 binding protein 1 homolog (S. cerevisiae) [HGNC Symbol;Acc:29540]
1672	245	258	0.0007	0.6415	1.09115	1	0	0	NM_017705.3	PAQR5	progestin and adipoQ receptor family member V [HGNC Symbol;Acc:29645]
1676	226	254	705.846	1265.7	557.674	0	1	0	NM_012423.2	RPL13A	ribosomal protein L13a [HGNC Symbol;Acc:10304]
1678	226	259	0.0883	0.2008	439.74	0	1	0	NR_026712.1	RPL13AP5	ribosomal protein L13a pseudogene 5 [HGNC Symbol;Acc:23736]
1685	341	362	3.6306	13.6348	266.274	0	1	0	NM_032704.3	TUBA1C	tubulin, alpha 1c [HGNC Symbol;Acc:20768]
1686	723	746	154.365	579.721	266.274	0	1	0	NM_032704.3	TUBA1C	tubulin, alpha 1c [HGNC Symbol;Acc:20768]
1687	829	851	42.5427	159.77	266.274	0	1	0	NM_032704.3	TUBA1C	tubulin, alpha 1c [HGNC Symbol;Acc:20768]
1688	892	907	0.792	2.9744	266.274	0	1	0	NM_032704.3	TUBA1C	tubulin, alpha 1c [HGNC Symbol;Acc:20768]
1690	246	261	7.3516	1648.93	4.4584	1	0	0	NM_002585.3	PBX1	pre-B-cell leukemia homeobox 1 [HGNC Symbol;Acc:8632]
1693	246	261	7.3516	1615.52	4.5506	1	0	0	NM_001204961.1	NA	NA
1696	246	261	7.3516	2232.66	3.29275	1	0	0	NM_001204963.1	PBX1	pre-B-cell leukemia homeobox 1 [HGNC Symbol;Acc:8632]
1714	2642	2661	0.0004	0.3863	1.03535	0	1	0	NR_033884.1	NA	NA
1717	249	263	0.0004	35.0877	0.0114	1	0	0	NM_001201529.1	PCSK2	proprotein convertase subtilisin/kexin type 2 [HGNC Symbol;Acc:8744]
1719	249	263	0.0004	35.8744	0.01115	1	0	0	NM_002594.3	PCSK2	proprotein convertase subtilisin/kexin type 2 [HGNC Symbol;Acc:8744]
1724	246	264	0.946	38.8278	24.364	1	0	0	NM_006357.2	UBE2E3	ubiquitin-conjugating enzyme E2E 3 [HGNC Symbol;Acc:12479]
1735	248	268	761.692	1597.2	476.893	0	1	0	NM_000999.3	RPL38	ribosomal protein L38 [HGNC Symbol;Acc:10349]
1737	250	266	0.0114	58.8235	0.1938	1	0	0	NM_005447.3	RASSF9	Ras association (RalGDS/AF-6) domain family (N-terminal) member 9 [HGNC Symbol;Acc:15739]
1738	260	273	545.489	36461.4	14.9608	0	1	0	NR_036659.1	ZNFX1-AS1	ZNFX1 antisense RNA 1 [HGNC Symbol;Acc:33101]
1742	256	268	0.0004	32	0.0125	0	1	0	XR_133495.1	NA	NA
1743	256	268	0.0004	32	0.0125	0	1	0	XR_132546.1	NA	NA
1747	254	272	34.4005	864.032	39.8139	1	0	0	NM_001098616.1	C1orf43	chromosome 1 open reading frame 43 [HGNC Symbol;Acc:29876]
1748	254	272	34.4005	947.71	36.2985	1	0	0	NM_015449.2	C1orf43	chromosome 1 open reading frame 43 [HGNC Symbol;Acc:29876]
1749	254	272	34.4005	987.21	34.8462	1	0	0	NM_138740.2	C1orf43	chromosome 1 open reading frame 43 [HGNC Symbol;Acc:29876]
1751	259	273	25.0007	4640.85	5.3871	1	0	0	NM_015859.2	GTF2A1	general transcription factor IIA, 1, 19/37kDa [HGNC Symbol;Acc:4646]
1752	248	271	385.936	417.295	924.853	0	1	0	NM_001028.2	RPS25	ribosomal protein S25 [HGNC Symbol;Acc:10413]
1753	342	360	194.721	210.543	924.853	0	1	0	NM_001028.2	RPS25	ribosomal protein S25 [HGNC Symbol;Acc:10413]
1772	259	277	0.0177	Inf	0	0	1	0	NM_001030013.1	NPS	neuropeptide S [HGNC Symbol;Acc:33940]
1773	263	278	0.0016	1.192	1.34225	0	1	0	NM_001146055.1	SNCA	synuclein, alpha (non A4 component of amyloid precursor) [HGNC Symbol;Acc:11138]
1774	907	935	472.775	352226	1.34225	0	0	1	NM_001146055.1	SNCA	synuclein, alpha (non A4 component of amyloid precursor) [HGNC Symbol;Acc:11138]
1780	264	279	0.0035	1.6023	2.18435	1	0	0	NM_178422.5	PAQR7	progestin and adipoQ receptor family member VII [HGNC Symbol;Acc:23146]
1782	267	279	0.0007	5.7899	0.1209	0	1	0	NM_152889.2	CHST13	carbohydrate (chondroitin 4) sulfotransferase 13 [HGNC Symbol;Acc:21755]
1788	258	281	0.1053	699.203	0.1506	0	1	0	NR_033928.1	RP11-1149O23.3
1791	266	281	0.0088	1.2813	6.86785	1	0	0	NM_006243.3	PPP2R5A	protein phosphatase 2, regulatory subunit B', alpha [HGNC Symbol;Acc:9309]
1806	260	285	1286.91	4723.63	272.44	0	0	1	NM_015933.3	TMA7	translational machinery associated 7 homolog (S. cerevisiae) [HGNC Symbol;Acc:26932]
1807	326	349	1357.47	4982.62	272.44	0	0	1	NM_015933.3	TMA7	translational machinery associated 7 homolog (S. cerevisiae) [HGNC Symbol;Acc:26932]
1811	245	278	1338.16	821.653	1628.62	0	1	0	NM_001012.1	RPS8	ribosomal protein S8 [HGNC Symbol;Acc:10441]
1812	268	285	12.5535	119.207	105.308	0	1	0	NM_001253383.1	RPL15	ribosomal protein L15 [HGNC Symbol;Acc:10306]
1813	302	319	18.9848	180.278	105.308	0	1	0	NM_001253383.1	RPL15	ribosomal protein L15 [HGNC Symbol;Acc:10306]
1814	474	494	226.648	2152.23	105.308	0	1	0	NM_001253383.1	RPL15	ribosomal protein L15 [HGNC Symbol;Acc:10306]
1815	661	686	325.754	3093.34	105.308	0	1	0	NM_001253383.1	RPL15	ribosomal protein L15 [HGNC Symbol;Acc:10306]
1817	754	777	2241.93	21289.2	105.308	0	0	1	NM_001253383.1	RPL15	ribosomal protein L15 [HGNC Symbol;Acc:10306]
1818	1982	2005	385.04	3656.3	105.308	0	0	1	NM_001253383.1	RPL15	ribosomal protein L15 [HGNC Symbol;Acc:10306]
1819	270	285	0.0059	0.1472	40.0791	0	1	0	NM_001242892.1	CSDE1	cold shock domain containing E1, RNA-binding [HGNC Symbol;Acc:29905]
1820	3272	3287	0.0027	0.0674	40.0791	0	0	1	NM_001242892.1	CSDE1	cold shock domain containing E1, RNA-binding [HGNC Symbol;Acc:29905]
1822	270	285	0.0059	0.1409	41.8745	0	1	0	NM_001242893.1	CSDE1	cold shock domain containing E1, RNA-binding [HGNC Symbol;Acc:29905]
1823	3179	3194	0.0027	0.0645	41.8745	0	0	1	NM_001242893.1	CSDE1	cold shock domain containing E1, RNA-binding [HGNC Symbol;Acc:29905]
1825	272	285	0.0006	0.0804	7.46695	0	0	1	NM_001110215.1	CENPM	centromere protein M [HGNC Symbol;Acc:18352]
1827	285	309	1797.09	3582.73	501.6	0	1	0	NM_053275.3	RPLP0	ribosomal protein, large, P0 [HGNC Symbol;Acc:10371]
1829	262	285	274.654	901.444	304.683	0	1	0	NM_004515.2	ILF2	interleukin enhancer binding factor 2, 45kDa [HGNC Symbol;Acc:6037]
1831	1040	1061	749.093	2458.6	304.683	0	1	0	NM_004515.2	ILF2	interleukin enhancer binding factor 2, 45kDa [HGNC Symbol;Acc:6037]
1835	275	287	0.001	0.1021	9.7985	0	1	0	NM_183323.2	PAIP1	poly(A) binding protein interacting protein 1 [HGNC Symbol;Acc:16945]
1836	260	289	217.15	2998.96	72.4085	0	1	0	NM_001199344.1	RPL17	ribosomal protein L17 [HGNC Symbol;Acc:10307]
1837	438	461	114.452	1580.64	72.4085	0	1	0	NM_001199344.1	RPL17	ribosomal protein L17 [HGNC Symbol;Acc:10307]
1838	609	632	216.197	2985.79	72.4085	0	1	0	NM_001199344.1	RPL17	ribosomal protein L17 [HGNC Symbol;Acc:10307]
1840	276	298	0.161	7523.36	0.0214	0	1	0	XR_109807.2	NA	NA
1856	278	291	0.2726	1065.47	0.25585	0	1	0	NR_026973.1	NA	NA
1857	278	291	0.0008	Inf	0	0	1	0	NM_001145643.1	PHGR1	proline/histidine/glycine-rich 1 [HGNC Symbol;Acc:37226]
1859	274	292	98.8329	129.702	762	0	0	1	NM_001031.4	RPS28	ribosomal protein S28 [HGNC Symbol;Acc:10418]
1868	4810	4823	0.001	12.0265	0.08315	0	1	0	XR_108418.2	NA	NA
1874	275	294	0.002	0.4372	4.5749	0	1	0	XM_003118910.1	NA	NA
1875	279	294	0.0033	2.3605	1.398	1	0	0	NM_001198533.1	OXR1	oxidation resistance 1 [HGNC Symbol;Acc:15822]
1878	279	294	0.0033	2.4186	1.3644	1	0	0	NM_018002.3	OXR1	oxidation resistance 1 [HGNC Symbol;Acc:15822]
1886	280	294	1.6329	107.954	15.1259	0	1	0	NM_002333.3	LRP3	low density lipoprotein receptor-related protein 3 [HGNC Symbol;Acc:6695]
1891	2040	2055	1.6772	1468.01	1.1425	0	1	0	NM_002557.3	OVGP1	oviductal glycoprotein 1, 120kDa [HGNC Symbol;Acc:8524]
1894	437	453	0.0088	Inf	0	0	1	0	NR_001525.1	TTTY4C	testis-specific transcript, Y-linked 4C (non-protein coding) [HGNC Symbol;Acc:31892]
1897	437	453	0.0088	Inf	0	0	1	0	NR_002177.1	TTTY4C	testis-specific transcript, Y-linked 4C (non-protein coding) [HGNC Symbol;Acc:31892]
1899	437	453	0.0088	Inf	0	0	1	0	NR_002178.1	TTTY4C	testis-specific transcript, Y-linked 4C (non-protein coding) [HGNC Symbol;Acc:31892]
1900	273	296	1733.15	16533.5	104.827	0	0	1	NM_019059.2	TOMM7	translocase of outer mitochondrial membrane 7 homolog (yeast) [HGNC Symbol;Acc:21648]
1906	276	299	0.2825	3.8957	72.5152	0	1	0	NM_005052.2	RAC3	ras-related C3 botulinum toxin substrate 3 (rho family, small GTP binding protein Rac3) [HGNC Symbol;Acc:9803]
1909	2234	2248	0.0166	0.5735	28.9431	0	1	0	NM_006369.4	LRRC41	leucine rich repeat containing 41 [HGNC Symbol;Acc:16917]
1912	285	299	0.001	0.4244	2.35645	1	0	0	NM_133439.2	TADA2A	transcriptional adaptor 2A [HGNC Symbol;Acc:11531]
1914	285	299	0.001	0.2771	3.6083	1	0	0	NM_001488.3	TADA2A	transcriptional adaptor 2A [HGNC Symbol;Acc:11531]
1917	283	300	101.756	700.56	145.25	0	1	0	NM_003145.3	SSR2	signal sequence receptor, beta (translocon-associated protein beta) [HGNC Symbol;Acc:11324]
1927	285	304	198.057	835.678	237.002	0	1	0	NM_001135592.2	NA	NA
1928	286	304	139.576	6369.15	21.9144	0	1	0	NM_005669.4	REEP5	receptor accessory protein 5 [HGNC Symbol;Acc:30077]
1930	277	306	217.15	3079	70.5261	0	1	0	NM_001199341.1	RPL17	ribosomal protein L17 [HGNC Symbol;Acc:10307]
1931	455	478	114.452	1622.83	70.5261	0	1	0	NM_001199341.1	RPL17	ribosomal protein L17 [HGNC Symbol;Acc:10307]
1932	626	649	216.197	3065.49	70.5261	0	1	0	NM_001199341.1	RPL17	ribosomal protein L17 [HGNC Symbol;Acc:10307]
1941	289	306	12.5535	120.632	104.064	0	1	0	NM_001253382.1	RPL15	ribosomal protein L15 [HGNC Symbol;Acc:10306]
1942	323	340	18.9848	182.433	104.064	0	1	0	NM_001253382.1	RPL15	ribosomal protein L15 [HGNC Symbol;Acc:10306]
1943	495	515	226.648	2177.96	104.064	0	1	0	NM_001253382.1	RPL15	ribosomal protein L15 [HGNC Symbol;Acc:10306]
1944	682	707	325.754	3130.31	104.064	0	1	0	NM_001253382.1	RPL15	ribosomal protein L15 [HGNC Symbol;Acc:10306]
1946	775	798	2241.93	21543.7	104.064	0	0	1	NM_001253382.1	RPL15	ribosomal protein L15 [HGNC Symbol;Acc:10306]
1947	2003	2026	385.04	3700.01	104.064	0	0	1	NM_001253382.1	RPL15	ribosomal protein L15 [HGNC Symbol;Acc:10306]
1960	286	309	406.975	2732.95	148.914	0	1	0	NM_021019.4	MYL6	myosin, light chain 6, alkali, smooth muscle and non-muscle [HGNC Symbol;Acc:7587]
1962	286	309	406.975	2576.41	157.962	0	1	0	NM_079423.3	MYL6	myosin, light chain 6, alkali, smooth muscle and non-muscle [HGNC Symbol;Acc:7587]
1964	289	309	1119.73	1008.76	1110	0	1	0	NM_001404.4	EEF1G	eukaryotic translation elongation factor 1 gamma [HGNC Symbol;Acc:3213]
1965	1035	1070	809.901	729.64	1110	0	1	0	NM_001404.4	EEF1G	eukaryotic translation elongation factor 1 gamma [HGNC Symbol;Acc:3213]
1966	1471	1488	87.2593	78.6119	1110	0	0	1	NM_001404.4	EEF1G	eukaryotic translation elongation factor 1 gamma [HGNC Symbol;Acc:3213]
1968	294	309	2.3187	259.753	8.92655	0	1	0	NM_001099671.1	C8orf59	chromosome 8 open reading frame 59 [HGNC Symbol;Acc:32235]
1969	515	538	496.892	55664.5	8.92655	0	1	0	NM_001099671.1	C8orf59	chromosome 8 open reading frame 59 [HGNC Symbol;Acc:32235]
1972	288	311	1259.84	6884.96	182.985	0	1	0	NM_016404.1	TRMT112	tRNA methyltransferase 11-2 homolog (S. cerevisiae) [HGNC Symbol;Acc:26940]
1974	295	312	0.0287	14.2761	2.01035	0	1	0	NM_001005498.3	RHBDF2	rhomboid 5 homolog 2 (Drosophila) [HGNC Symbol;Acc:20788]
1975	297	312	2.3187	252.864	9.16975	0	1	0	NM_001099670.1	C8orf59	chromosome 8 open reading frame 59 [HGNC Symbol;Acc:32235]
1976	518	541	496.892	54188.1	9.16975	0	1	0	NM_001099670.1	C8orf59	chromosome 8 open reading frame 59 [HGNC Symbol;Acc:32235]
1980	660	675	44.3907	69.0466	642.909	0	1	0	NM_006325.3	RAN	RAN, member RAS oncogene family [HGNC Symbol;Acc:9846]
1996	289	312	435.899	49727.5	8.76575	0	1	0	NM_001042532.3	COASY	CoA synthase [HGNC Symbol;Acc:29932]
1997	1368	1389	335.646	38290.7	8.76575	0	1	0	NM_001042532.3	COASY	CoA synthase [HGNC Symbol;Acc:29932]
2003	295	316	0.0145	3.4852	4.16045	0	1	0	NR_026981.1	NA	NA
2008	300	317	12.5535	123.993	101.244	0	1	0	NM_001253380.1	RPL15	ribosomal protein L15 [HGNC Symbol;Acc:10306]
2009	334	351	18.9848	187.516	101.244	0	1	0	NM_001253380.1	RPL15	ribosomal protein L15 [HGNC Symbol;Acc:10306]
2010	506	526	226.648	2238.64	101.244	0	1	0	NM_001253380.1	RPL15	ribosomal protein L15 [HGNC Symbol;Acc:10306]
2011	693	718	325.754	3217.53	101.244	0	1	0	NM_001253380.1	RPL15	ribosomal protein L15 [HGNC Symbol;Acc:10306]
2013	786	809	2241.93	22143.9	101.244	0	0	1	NM_001253380.1	RPL15	ribosomal protein L15 [HGNC Symbol;Acc:10306]
2014	2014	2037	385.04	3803.1	101.244	0	0	1	NM_001253380.1	RPL15	ribosomal protein L15 [HGNC Symbol;Acc:10306]
2015	301	317	0.0118	Inf	0	0	1	0	XR_110236.1	NA	NA
2016	301	317	0.0118	Inf	0	0	1	0	XR_133052.1	NA	NA
2017	303	317	0.7803	Inf	0	1	0	0	NM_000812.3	GABRB1	gamma-aminobutyric acid (GABA) A receptor, beta 1 [HGNC Symbol;Acc:4081]
2020	14087	14101	0.0007	0.067	10.4555	0	1	0	NM_004667.5	HERC2	HECT and RLD domain containing E3 ubiquitin protein ligase 2 [HGNC Symbol;Acc:4868]
2022	304	318	0.0014	0.0413	33.9218	0	1	0	XR_132986.1	NA	NA
2023	304	318	0.0014	0.0476	29.4042	0	1	0	XR_132580.1	NA	NA
2038	296	319	1711.66	8157.96	209.815	0	1	0	NM_000983.3	RPL22	ribosomal protein L22 [HGNC Symbol;Acc:10315]
2039	429	447	164.762	785.273	209.815	0	0	1	NM_000983.3	RPL22	ribosomal protein L22 [HGNC Symbol;Acc:10315]
2047	306	320	0.4967	98.196	5.05825	0	1	0	NM_000017.2	ACADS	acyl-CoA dehydrogenase, C-2 to C-3 short chain [HGNC Symbol;Acc:90]
2064	2400	2422	0.002	25.2845	0.0791	0	0	1	NM_001244682.1	POU2F3	POU class 2 homeobox 3 [HGNC Symbol;Acc:19864]
2067	308	323	0.0029	11.5699	0.25065	0	1	0	NR_034095.1	CTD-2536I1.1
2069	311	325	0.0011	35.6564	0.03085	0	0	1	NM_001077505.1	TAC4	tachykinin 4 (hemokinin) [HGNC Symbol;Acc:16641]
2074	314	326	0.0004	0.0257	15.5585	0	1	0	NM_006101.2	NDC80	NDC80 kinetochore complex component homolog (S. cerevisiae) [HGNC Symbol;Acc:16909]
2078	315	327	0.0013	0.157	8.28235	0	1	0	NR_027338.1	NA	NA
2079	767	783	8.7801	1060.1	8.28235	0	1	0	NR_027338.1	NA	NA
2095	317	331	0.0014	0.0993	14.1042	1	0	0	NM_018126.2	TMEM33	transmembrane protein 33 [HGNC Symbol;Acc:25541]
2096	5613	5635	0.1876	13.301	14.1042	0	0	1	NM_018126.2	TMEM33	transmembrane protein 33 [HGNC Symbol;Acc:25541]
2098	311	332	0.0066	0.4214	15.661	0	0	1	NM_005952.3	MT1X	metallothionein 1X [HGNC Symbol;Acc:7405]
2127	310	333	1508.99	14918.9	101.146	0	1	0	NM_020243.4	TOMM22	translocase of outer mitochondrial membrane 22 homolog (yeast) [HGNC Symbol;Acc:18002]
2129	313	335	419.19	10870.2	38.5633	0	0	1	NM_001039178.2	ATP5J2	ATP synthase, H+ transporting, mitochondrial Fo complex, subunit F2 [HGNC Symbol;Acc:848]
2137	320	337	0.0032	0.5759	5.557	0	1	0	NM_001256402.1	NA	NA
2138	322	337	0.0177	297.479	0.0595	0	1	0	NM_006174.2	NPY5R	neuropeptide Y receptor Y5 [HGNC Symbol;Acc:7958]
2142	311	334	399.993	6454.28	61.9733	1	0	0	NM_001190702.1	MTRNR2L8	MT-RNR2-like 8 [HGNC Symbol;Acc:37165]
2146	324	340	0.1313	11.6157	11.3037	0	1	0	NM_173474.2	NTAN1	N-terminal asparagine amidase [HGNC Symbol;Acc:29909]
2151	319	342	0.8475	32.7085	25.9107	0	1	0	NM_015704.2	DESI1	desumoylating isopeptidase 1 [HGNC Symbol;Acc:24577]
2154	327	342	4.5164	Inf	0	1	0	0	NM_213594.2	RFX4	regulatory factor X, 4 (influences HLA class II expression) [HGNC Symbol;Acc:9985]
2166	6221	6237	0.0088	25.574	0.3441	0	0	1	NM_001193421.1	TSHZ2	teashirt zinc finger homeobox 2 [HGNC Symbol;Acc:13010]
2179	328	350	0.002	24.4948	0.08165	0	1	0	XR_109365.1	AC015842.1
2210	338	351	0.0004	0.0811	4.9303	0	1	0	XR_113070.2	NA	NA
2211	338	351	0.0004	0.0811	4.9303	0	1	0	XR_132860.1	NA	NA
2212	338	351	0.0004	0.0811	4.9303	0	1	0	XR_132544.1	NA	NA
2221	331	353	419.19	10804.7	38.797	0	0	1	NM_001003714.2	ATP5J2	ATP synthase, H+ transporting, mitochondrial Fo complex, subunit F2 [HGNC Symbol;Acc:848]
2223	344	375	0.0647	Inf	0	0	1	0	XR_109076.1	NA	NA
2233	3852	3868	0.0008	6.4568	0.1239	0	0	1	NM_003189.2	TAL1	T-cell acute lymphocytic leukemia 1 [HGNC Symbol;Acc:11556]
2235	1362	1385	401.208	103144	3.8898	0	1	0	NR_033926.1	NA	NA
2236	1426	1451	0.1766	45.4008	3.8898	0	1	0	NR_033926.1	NA	NA
2237	2313	2333	0.0639	16.4276	3.8898	0	1	0	NR_033926.1	NA	NA
2238	343	358	0.0022	57.7428	0.0381	0	1	0	NM_032867.2	MICALCL	MICAL C-terminal like [HGNC Symbol;Acc:25933]
2239	344	358	0.0011	37.7358	0.02915	0	0	1	NM_001077504.1	TAC4	tachykinin 4 (hemokinin) [HGNC Symbol;Acc:16641]
2260	3115	3129	0.0022	3.0795	0.7144	0	0	1	NM_005568.3	LHX1	LIM homeobox 1 [HGNC Symbol;Acc:6593]
2262	344	364	459.996	17169.7	26.7911	0	0	1	NM_145330.2	MRPL33	mitochondrial ribosomal protein L33 [HGNC Symbol;Acc:14487]
2263	330	359	958.446	1416.43	676.665	0	0	1	NM_001024.3	RPS21	ribosomal protein S21 [HGNC Symbol;Acc:10409]
2265	340	363	1360.47	1028.94	1322.21	0	1	0	NM_001015.3	RPS11	ribosomal protein S11 [HGNC Symbol;Acc:10384]
2270	2432	2446	0.0007	0.2041	3.42905	0	0	1	NM_002398.2	MEIS1	Meis homeobox 1 [HGNC Symbol;Acc:7000]
2272	347	366	29.2216	1637.33	17.8471	1	0	0	NM_001100169.1	IMMT	inner membrane protein, mitochondrial [HGNC Symbol;Acc:6047]
2275	347	366	29.2216	1628.63	17.9425	1	0	0	NM_006839.2	IMMT	inner membrane protein, mitochondrial [HGNC Symbol;Acc:6047]
2278	347	366	29.2216	1578.59	18.5112	1	0	0	NM_001100170.1	IMMT	inner membrane protein, mitochondrial [HGNC Symbol;Acc:6047]
2282	1098	1115	39.5212	1980.63	19.9539	0	0	1	NM_001198664.1	GNG10	guanine nucleotide binding protein (G protein), gamma 10 [HGNC Symbol;Acc:4402]
2293	355	369	0.0044	25.4851	0.17265	0	1	0	NM_018936.2	PCDHB2	protocadherin beta 2 [HGNC Symbol;Acc:8687]
2302	1101	1118	39.5212	1796.66	21.997	0	0	1	NM_001017998.3	GNG10	guanine nucleotide binding protein (G protein), gamma 10 [HGNC Symbol;Acc:4402]
2306	1517	1543	0.1019	35.8443	2.84285	0	0	1	NM_020422.4	TMEM159	transmembrane protein 159 [HGNC Symbol;Acc:30136]
2310	358	372	0.0025	14.4342	0.1732	0	1	0	NM_001077349.1	ZNF682	zinc finger protein 682 [HGNC Symbol;Acc:28857]
2313	358	373	0.0025	0.7312	3.4192	1	0	0	NM_177441.2	TMUB2	transmembrane and ubiquitin-like domain containing 2 [HGNC Symbol;Acc:28459]
2315	357	374	0.0051	11.2882	0.4518	1	0	0	NM_001083962.1	TCF4	transcription factor 4 [HGNC Symbol;Acc:11634]
2318	357	374	0.0051	11.3447	0.44955	1	0	0	NM_003199.2	TCF4	transcription factor 4 [HGNC Symbol;Acc:11634]
2321	359	376	0.0212	1.9815	10.6992	1	0	0	NM_001329.2	CTBP2	C-terminal binding protein 2 [HGNC Symbol;Acc:2495]
2342	364	377	0.0004	45.977	0.0087	0	1	0	NR_024457.2	RP11-474D1.3
2343	1142	1160	0.0353	4057.47	0.0087	0	1	0	NR_024457.2	RP11-474D1.3
2344	341	369	316.199	14914	21.2014	0	1	0	NM_030783.1	PTDSS2	phosphatidylserine synthase 2 [HGNC Symbol;Acc:15463]
2353	368	381	0.0019	2714.29	0.0007	0	1	0	NM_001083620.1	GRIA2	glutamate receptor, ionotropic, AMPA 2 [HGNC Symbol;Acc:4572]
2358	462	483	333.028	1100.43	302.633	0	1	0	NM_006082.2	TUBA1B	tubulin, alpha 1b [HGNC Symbol;Acc:18809]
2359	844	867	154.365	510.072	302.633	0	1	0	NM_006082.2	TUBA1B	tubulin, alpha 1b [HGNC Symbol;Acc:18809]
2360	950	972	42.5427	140.575	302.633	0	1	0	NM_006082.2	TUBA1B	tubulin, alpha 1b [HGNC Symbol;Acc:18809]
2361	1013	1028	0.792	2.617	302.633	0	1	0	NM_006082.2	TUBA1B	tubulin, alpha 1b [HGNC Symbol;Acc:18809]
2375	413	428	0.0071	0.4458	15.9278	0	1	0	NM_176869.2	PPA2	pyrophosphatase (inorganic) 2 [HGNC Symbol;Acc:28883]
2378	413	428	0.0071	0.6304	11.2627	0	1	0	NM_006903.4	PPA2	pyrophosphatase (inorganic) 2 [HGNC Symbol;Acc:28883]
2383	371	385	0.0011	39.4265	0.0279	0	0	1	NM_001077503.1	TAC4	tachykinin 4 (hemokinin) [HGNC Symbol;Acc:16641]
2386	347	387	127.493	91141.1	1.39885	1	0	0	NM_153706.3	SETD9	SET domain containing 9 [HGNC Symbol;Acc:28508]
2387	347	387	127.493	114610	1.1124	1	0	0	NM_001171990.1	SETD9	SET domain containing 9 [HGNC Symbol;Acc:28508]
2388	358	387	217.15	3538.8	61.3626	0	1	0	NM_001199343.1	RPL17	ribosomal protein L17 [HGNC Symbol;Acc:10307]
2389	536	559	114.452	1865.17	61.3626	0	1	0	NM_001199343.1	RPL17	ribosomal protein L17 [HGNC Symbol;Acc:10307]
2390	707	730	216.197	3523.26	61.3626	0	1	0	NM_001199343.1	RPL17	ribosomal protein L17 [HGNC Symbol;Acc:10307]
2392	361	384	1580.96	1046.61	1510.56	0	0	1	NM_000998.4	RPL37A	ribosomal protein L37a [HGNC Symbol;Acc:10348]
2399	370	387	0.0287	15.0719	1.9042	0	1	0	NM_024599.5	RHBDF2	rhomboid 5 homolog 2 (Drosophila) [HGNC Symbol;Acc:20788]
2400	373	399	650.715	2169.09	299.995	0	1	0	XR_132867.1	NA	NA
2401	373	399	650.715	2154.43	302.035	0	1	0	XR_132535.1	NA	NA
2402	372	389	0.0212	1.9097	11.1013	1	0	0	NM_001083914.1	CTBP2	C-terminal binding protein 2 [HGNC Symbol;Acc:2495]
2404	372	387	0.0184	Inf	0	0	1	0	XR_112494.1	NA	NA
2405	372	387	0.0184	Inf	0	0	1	0	XR_110015.1	NA	NA
2408	371	388	0.0019	0.9048	2.09995	0	1	0	NM_001130010.1	C15orf41	chromosome 15 open reading frame 41 [HGNC Symbol;Acc:26929]
2410	2071	2090	0.0067	1.5211	4.4046	0	0	1	NM_001128211.1	NUDCD1	NudC domain containing 1 [HGNC Symbol;Acc:24306]
2414	367	392	0.1019	32.1218	3.1723	1	0	0	NM_001243877.1	NA	NA
2424	383	396	545.489	42897.9	12.716	0	1	0	NR_003605.1	ZNFX1-AS1	ZNFX1 antisense RNA 1 [HGNC Symbol;Acc:33101]
2425	374	391	0.0353	0.9229	38.251	1	0	0	NM_006295.2	VARS	valyl-tRNA synthetase [HGNC Symbol;Acc:12651]
2429	865	888	1088.81	141248	7.7085	0	1	0	NM_007202.2	AKAP10	A kinase (PRKA) anchor protein 10 [HGNC Symbol;Acc:368]
2433	374	392	34.3143	593.749	57.7927	0	1	0	NM_002085.3	GPX4	glutathione peroxidase 4 [HGNC Symbol;Acc:4556]
2435	374	392	34.3143	683.348	50.215	0	1	0	NM_001039847.1	GPX4	glutathione peroxidase 4 [HGNC Symbol;Acc:4556]
2439	379	392	0.0008	Inf	0	0	1	0	NM_019617.3	GKN1	gastrokine 1 [HGNC Symbol;Acc:23217]
2447	379	393	0.0094	0.1625	57.8529	0	1	0	NM_006280.2	SSR4	signal sequence receptor, delta [HGNC Symbol;Acc:11326]
2448	370	393	496.907	39821.9	12.4782	0	1	0	NM_001135256.1	RBBP4	retinoblastoma binding protein 4 [HGNC Symbol;Acc:9887]
2451	378	394	0.0118	1.4237	8.2881	1	0	0	NM_152692.4	C1GALT1C1	C1GALT1-specific chaperone 1 [HGNC Symbol;Acc:24338]
2452	381	394	0.0007	2.8836	0.24275	0	1	0	XR_110395.1	AC069513.3
2462	383	395	0.0006	0.2435	2.4638	0	1	0	NM_005331.4	HBQ1	hemoglobin, theta 1 [HGNC Symbol;Acc:4833]
2463	363	389	131.141	270.781	484.305	0	1	0	NM_000993.4	RPL31	ribosomal protein L31 [HGNC Symbol;Acc:10334]
2464	422	443	2707.7	5590.9	484.305	0	1	0	NM_000993.4	RPL31	ribosomal protein L31 [HGNC Symbol;Acc:10334]
2466	363	389	131.141	687.439	190.767	0	1	0	NM_001098577.2	RPL31	ribosomal protein L31 [HGNC Symbol;Acc:10334]
2467	363	389	131.141	494.402	265.251	0	1	0	NM_001099693.1	RPL31	ribosomal protein L31 [HGNC Symbol;Acc:10334]
2493	3785	3802	0.0024	0.0747	32.1403	0	0	1	NM_003107.2	SOX4	SRY (sex determining region Y)-box 4 [HGNC Symbol;Acc:11200]
2499	387	400	0.0007	0.1529	4.57895	0	1	0	NM_024091.3	FASTKD3	FAST kinase domains 3 [HGNC Symbol;Acc:28758]
2501	388	402	0.0382	0.1764	216.507	0	1	0	NM_006585.2	CCT8	chaperonin containing TCP1, subunit 8 (theta) [HGNC Symbol;Acc:1623]
2502	1812	1835	1719.96	7944.11	216.507	0	0	1	NM_006585.2	CCT8	chaperonin containing TCP1, subunit 8 (theta) [HGNC Symbol;Acc:1623]
2508	389	402	0.0004	0.1431	2.79515	0	1	0	NM_020940.3	FAM160B1	family with sequence similarity 160, member B1 [HGNC Symbol;Acc:29320]
2510	2398	2412	0.001	0.3578	2.79515	0	1	0	NM_020940.3	FAM160B1	family with sequence similarity 160, member B1 [HGNC Symbol;Acc:29320]
2512	389	402	0.0004	0.2226	1.7966	0	1	0	NM_001135051.1	FAM160B1	family with sequence similarity 160, member B1 [HGNC Symbol;Acc:29320]
2514	2398	2412	0.001	0.5566	1.7966	0	1	0	NM_001135051.1	FAM160B1	family with sequence similarity 160, member B1 [HGNC Symbol;Acc:29320]
2519	375	404	217.15	3583.12	60.6036	0	1	0	NM_001199342.1	RPL17	ribosomal protein L17 [HGNC Symbol;Acc:10307]
2520	553	576	114.452	1888.53	60.6036	0	1	0	NM_001199342.1	RPL17	ribosomal protein L17 [HGNC Symbol;Acc:10307]
2521	724	747	216.197	3567.39	60.6036	0	1	0	NM_001199342.1	RPL17	ribosomal protein L17 [HGNC Symbol;Acc:10307]
2523	381	406	0.1013	27.3274	3.7069	1	0	0	NM_005749.3	TOB1	transducer of ERBB2, 1 [HGNC Symbol;Acc:11979]
2526	374	397	1495.64	19425.2	76.9947	0	1	0	NM_001967.3	EIF4A2	eukaryotic translation initiation factor 4A2 [HGNC Symbol;Acc:3284]
2537	396	409	0.0011	0.1811	6.0748	0	1	0	NM_001142499.1	FLYWCH2	FLYWCH family member 2 [HGNC Symbol;Acc:25178]
2544	392	410	0.1148	228.913	0.5015	0	1	0	NR_026676.1	RPS2P32	ribosomal protein S2 pseudogene 32 [HGNC Symbol;Acc:30518]
2564	400	413	0.0004	1.2287	0.32555	0	1	0	NR_047524.1	RP11-206L10.11
2565	389	412	1125.66	156358	7.19925	0	1	0	NR_046252.1	FGD5-AS1	FGD5 antisense RNA 1 [HGNC Symbol;Acc:40410]
2568	401	415	0.0025	14.6327	0.17085	0	1	0	NM_033196.2	ZNF682	zinc finger protein 682 [HGNC Symbol;Acc:28857]
2571	400	418	0.0101	174.138	0.058	0	1	0	NM_176890.2	TAS2R50	taste receptor, type 2, member 50 [HGNC Symbol;Acc:18882]
2572	404	418	0.0011	41.5094	0.0265	0	0	1	NM_001077506.1	TAC4	tachykinin 4 (hemokinin) [HGNC Symbol;Acc:16641]
2578	2405	2422	0.4091	1244.79	0.32865	0	1	0	NR_033879.1	AC105344.2
2585	406	420	0.0094	0.1782	52.755	0	1	0	NM_001204526.1	SSR4	signal sequence receptor, delta [HGNC Symbol;Acc:11326]
2592	391	426	685.887	2085.74	328.846	0	1	0	NR_003662.2	RPSAP9	ribosomal protein SA pseudogene 9 [HGNC Symbol;Acc:31463]
2593	489	511	198.482	603.57	328.846	0	1	0	NR_003662.2	RPSAP9	ribosomal protein SA pseudogene 9 [HGNC Symbol;Acc:31463]
2594	558	577	1045.05	3177.93	328.846	0	1	0	NR_003662.2	RPSAP9	ribosomal protein SA pseudogene 9 [HGNC Symbol;Acc:31463]
2595	729	752	302.928	921.185	328.846	0	1	0	NR_003662.2	RPSAP9	ribosomal protein SA pseudogene 9 [HGNC Symbol;Acc:31463]
2597	1157	1171	0.0045	0.0137	328.846	0	1	0	NR_003662.2	RPSAP9	ribosomal protein SA pseudogene 9 [HGNC Symbol;Acc:31463]
2603	412	425	0.2844	Inf	0	0	1	0	NM_001004729.1	OR5AN1	olfactory receptor, family 5, subfamily AN, member 1 [HGNC Symbol;Acc:15255]
2604	413	425	0.0004	0.419	0.9547	1	0	0	NM_015508.4	TIPARP	TCDD-inducible poly(ADP-ribose) polymerase [HGNC Symbol;Acc:23696]
2614	404	427	809.403	1106.39	731.569	0	1	0	NM_001009.3	RPS5	ribosomal protein S5 [HGNC Symbol;Acc:10426]
2615	696	715	34.9784	47.8128	731.569	0	0	1	NM_001009.3	RPS5	ribosomal protein S5 [HGNC Symbol;Acc:10426]
2616	417	430	0.0014	0.2762	5.06885	0	1	0	NM_024949.5	WWC2	WW and C2 domain containing 2 [HGNC Symbol;Acc:24148]
2624	417	443	650.715	1807.1	360.088	0	0	1	NM_021104.1	RPL41	ribosomal protein L41 [HGNC Symbol;Acc:10354]
2625	417	431	0.0004	23.5294	0.017	0	1	0	XM_003403750.1	NA	NA
2626	417	431	0.0004	23.5294	0.017	0	1	0	XM_003403508.1	NA	NA
2630	415	432	51.0053	1873.54	27.224	0	1	0	NM_001283.3	AP1S1	adaptor-related protein complex 1, sigma 1 subunit [HGNC Symbol;Acc:559]
2632	2510	2532	0.002	26.2295	0.07625	0	0	1	NM_014352.3	POU2F3	POU class 2 homeobox 3 [HGNC Symbol;Acc:19864]
2635	421	434	0.3485	3467.66	0.1005	0	1	0	NM_016540.3	GPR83	G protein-coupled receptor 83 [HGNC Symbol;Acc:4523]
2636	2200	2223	0.0019	18.9055	0.1005	0	0	1	NM_016540.3	GPR83	G protein-coupled receptor 83 [HGNC Symbol;Acc:4523]
2642	422	436	0.0011	30.0546	0.0366	0	0	1	NM_170685.2	TAC4	tachykinin 4 (hemokinin) [HGNC Symbol;Acc:16641]
2645	2036	2051	0.0054	1.0719	5.0377	0	0	1	NM_001025252.1	TPD52	tumor protein D52 [HGNC Symbol;Acc:12005]
2648	406	429	542.325	64661.4	8.38715	0	1	0	NM_005740.2	DNAL4	dynein, axonemal, light chain 4 [HGNC Symbol;Acc:2955]
2652	426	439	0.0004	0.7897	0.50655	0	1	0	NR_002834.1	DUSP5P1	dual specificity phosphatase 5 pseudogene 1 [HGNC Symbol;Acc:32020]
2655	2107	2138	425.373	170234	2.49875	0	0	1	NM_001406.3	EFNB3	ephrin-B3 [HGNC Symbol;Acc:3228]
2665	429	443	0.0094	0.1814	51.8063	0	1	0	NM_001204527.1	SSR4	signal sequence receptor, delta [HGNC Symbol;Acc:11326]
2668	1810	1829	458.307	2781.06	164.796	0	0	1	NM_005742.2	PDIA6	protein disulfide isomerase family A, member 6 [HGNC Symbol;Acc:30168]
2672	401	439	95.2673	181.638	524.489	0	1	0	NM_006597.4	HSPA8	heat shock 70kDa protein 8 [HGNC Symbol;Acc:5241]
2673	401	439	95.2673	259.019	367.8	0	1	0	NM_153201.2	HSPA8	heat shock 70kDa protein 8 [HGNC Symbol;Acc:5241]
2676	430	447	0.0032	0.5982	5.3496	0	1	0	NM_001256401.1	ELOVL1	ELOVL fatty acid elongase 1 [HGNC Symbol;Acc:14418]
2677	432	447	0.0019	1151.52	0.00165	0	1	0	NM_001195728.2	SLC1A2	solute carrier family 1 (glial high affinity glutamate transporter), member 2 [HGNC Symbol;Acc:10940]
2683	432	449	28.2291	3984.35	7.085	0	1	0	NR_002308.1	NA	NA
2692	3415	3434	0.0011	0.0849	12.9499	0	0	1	NM_015302.1	HAUS5	HAUS augmin-like complex, subunit 5 [HGNC Symbol;Acc:29130]
2697	17960	17973	0.0009	0.4374	2.0574	0	0	1	NM_014911.3	AAK1	AP2 associated kinase 1 [HGNC Symbol;Acc:19679]
2703	430	452	419.19	4708.03	89.0371	0	0	1	NM_001003713.2	ATP5J2	ATP synthase, H+ transporting, mitochondrial Fo complex, subunit F2 [HGNC Symbol;Acc:848]
2711	438	454	0.0304	21.5503	1.41065	0	1	0	NM_006095.2	ATP8A1	ATPase, aminophospholipid transporter (APLT), class I, type 8A, member 1 [HGNC Symbol;Acc:13531]
2712	438	454	0.0304	20.9374	1.45195	0	1	0	NM_001105529.1	ATP8A1	ATPase, aminophospholipid transporter (APLT), class I, type 8A, member 1 [HGNC Symbol;Acc:13531]
2721	441	455	0.0114	4.4907	2.5386	0	1	0	NR_040023.1	ERVK13-1	endogenous retrovirus group K13, member 1 [HGNC Symbol;Acc:27548]
2725	442	456	0.0033	0.9538	3.46	0	1	0	NM_001256969.1	CCDC51	coiled-coil domain containing 51 [HGNC Symbol;Acc:25714]
2735	442	458	0.0118	Inf	0	0	1	0	NR_033889.1	NA	NA
2736	445	458	0.1377	46.762	2.9447	0	0	1	NM_001206486.2	ATF3	activating transcription factor 3 [HGNC Symbol;Acc:785]
2740	444	459	0.0021	20.3883	0.103	0	1	0	NM_001080465.2	C17orf98	chromosome 17 open reading frame 98 [HGNC Symbol;Acc:34492]
2743	446	459	0.4898	4.0067	122.244	0	0	1	NM_003094.2	SNRPE	small nuclear ribonucleoprotein polypeptide E [HGNC Symbol;Acc:11161]
2753	447	461	0.0033	0.9276	3.5577	0	1	0	NM_001256968.1	CCDC51	coiled-coil domain containing 51 [HGNC Symbol;Acc:25714]
2756	441	463	1432.95	74544.6	19.2228	0	0	1	NM_014232.2	VAMP2	vesicle-associated membrane protein 2 (synaptobrevin 2) [HGNC Symbol;Acc:12643]
2757	851	869	1.3826	71.9252	19.2228	0	0	1	NM_014232.2	VAMP2	vesicle-associated membrane protein 2 (synaptobrevin 2) [HGNC Symbol;Acc:12643]
2761	446	463	0.0141	9.9222	1.42105	1	0	0	NM_001257321.1	NA	NA
2762	446	463	0.0141	9.7761	1.4423	1	0	0	NM_001257326.1	NA	NA
2763	448	463	12.9021	482.048	26.7652	0	1	0	NM_003313.3	TSTA3	tissue specific transplantation antigen P35B [HGNC Symbol;Acc:12390]
2769	451	464	0.0004	1.2321	0.32465	0	1	0	NR_047525.1	RP11-206L10.11
2774	432	455	340.139	2103.78	161.68	0	1	0	NR_046235.1	RNA45S5	RNA, 45S pre-ribosomal 5 [HGNC Symbol;Acc:44273]
2775	3674	3695	888.132	5493.14	161.68	0	1	0	NR_046235.1	RNA45S5	RNA, 45S pre-ribosomal 5 [HGNC Symbol;Acc:44273]
2777	3764	3834	4866.35	30098.6	161.68	0	1	0	NR_046235.1	RNA45S5	RNA, 45S pre-ribosomal 5 [HGNC Symbol;Acc:44273]
2779	3951	4074	941.999	5826.31	161.68	0	1	0	NR_046235.1	RNA45S5	RNA, 45S pre-ribosomal 5 [HGNC Symbol;Acc:44273]
2780	4112	4211	929.405	5748.42	161.68	0	1	0	NR_046235.1	RNA45S5	RNA, 45S pre-ribosomal 5 [HGNC Symbol;Acc:44273]
2782	4272	4301	1117.05	6909.03	161.68	0	1	0	NR_046235.1	RNA45S5	RNA, 45S pre-ribosomal 5 [HGNC Symbol;Acc:44273]
2785	4493	4513	197.468	1221.35	161.68	0	1	0	NR_046235.1	RNA45S5	RNA, 45S pre-ribosomal 5 [HGNC Symbol;Acc:44273]
2786	4530	4636	2386.5	14760.6	161.68	0	1	0	NR_046235.1	RNA45S5	RNA, 45S pre-ribosomal 5 [HGNC Symbol;Acc:44273]
2787	4755	4784	457.349	2828.73	161.68	0	1	0	NR_046235.1	RNA45S5	RNA, 45S pre-ribosomal 5 [HGNC Symbol;Acc:44273]
2788	4808	5007	1229.65	7605.46	161.68	0	1	0	NR_046235.1	RNA45S5	RNA, 45S pre-ribosomal 5 [HGNC Symbol;Acc:44273]
2789	5036	5247	1705.4	10548	161.68	0	1	0	NR_046235.1	RNA45S5	RNA, 45S pre-ribosomal 5 [HGNC Symbol;Acc:44273]
2790	5270	5348	718.855	4446.16	161.68	0	1	0	NR_046235.1	RNA45S5	RNA, 45S pre-ribosomal 5 [HGNC Symbol;Acc:44273]
2791	5373	5416	10.1872	63.0084	161.68	0	1	0	NR_046235.1	RNA45S5	RNA, 45S pre-ribosomal 5 [HGNC Symbol;Acc:44273]
2793	6615	6643	691.814	4278.9	161.68	0	1	0	NR_046235.1	RNA45S5	RNA, 45S pre-ribosomal 5 [HGNC Symbol;Acc:44273]
2794	6677	6702	1175.42	7270.01	161.68	0	1	0	NR_046235.1	RNA45S5	RNA, 45S pre-ribosomal 5 [HGNC Symbol;Acc:44273]
2795	6725	6757	1311.19	8109.81	161.68	0	1	0	NR_046235.1	RNA45S5	RNA, 45S pre-ribosomal 5 [HGNC Symbol;Acc:44273]
2796	7924	8137	1893.62	11712.1	161.68	0	1	0	NR_046235.1	RNA45S5	RNA, 45S pre-ribosomal 5 [HGNC Symbol;Acc:44273]
2797	8187	8206	506.408	3132.16	161.68	0	1	0	NR_046235.1	RNA45S5	RNA, 45S pre-ribosomal 5 [HGNC Symbol;Acc:44273]
2798	8238	8261	273.596	1692.21	161.68	0	1	0	NR_046235.1	RNA45S5	RNA, 45S pre-ribosomal 5 [HGNC Symbol;Acc:44273]
2802	8609	8654	0.9848	6.091	161.68	0	1	0	NR_046235.1	RNA45S5	RNA, 45S pre-ribosomal 5 [HGNC Symbol;Acc:44273]
2806	8947	8974	179.023	1107.27	161.68	0	1	0	NR_046235.1	RNA45S5	RNA, 45S pre-ribosomal 5 [HGNC Symbol;Acc:44273]
2807	9072	9210	105.087	649.966	161.68	0	1	0	NR_046235.1	RNA45S5	RNA, 45S pre-ribosomal 5 [HGNC Symbol;Acc:44273]
2808	9260	9287	792.087	4899.1	161.68	0	1	0	NR_046235.1	RNA45S5	RNA, 45S pre-ribosomal 5 [HGNC Symbol;Acc:44273]
2810	9423	9444	1655.05	10236.5	161.68	0	1	0	NR_046235.1	RNA45S5	RNA, 45S pre-ribosomal 5 [HGNC Symbol;Acc:44273]
2813	9659	9682	1172.58	7252.46	161.68	0	1	0	NR_046235.1	RNA45S5	RNA, 45S pre-ribosomal 5 [HGNC Symbol;Acc:44273]
2814	9704	9722	1511.39	9348.03	161.68	0	1	0	NR_046235.1	RNA45S5	RNA, 45S pre-ribosomal 5 [HGNC Symbol;Acc:44273]
2815	9745	9781	2732.02	16897.7	161.68	0	1	0	NR_046235.1	RNA45S5	RNA, 45S pre-ribosomal 5 [HGNC Symbol;Acc:44273]
2816	9794	9815	422.845	2615.32	161.68	0	1	0	NR_046235.1	RNA45S5	RNA, 45S pre-ribosomal 5 [HGNC Symbol;Acc:44273]
2818	9863	9905	0.0324	0.2004	161.68	0	1	0	NR_046235.1	RNA45S5	RNA, 45S pre-ribosomal 5 [HGNC Symbol;Acc:44273]
2819	9949	10007	345.855	2139.13	161.68	0	1	0	NR_046235.1	RNA45S5	RNA, 45S pre-ribosomal 5 [HGNC Symbol;Acc:44273]
2821	10094	10110	0.0769	0.4756	161.68	0	1	0	NR_046235.1	RNA45S5	RNA, 45S pre-ribosomal 5 [HGNC Symbol;Acc:44273]
2822	10303	10511	985.439	6094.99	161.68	0	1	0	NR_046235.1	RNA45S5	RNA, 45S pre-ribosomal 5 [HGNC Symbol;Acc:44273]
2824	10568	10587	22.2946	137.893	161.68	0	1	0	NR_046235.1	RNA45S5	RNA, 45S pre-ribosomal 5 [HGNC Symbol;Acc:44273]
2825	10602	10625	520.937	3222.03	161.68	0	1	0	NR_046235.1	RNA45S5	RNA, 45S pre-ribosomal 5 [HGNC Symbol;Acc:44273]
2826	10641	10661	1729.46	10696.8	161.68	0	1	0	NR_046235.1	RNA45S5	RNA, 45S pre-ribosomal 5 [HGNC Symbol;Acc:44273]
2827	10696	10729	545.468	3373.75	161.68	0	1	0	NR_046235.1	RNA45S5	RNA, 45S pre-ribosomal 5 [HGNC Symbol;Acc:44273]
2829	10824	10892	332.05	2053.75	161.68	0	1	0	NR_046235.1	RNA45S5	RNA, 45S pre-ribosomal 5 [HGNC Symbol;Acc:44273]
2830	10975	11027	162.068	1002.4	161.68	0	1	0	NR_046235.1	RNA45S5	RNA, 45S pre-ribosomal 5 [HGNC Symbol;Acc:44273]
2834	11442	11470	187.648	1160.61	161.68	0	1	0	NR_046235.1	RNA45S5	RNA, 45S pre-ribosomal 5 [HGNC Symbol;Acc:44273]
2835	11498	11532	1582.04	9785	161.68	0	1	0	NR_046235.1	RNA45S5	RNA, 45S pre-ribosomal 5 [HGNC Symbol;Acc:44273]
2836	11554	11672	1878.15	11616.5	161.68	0	1	0	NR_046235.1	RNA45S5	RNA, 45S pre-ribosomal 5 [HGNC Symbol;Acc:44273]
2837	11706	11728	872.017	5393.47	161.68	0	1	0	NR_046235.1	RNA45S5	RNA, 45S pre-ribosomal 5 [HGNC Symbol;Acc:44273]
2838	11758	11820	796.914	4928.95	161.68	0	1	0	NR_046235.1	RNA45S5	RNA, 45S pre-ribosomal 5 [HGNC Symbol;Acc:44273]
2839	11852	11881	400.936	2479.81	161.68	0	1	0	NR_046235.1	RNA45S5	RNA, 45S pre-ribosomal 5 [HGNC Symbol;Acc:44273]
2840	11900	11919	392.426	2427.18	161.68	0	1	0	NR_046235.1	RNA45S5	RNA, 45S pre-ribosomal 5 [HGNC Symbol;Acc:44273]
2842	11987	12009	383.512	2372.04	161.68	0	1	0	NR_046235.1	RNA45S5	RNA, 45S pre-ribosomal 5 [HGNC Symbol;Acc:44273]
2843	12039	12065	2263.24	13998.3	161.68	0	1	0	NR_046235.1	RNA45S5	RNA, 45S pre-ribosomal 5 [HGNC Symbol;Acc:44273]
2844	12106	12136	603.679	3733.79	161.68	0	1	0	NR_046235.1	RNA45S5	RNA, 45S pre-ribosomal 5 [HGNC Symbol;Acc:44273]
2845	12151	12178	6052.21	37433.2	161.68	0	1	0	NR_046235.1	RNA45S5	RNA, 45S pre-ribosomal 5 [HGNC Symbol;Acc:44273]
2846	12194	12214	1243.77	7692.76	161.68	0	1	0	NR_046235.1	RNA45S5	RNA, 45S pre-ribosomal 5 [HGNC Symbol;Acc:44273]
2847	12259	12279	1456.31	9007.37	161.68	0	1	0	NR_046235.1	RNA45S5	RNA, 45S pre-ribosomal 5 [HGNC Symbol;Acc:44273]
2848	12282	12301	136.155	842.124	161.68	0	1	0	NR_046235.1	RNA45S5	RNA, 45S pre-ribosomal 5 [HGNC Symbol;Acc:44273]
2850	12366	12391	1109.71	6863.63	161.68	0	1	0	NR_046235.1	RNA45S5	RNA, 45S pre-ribosomal 5 [HGNC Symbol;Acc:44273]
2851	12415	12440	1358.24	8400.77	161.68	0	1	0	NR_046235.1	RNA45S5	RNA, 45S pre-ribosomal 5 [HGNC Symbol;Acc:44273]
2852	12493	12658	476.599	2947.79	161.68	0	1	0	NR_046235.1	RNA45S5	RNA, 45S pre-ribosomal 5 [HGNC Symbol;Acc:44273]
2853	12703	12734	3.093	19.1304	161.68	0	1	0	NR_046235.1	RNA45S5	RNA, 45S pre-ribosomal 5 [HGNC Symbol;Acc:44273]
2854	12746	12787	0.4767	2.9484	161.68	0	1	0	NR_046235.1	RNA45S5	RNA, 45S pre-ribosomal 5 [HGNC Symbol;Acc:44273]
2855	12815	12833	170.957	1057.38	161.68	0	1	0	NR_046235.1	RNA45S5	RNA, 45S pre-ribosomal 5 [HGNC Symbol;Acc:44273]
2856	12859	12937	1732.32	10714.5	161.68	0	1	0	NR_046235.1	RNA45S5	RNA, 45S pre-ribosomal 5 [HGNC Symbol;Acc:44273]
2862	452	467	0.0016	1.5851	1.0094	0	1	0	NM_007308.2	SNCA	synuclein, alpha (non A4 component of amyloid precursor) [HGNC Symbol;Acc:11138]
2863	1012	1039	472.776	468373	1.0094	0	0	1	NM_007308.2	SNCA	synuclein, alpha (non A4 component of amyloid precursor) [HGNC Symbol;Acc:11138]
2865	452	467	0.0016	1.2642	1.26565	0	1	0	NM_001146054.1	NA	NA
2866	1096	1123	472.776	373544	1.26565	0	0	1	NM_001146054.1	NA	NA
2871	449	474	0.057	1.3642	41.7821	0	0	1	NM_001017928.2	CCDC58	coiled-coil domain containing 58 [HGNC Symbol;Acc:31136]
2881	454	469	0.0011	49.7738	0.0221	0	1	0	NR_015416.1	NA	NA
2883	448	470	419.19	4790.83	87.4984	0	0	1	NM_004889.3	ATP5J2	ATP synthase, H+ transporting, mitochondrial Fo complex, subunit F2 [HGNC Symbol;Acc:848]
2885	451	471	459.996	13965.9	32.937	0	0	1	NM_004891.3	MRPL33	mitochondrial ribosomal protein L33 [HGNC Symbol;Acc:14487]
2888	456	471	0.0016	0.8967	1.78435	0	1	0	NM_000345.3	NA	NA
2889	1100	1127	472.776	264957	1.78435	0	0	1	NM_000345.3	NA	NA
2897	454	474	438.612	68703.3	6.38415	0	1	0	NM_001146688.1	KDM3A	lysine (K)-specific demethylase 3A [HGNC Symbol;Acc:20815]
2909	452	475	498.71	108174	4.61025	0	1	0	NM_199294.2	APITD1	apoptosis-inducing, TAF9-like domain 1 [HGNC Symbol;Acc:23163]
2910	452	475	498.71	358256	1.39205	0	1	0	NM_198544.3	APITD1-CORT	APITD1-CORT readthrough [HGNC Symbol;Acc:38843]
2912	452	475	498.71	472957	1.05445	0	1	0	NM_199006.2	APITD1-CORT	APITD1-CORT readthrough [HGNC Symbol;Acc:38843]
2915	463	476	0.0004	Inf	0	0	1	0	NR_001545.2	TTTY15	testis-specific transcript, Y-linked 15 (non-protein coding) [HGNC Symbol;Acc:18567]
2916	2527	2546	0.8369	Inf	0	0	1	0	NR_001545.2	TTTY15	testis-specific transcript, Y-linked 15 (non-protein coding) [HGNC Symbol;Acc:18567]
2927	462	478	69.3611	401.936	172.568	0	0	1	NM_001863.4	COX6B1	cytochrome c oxidase subunit VIb polypeptide 1 (ubiquitous) [HGNC Symbol;Acc:2280]
2931	464	478	0.0015	80.2139	0.0187	0	1	0	NR_040079.1	NA	NA
2932	460	479	0.0883	578.827	0.15255	0	1	0	NR_004401.2	SEC1P	secretory blood group 1, pseudogene [HGNC Symbol;Acc:44149]
2936	448	471	813.733	22831	35.6416	0	0	1	NM_001258338.1	NDUFA12	NADH dehydrogenase (ubiquinone) 1 alpha subcomplex, 12 [HGNC Symbol;Acc:23987]
2941	463	481	34.3143	707.302	48.5144	0	1	0	NM_001039848.1	NA	NA
2945	466	482	0.0088	38.9381	0.226	0	1	0	XR_133390.1	NA	NA
2946	466	482	0.0088	48.6591	0.18085	0	1	0	XR_132507.1	NA	NA
2948	470	482	0.001	0.1042	9.5983	0	1	0	NM_182789.3	PAIP1	poly(A) binding protein interacting protein 1 [HGNC Symbol;Acc:16945]
2953	467	483	0.0177	584.158	0.0303	0	1	0	NM_080829.2	FAM65C	family with sequence similarity 65, member C [HGNC Symbol;Acc:16168]
2962	463	486	1920.85	60795.9	31.5951	0	1	0	NM_032228.5	FAR1	fatty acyl CoA reductase 1 [HGNC Symbol;Acc:26222]
2965	472	488	0.0059	0.1628	36.2396	1	0	0	NM_001207000.1	NA	NA
2967	472	488	0.0059	0.1339	44.0725	1	0	0	NM_031372.3	HNRPDL	heterogeneous nuclear ribonucleoprotein D-like [HGNC Symbol;Acc:5037]
2969	472	488	0.0059	0.1389	42.4768	0	1	0	NR_003249.2	NA	NA
2972	2171	2190	0.0067	1.2847	5.2151	0	0	1	NM_032869.3	NUDCD1	NudC domain containing 1 [HGNC Symbol;Acc:24306]
2975	474	490	0.0044	213.592	0.0206	0	1	0	NM_014057.3	OGN	osteoglycin [HGNC Symbol;Acc:8126]
2981	467	490	496.907	39665.5	12.5274	0	1	0	NM_001135255.1	RBBP4	retinoblastoma binding protein 4 [HGNC Symbol;Acc:9887]
2984	482	513	0.0647	Inf	0	0	1	0	XR_109075.1	RP1-17K7.2
2991	2603	2618	0.0173	9.8048	1.76445	0	0	1	NM_001202464.1	ZMYND11	zinc finger, MYND-type containing 11 [HGNC Symbol;Acc:16966]
2994	695	722	236.353	325.911	725.207	0	0	1	NM_003295.2	TPT1	tumor protein, translationally-controlled 1 [HGNC Symbol;Acc:12022]
2995	474	497	0.1103	24.9223	4.42575	1	0	0	NM_181657.3	LTB4R	leukotriene B4 receptor [HGNC Symbol;Acc:6713]
2997	477	493	0.0022	Inf	0	0	0	1	NM_152568.2	NKX6-3	NK6 homeobox 3 [HGNC Symbol;Acc:26328]
3001	470	493	496.907	37437.4	13.273	0	1	0	NM_005610.2	RBBP4	retinoblastoma binding protein 4 [HGNC Symbol;Acc:9887]
3004	478	494	0.0088	Inf	0	0	1	0	NR_001538.1	TTTY1	testis-specific transcript, Y-linked 1 (non-protein coding) [HGNC Symbol;Acc:14022]
3005	581	596	0.0044	Inf	0	0	1	0	NR_001538.1	TTTY1	testis-specific transcript, Y-linked 1 (non-protein coding) [HGNC Symbol;Acc:14022]
3011	451	495	0.0895	41.2006	2.1723	1	0	0	NM_201555.1	FHL2	four and a half LIM domains 2 [HGNC Symbol;Acc:3703]
3013	479	495	0.0353	23.8119	1.48245	0	1	0	NM_203305.2	FAM102A	family with sequence similarity 102, member A [HGNC Symbol;Acc:31419]
3019	483	496	0.0035	22.4287	0.15605	1	0	0	NM_171827.3	NA	NA
3021	483	496	0.0035	22.7642	0.15375	1	0	0	NM_001768.6	CD8A	CD8a molecule [HGNC Symbol;Acc:1706]
3023	481	497	1059.32	872.563	1214.04	0	1	0	NM_001018.3	RPS15	ribosomal protein S15 [HGNC Symbol;Acc:10388]
3024	484	497	0.3209	15390.9	0.02085	1	0	0	NM_001038628.1	B3GALNT1	beta-1,3-N-acetylgalactosaminyltransferase 1 (globoside blood group) [HGNC Symbol;Acc:918]
3029	3149	3174	0.15	Inf	0	0	1	0	NR_002923.2	BCORP1	BCL6 corepressor pseudogene 1 [HGNC Symbol;Acc:23953]
3032	3356	3381	0.151	Inf	0	0	1	0	NR_033732.1	BCORP1	BCL6 corepressor pseudogene 1 [HGNC Symbol;Acc:23953]
3035	486	499	0.0011	0.1848	5.95295	0	1	0	NM_001142500.1	FLYWCH2	FLYWCH family member 2 [HGNC Symbol;Acc:25178]
3040	486	500	2.755	18.4651	149.201	0	1	0	NM_001007074.1	RPL32	ribosomal protein L32 [HGNC Symbol;Acc:10336]
3044	488	501	0.0004	1.2419	0.3221	0	1	0	NR_047523.1	RP11-206L10.11
3053	485	502	0.0118	9076.92	0.0013	1	0	0	NM_001193473.1	FOLH1	folate hydrolase (prostate-specific membrane antigen) 1 [HGNC Symbol;Acc:3788]
3055	3720	3743	5.1907	84.6755	61.3011	0	0	1	NM_006391.2	IPO7	importin 7 [HGNC Symbol;Acc:9852]
3059	490	503	0.0011	0.165	6.66665	0	1	0	NM_138439.2	FLYWCH2	FLYWCH family member 2 [HGNC Symbol;Acc:25178]
3064	488	504	0.0022	78.853	0.0279	0	1	0	NM_001008779.1	NA	NA
3067	1023	1055	89.6749	248.655	360.64	0	0	1	NM_001212.3	C1QBP	complement component 1, q subcomponent binding protein [HGNC Symbol;Acc:1243]
3068	1075	1099	0.1987	0.551	360.64	0	0	1	NM_001212.3	C1QBP	complement component 1, q subcomponent binding protein [HGNC Symbol;Acc:1243]
3071	487	505	0.0013	0.6378	2.0381	0	1	0	NM_001204833.1	ANO10	anoctamin 10 [HGNC Symbol;Acc:25519]
3101	498	510	0.0004	0.4663	0.8579	1	0	0	NM_001184717.1	TIPARP	TCDD-inducible poly(ADP-ribose) polymerase [HGNC Symbol;Acc:23696]
3106	496	513	0.0212	72.4167	0.29275	0	1	0	NR_003682.1	NA	NA
3109	476	504	1266.12	6412.8	197.436	0	1	0	NM_001025.4	RPS23	ribosomal protein S23 [HGNC Symbol;Acc:10410]
3110	550	566	30.9894	156.959	197.436	0	0	1	NM_001025.4	RPS23	ribosomal protein S23 [HGNC Symbol;Acc:10410]
3145	504	516	0.0004	0.0147	27.2228	0	1	0	NM_003906.3	MCM3AP	minichromosome maintenance complex component 3 associated protein [HGNC Symbol;Acc:6946]
3156	500	519	0.0353	Inf	0	0	1	0	NR_034055.1	NA	NA
3170	502	522	0.0118	2.7568	4.28025	0	1	0	NR_004845.1	NA	NA
3177	509	523	0.002	8.4246	0.2374	0	1	0	NR_028340.1	NA	NA
3188	502	524	0.0355	5.6087	6.32945	0	1	0	XR_132827.1	NA	NA
3189	504	524	899.008	5896.63	152.461	0	0	1	NM_004048.2	B2M	beta-2-microglobulin [HGNC Symbol;Acc:914]
3190	505	524	140.424	4774.12	29.4136	0	0	1	NM_052969.1	RPL39L	ribosomal protein L39-like [HGNC Symbol;Acc:17094]
3193	508	524	0.0088	Inf	0	0	1	0	NR_003589.1	TTTY1	testis-specific transcript, Y-linked 1 (non-protein coding) [HGNC Symbol;Acc:14022]
3194	610	626	33.3899	Inf	0	0	1	0	NR_003589.1	TTTY1	testis-specific transcript, Y-linked 1 (non-protein coding) [HGNC Symbol;Acc:14022]
3196	511	524	0.0007	1.4433	0.485	0	1	0	XR_111996.1	NA	NA
3198	1118	1133	0.0071	3.73	1.9035	0	1	0	NM_152357.2	ZNF440	zinc finger protein 440 [HGNC Symbol;Acc:20874]
3209	511	528	0.0032	0.5462	5.8583	0	1	0	NM_022821.3	ELOVL1	ELOVL fatty acid elongase 1 [HGNC Symbol;Acc:14418]
3210	511	528	0.0032	0.5765	5.55095	0	1	0	NR_046117.1	ELOVL1	ELOVL fatty acid elongase 1 [HGNC Symbol;Acc:14418]
3222	819	836	28.2291	3587.4	7.86895	0	1	0	NR_045639.1	NA	NA
3231	517	531	0.0015	Inf	0	0	1	0	NM_001005211.1	OR9I1	olfactory receptor, family 9, subfamily I, member 1 [HGNC Symbol;Acc:14718]
3251	514	535	484.939	36993.4	13.1088	0	1	0	NM_019080.2	NDFIP2	Nedd4 family interacting protein 2 [HGNC Symbol;Acc:18537]
3254	514	535	484.939	40627.1	11.9363	0	1	0	NM_001161407.1	NA	NA
3260	526	551	0.0023	17.1322	0.13425	0	1	0	XR_111953.1	RP11-404O13.5
3265	519	538	165.957	455.805	364.095	0	0	1	NM_005617.3	RPS14	ribosomal protein S14 [HGNC Symbol;Acc:10387]
3273	519	539	435.104	46532.7	9.3505	0	0	1	NM_001199885.1	NA	NA
3278	518	541	0.1057	1606.38	0.0658	0	1	0	XR_108363.1	RP11-404O13.5
3287	527	541	0.0004	615.385	0.00065	0	1	0	NM_006920.4	SCN1A	sodium channel, voltage-gated, type I, alpha subunit [HGNC Symbol;Acc:10585]
3288	527	541	0.0004	615.385	0.00065	0	1	0	NM_001165963.1	SCN1A	sodium channel, voltage-gated, type I, alpha subunit [HGNC Symbol;Acc:10585]
3289	527	541	0.0004	615.385	0.00065	0	1	0	NM_001165964.1	SCN1A	sodium channel, voltage-gated, type I, alpha subunit [HGNC Symbol;Acc:10585]
3300	525	542	12.5535	127.383	98.5494	0	1	0	NM_002948.3	RPL15	ribosomal protein L15 [HGNC Symbol;Acc:10306]
3301	559	576	18.9848	192.643	98.5494	0	1	0	NM_002948.3	RPL15	ribosomal protein L15 [HGNC Symbol;Acc:10306]
3302	731	751	226.648	2299.84	98.5494	0	1	0	NM_002948.3	RPL15	ribosomal protein L15 [HGNC Symbol;Acc:10306]
3303	918	943	325.754	3305.5	98.5494	0	1	0	NM_002948.3	RPL15	ribosomal protein L15 [HGNC Symbol;Acc:10306]
3305	1011	1034	2241.93	22749.3	98.5494	0	0	1	NM_002948.3	RPL15	ribosomal protein L15 [HGNC Symbol;Acc:10306]
3306	2239	2262	385.04	3907.07	98.5494	0	0	1	NM_002948.3	RPL15	ribosomal protein L15 [HGNC Symbol;Acc:10306]
3307	525	542	12.5535	388.288	32.3304	0	1	0	NM_001253384.1	RPL15	ribosomal protein L15 [HGNC Symbol;Acc:10306]
3308	559	576	18.9848	587.213	32.3304	0	1	0	NM_001253384.1	RPL15	ribosomal protein L15 [HGNC Symbol;Acc:10306]
3318	2805	2836	0.0259	11.3482	2.2823	0	0	1	NM_001039211.2	ATAD3C	ATPase family, AAA domain containing 3C [HGNC Symbol;Acc:32151]
3321	770	793	525.969	98584.7	5.3352	0	1	0	NM_018004.1	TMEM45A	transmembrane protein 45A [HGNC Symbol;Acc:25480]
3324	530	544	0.0009	0.0641	14.047	0	1	0	NM_002822.4	TWF1	twinfilin, actin-binding protein, homolog 1 (Drosophila) [HGNC Symbol;Acc:9620]
3326	530	544	0.0009	0.0672	13.387	0	1	0	NM_001242397.1	TWF1	twinfilin, actin-binding protein, homolog 1 (Drosophila) [HGNC Symbol;Acc:9620]
3328	531	544	0.0007	1.3246	0.52845	0	1	0	XR_111995.1	PIGC	phosphatidylinositol glycan anchor biosynthesis, class C [HGNC Symbol;Acc:8960]
3334	532	545	0.0007	1.3685	0.5115	0	1	0	XR_108307.1	PIGC	phosphatidylinositol glycan anchor biosynthesis, class C [HGNC Symbol;Acc:8960]
3336	529	546	28.2291	2943.89	9.58905	0	0	1	NM_006294.4	UQCRB	ubiquinol-cytochrome c reductase binding protein [HGNC Symbol;Acc:12582]
3340	532	558	650.715	2766.35	235.225	0	0	1	NM_001035267.1	RPL41	ribosomal protein L41 [HGNC Symbol;Acc:10354]
3346	535	548	1524.63	1700.28	896.692	0	0	1	NM_001020.4	RPS16	ribosomal protein S16 [HGNC Symbol;Acc:10396]
3347	534	548	0.0009	0.0409	21.9998	0	1	0	NM_001278.3	CHUK	conserved helix-loop-helix ubiquitous kinase [HGNC Symbol;Acc:1974]
3349	535	548	0.0007	0.6916	1.0122	1	0	0	NM_001104554.1	PAQR5	progestin and adipoQ receptor family member V [HGNC Symbol;Acc:29645]
3365	530	550	0.0004	0.603	0.6633	0	1	0	XM_003403472.1	NA	NA
3383	534	557	0.2926	Inf	0	1	0	0	NM_004677.2	NA	NA
3384	534	557	0.2926	Inf	0	1	0	0	NM_001002906.1	NA	NA
3388	538	555	12.5535	138.255	90.7994	0	1	0	NM_001253379.1	RPL15	ribosomal protein L15 [HGNC Symbol;Acc:10306]
3389	572	589	18.9848	209.085	90.7994	0	1	0	NM_001253379.1	RPL15	ribosomal protein L15 [HGNC Symbol;Acc:10306]
3390	744	764	226.648	2496.14	90.7994	0	1	0	NM_001253379.1	RPL15	ribosomal protein L15 [HGNC Symbol;Acc:10306]
3391	931	956	325.754	3587.63	90.7994	0	1	0	NM_001253379.1	RPL15	ribosomal protein L15 [HGNC Symbol;Acc:10306]
3393	1024	1047	2241.93	24691	90.7994	0	0	1	NM_001253379.1	RPL15	ribosomal protein L15 [HGNC Symbol;Acc:10306]
3394	2252	2275	385.04	4240.55	90.7994	0	0	1	NM_001253379.1	RPL15	ribosomal protein L15 [HGNC Symbol;Acc:10306]
3397	537	557	1106.92	2268.99	487.848	0	0	1	NM_001997.4	FAU	Finkel-Biskis-Reilly murine sarcoma virus (FBR-MuSV) ubiquitously expressed [HGNC Symbol;Acc:3597]
3402	534	557	1501.63	2874.47	522.403	0	1	0	NM_004343.3	CALR	calreticulin [HGNC Symbol;Acc:1455]
3403	1870	1898	1629.18	3118.63	522.403	0	0	1	NM_004343.3	CALR	calreticulin [HGNC Symbol;Acc:1455]
3420	539	561	0.0883	1.5052	58.6621	0	1	0	NM_001098576.1	TMBIM6	transmembrane BAX inhibitor motif containing 6 [HGNC Symbol;Acc:11723]
3427	690	711	666.703	2158.63	308.855	0	1	0	NR_002315.1	H3F3AP4	H3 histone, family 3A, pseudogene 4 [HGNC Symbol;Acc:42980]
3436	539	562	17.8658	401.037	44.5491	0	1	0	NM_052932.2	TMEM123	transmembrane protein 123 [HGNC Symbol;Acc:30138]
3437	2087	2109	1.1299	25.3631	44.5491	0	0	1	NM_052932.2	TMEM123	transmembrane protein 123 [HGNC Symbol;Acc:30138]
3440	549	564	0.0024	126.649	0.01895	0	1	0	NR_028509.1	PART1	prostate androgen-regulated transcript 1 (non-protein coding) [HGNC Symbol;Acc:17263]
3444	550	564	0.0033	1.0059	3.2805	0	1	0	NM_001256967.1	CCDC51	coiled-coil domain containing 51 [HGNC Symbol;Acc:25714]
3445	537	560	1607.23	37541.7	42.8118	0	0	1	NM_172341.1	PSENEN	presenilin enhancer 2 homolog (C. elegans) [HGNC Symbol;Acc:30100]
3462	536	559	813.733	14476.8	56.2094	0	0	1	NM_018838.4	NDUFA12	NADH dehydrogenase (ubiquinone) 1 alpha subcomplex, 12 [HGNC Symbol;Acc:23987]
3471	543	569	12.3588	472.719	26.1441	0	0	1	NM_004124.2	GMFB	glia maturation factor, beta [HGNC Symbol;Acc:4373]
3476	555	569	0.0033	1	3.3	0	1	0	NM_001256966.1	CCDC51	coiled-coil domain containing 51 [HGNC Symbol;Acc:25714]
3480	553	570	0.0029	Inf	0	0	1	0	NR_038973.1	RP11-507P23.3
3482	554	570	0.0008	0.0415	19.2649	0	1	0	NM_016323.3	HERC5	HECT and RLD domain containing E3 ubiquitin protein ligase 5 [HGNC Symbol;Acc:24368]
3485	556	570	0.0004	Inf	0	0	0	1	NM_001010896.2	C10orf113	chromosome 10 open reading frame 113 [HGNC Symbol;Acc:31447]
3486	558	570	0.0004	0.1856	2.15575	0	0	1	NM_138428.5	C1orf212	chromosome 1 open reading frame 212 [HGNC Symbol;Acc:25154]
3487	3637	3661	0.1128	52.3252	2.15575	0	0	1	NM_138428.5	C1orf212	chromosome 1 open reading frame 212 [HGNC Symbol;Acc:25154]
3493	558	571	0.0005	0.0295	16.9479	0	1	0	NM_007175.6	ERLIN2	ER lipid raft associated 2 [HGNC Symbol;Acc:1356]
3510	559	574	0.0016	0.0551	29.0599	0	1	0	NM_000521.3	HEXB	hexosaminidase B (beta polypeptide) [HGNC Symbol;Acc:4879]
3519	549	572	435.899	40206.5	10.8415	0	1	0	NM_025233.6	COASY	CoA synthase [HGNC Symbol;Acc:29932]
3520	1628	1649	335.646	30959.4	10.8415	0	1	0	NM_025233.6	COASY	CoA synthase [HGNC Symbol;Acc:29932]
3535	560	579	368.411	1358.3	271.229	0	0	1	NM_001023.3	RPS20	ribosomal protein S20 [HGNC Symbol;Acc:10405]
3546	561	580	0.0004	0.7847	0.50975	0	1	0	XR_112220.2	NA	NA
3547	561	580	0.0004	0.7847	0.50975	0	1	0	XR_109701.2	NA	NA
3556	567	581	0.0007	1.6353	0.42805	0	1	0	NR_038373.1	RP11-537A6.7
3563	7294	7318	0.1015	89.082	1.1394	0	0	1	NM_001100166.1	PHACTR2	phosphatase and actin regulator 2 [HGNC Symbol;Acc:20956]
3566	711	732	666.703	2207.03	302.081	0	0	1	NM_002107.4	H3F3A	H3 histone, family 3A [HGNC Symbol;Acc:4764]
3569	565	583	0.4851	42.8308	11.326	0	1	0	NR_036506.1	RP11-455B2.8
3571	568	582	0.0033	0.8552	3.8587	0	1	0	NM_024661.4	CCDC51	coiled-coil domain containing 51 [HGNC Symbol;Acc:25714]
3574	569	582	0.0006	0.0504	11.8976	0	0	1	NM_001002876.1	CENPM	centromere protein M [HGNC Symbol;Acc:18352]
3587	568	584	0.0177	13.2758	1.33325	0	1	0	NR_026731.1	NA	NA
3594	563	586	1016.35	16578	61.3075	0	1	0	NM_032194.1	RPF2	ribosome production factor 2 homolog (S. cerevisiae) [HGNC Symbol;Acc:20870]
3600	563	586	1078.81	91258.6	11.8215	0	0	1	NM_022100.2	MRPS14	mitochondrial ribosomal protein S14 [HGNC Symbol;Acc:14049]
3603	566	589	0.1521	1642.55	0.0926	0	1	0	NR_038383.1	NA	NA
3604	567	588	312.914	4085.03	76.6002	0	1	0	NR_036694.1	NA	NA
3605	1063	1081	195.478	2551.93	76.6002	0	1	0	NR_036694.1	NA	NA
3607	813	827	0.0027	17.5097	0.1542	0	1	0	NR_036490.1	RP11-317P15.4
3609	568	591	608.596	12914.6	47.1246	0	1	0	NM_004040.2	RHOB	ras homolog family member B [HGNC Symbol;Acc:668]
3629	575	591	0.0088	0.6694	13.1459	0	0	1	NM_001197319.1	CLEC2D	C-type lectin domain family 2, member D [HGNC Symbol;Acc:14351]
3649	575	595	435.104	26078.1	16.6847	0	0	1	NM_016400.3	SERF2	small EDRK-rich factor 2 [HGNC Symbol;Acc:10757]
3656	574	597	406.975	15653	25.9998	0	1	0	NM_002475.4	NA	NA
3661	800	822	296.111	4179.53	70.8479	0	0	1	NM_004095.3	EIF4EBP1	eukaryotic translation initiation factor 4E binding protein 1 [HGNC Symbol;Acc:3288]
3665	584	597	0.0004	1.2079	0.33115	0	1	0	NR_047521.1	RP11-206L10.11
3666	584	597	0.0004	1.2145	0.32935	0	1	0	NR_047522.1	RP11-206L10.11
3676	724	742	0.0118	1.0707	11.0204	0	1	0	NM_015492.4	C15orf39	chromosome 15 open reading frame 39 [HGNC Symbol;Acc:24497]
3686	588	601	0.5251	557.047	0.94265	0	1	0	NM_001080529.2	WIPF3	WAS/WASL interacting protein family, member 3 [HGNC Symbol;Acc:22004]
3690	578	601	475.273	7281.24	65.2737	0	1	0	NM_001160234.1	ATP1A1	ATPase, Na+/K+ transporting, alpha 1 polypeptide [HGNC Symbol;Acc:799]
3691	1097	1111	0.0008	0.0123	65.2737	0	1	0	NM_001160234.1	ATP1A1	ATPase, Na+/K+ transporting, alpha 1 polypeptide [HGNC Symbol;Acc:799]
3692	582	602	840.36	60878.6	13.8039	0	1	0	NM_015626.8	WSB1	WD repeat and SOCS box containing 1 [HGNC Symbol;Acc:19221]
3707	590	604	0.0007	0.6188	1.13125	0	1	0	NM_152772.1	TCP11L2	t-complex 11, testis-specific-like 2 [HGNC Symbol;Acc:28627]
3712	591	605	0.0004	Inf	0	0	0	1	NM_001177483.1	C10orf113	chromosome 10 open reading frame 113 [HGNC Symbol;Acc:31447]
3724	604	620	0.0003	1.0517	0.28525	1	0	0	NM_172088.2	TNFSF13	tumor necrosis factor (ligand) superfamily, member 13 [HGNC Symbol;Acc:11928]
3726	604	620	0.0003	0.9944	0.3017	1	0	0	NM_003808.3	TNFSF13	tumor necrosis factor (ligand) superfamily, member 13 [HGNC Symbol;Acc:11928]
3728	604	620	0.0003	0.9734	0.3082	1	0	0	NM_172087.2	TNFSF13	tumor necrosis factor (ligand) superfamily, member 13 [HGNC Symbol;Acc:11928]
3730	604	620	0.0003	0.9592	0.31275	1	0	0	NM_001198622.1	NA	NA
3732	604	620	0.0003	0.958	0.31315	1	0	0	NM_001198623.1	TNFSF13	tumor necrosis factor (ligand) superfamily, member 13 [HGNC Symbol;Acc:11928]
3740	595	609	0.0184	2766.92	0.00665	0	1	0	NM_020389.2	TRPC7	transient receptor potential cation channel, subfamily C, member 7 [HGNC Symbol;Acc:20754]
3741	595	609	0.0184	2437.09	0.00755	0	1	0	NM_001167576.1	TRPC7	transient receptor potential cation channel, subfamily C, member 7 [HGNC Symbol;Acc:20754]
3742	595	609	0.0184	2591.55	0.0071	0	1	0	NM_001167577.1	TRPC7	transient receptor potential cation channel, subfamily C, member 7 [HGNC Symbol;Acc:20754]
3743	591	610	92.7749	2474.96	37.4853	0	0	1	NM_001013699.2	H3F3C	H3 histone, family 3C [HGNC Symbol;Acc:33164]
3753	594	612	1544.59	3834.94	402.769	0	0	1	NM_021130.3	PPIA	peptidylprolyl isomerase A (cyclophilin A) [HGNC Symbol;Acc:9253]
3754	768	790	1.6495	4.0954	402.769	0	0	1	NM_021130.3	PPIA	peptidylprolyl isomerase A (cyclophilin A) [HGNC Symbol;Acc:9253]
3768	600	614	0.0094	0.2353	39.9545	0	1	0	NR_037927.1	SSR4	signal sequence receptor, delta [HGNC Symbol;Acc:11326]
3774	1345	1362	39.5212	2583.49	15.2976	0	0	1	NM_004125.3	DNAJC25-GNG10	DNAJC25-GNG10 readthrough [HGNC Symbol;Acc:37501]
3778	587	616	0.03	236.035	0.1271	0	0	1	NM_001256172.1	ZNF85	zinc finger protein 85 [HGNC Symbol;Acc:13160]
3781	599	616	29.5049	1395.82	21.1381	0	1	0	NR_024543.1	SNHG7	small nucleolar RNA host gene 7 (non-protein coding) [HGNC Symbol;Acc:28254]
3789	598	618	190.204	18826.1	10.1032	0	1	0	NR_002778.1	RPL29P2	ribosomal protein L29 pseudogene 2 [HGNC Symbol;Acc:17334]
3791	602	618	0.0022	3.6421	0.60405	0	1	0	NM_001142634.1	SPDYA	speedy homolog A (Xenopus laevis) [HGNC Symbol;Acc:30613]
3809	603	625	2368.33	12910.6	183.441	0	1	0	NR_002578.2	GAS5	growth arrest-specific 5 (non-protein coding) [HGNC Symbol;Acc:16355]
3813	604	621	0.0032	0.5874	5.4479	0	1	0	NM_001256399.1	ELOVL1	ELOVL fatty acid elongase 1 [HGNC Symbol;Acc:14418]
3819	607	622	0.0044	Inf	0	1	0	0	NM_173850.2	SERPINA12	serpin peptidase inhibitor, clade A (alpha-1 antiproteinase, antitrypsin), member 12 [HGNC Symbol;Acc:18359]
3828	606	624	236.032	921.842	256.044	0	0	1	NM_000454.4	SOD1	superoxide dismutase 1, soluble [HGNC Symbol;Acc:11179]
3845	1096	1119	1402.95	158872	8.83075	0	0	1	NM_001198844.1	RBM4	RNA binding motif protein 4 [HGNC Symbol;Acc:9901]
3854	600	629	0.03	256.52	0.11695	0	1	0	NR_045830.1	NA	NA
3857	611	629	0.1168	0.8584	136.065	0	0	1	NM_003095.2	SNRPF	small nuclear ribonucleoprotein polypeptide F [HGNC Symbol;Acc:11162]
3870	615	630	0.4237	3703.67	0.1144	0	1	0	NR_002942.1	RP11-520B13.4
3872	617	630	0.0008	0.0652	12.2756	0	1	0	NM_031484.3	MARVELD1	MARVEL domain containing 1 [HGNC Symbol;Acc:28674]
3883	618	632	0.9746	9.1285	106.765	0	0	1	NM_001018139.2	NME1-NME2	NME1-NME2 readthrough [HGNC Symbol;Acc:33531]
3903	623	636	0.0024	Inf	0	0	1	0	XR_113044.1	RP5-1059M17.1
3904	623	636	0.0024	Inf	0	0	1	0	XR_110719.1	RP5-1059M17.1
3905	623	636	0.0024	Inf	0	0	1	0	XR_108854.1	RP5-1059M17.1
3907	622	637	0.0035	1.6516	2.11915	1	0	0	NM_001135674.1	C8orf40	chromosome 8 open reading frame 40 [HGNC Symbol;Acc:25166]
3909	623	637	0.0014	Inf	0	0	1	0	NM_152665.2	TCTEX1D1	Tctex1 domain containing 1 [HGNC Symbol;Acc:26882]
3919	622	639	0.0141	0.1998	70.5874	0	0	1	NM_006936.2	SUMO3	SMT3 suppressor of mif two 3 homolog 3 (S. cerevisiae) [HGNC Symbol;Acc:11124]
3925	610	633	47.3137	15366.8	3.07895	0	0	1	NM_001012329.1	CTNNBIP1	catenin, beta interacting protein 1 [HGNC Symbol;Acc:16913]
3928	622	640	0.0013	0.6274	2.0721	0	1	0	NM_001204832.1	ANO10	anoctamin 10 [HGNC Symbol;Acc:25519]
3938	628	641	1.1745	Inf	0	0	1	0	NM_001008740.3	TMCO2	transmembrane and coiled-coil domains 2 [HGNC Symbol;Acc:23312]
3944	624	642	0.0071	Inf	0	0	1	0	XR_111989.1	LINC00083	long intergenic non-protein coding RNA 83 [HGNC Symbol;Acc:34521]
3945	624	642	0.0071	Inf	0	0	1	0	XR_108314.1	LINC00083	long intergenic non-protein coding RNA 83 [HGNC Symbol;Acc:34521]
3970	631	648	0.0042	0.2823	14.8781	0	1	0	NM_024881.4	SLC35E1	solute carrier family 35, member E1 [HGNC Symbol;Acc:20803]
3988	631	653	0.001	0.0505	19.8082	0	1	0	XR_133248.1	NA	NA
3989	631	653	0.001	0.0505	19.8082	0	1	0	XR_132799.1	NA	NA
3990	636	653	0.0092	Inf	0	0	0	1	NM_006683.4	EDDM3A	epididymal protein 3A [HGNC Symbol;Acc:16978]
3998	1870	1886	0.0011	0.0745	14.7668	0	0	1	NM_000391.3	TPP1	tripeptidyl peptidase I [HGNC Symbol;Acc:2073]
4000	633	655	1278.95	10531.8	121.437	0	1	0	NM_014814.1	PSMD6	proteasome (prosome, macropain) 26S subunit, non-ATPase, 6 [HGNC Symbol;Acc:9564]
4002	621	644	207.039	21640.2	9.56735	0	1	0	NM_199336.1	FAHD2B	fumarylacetoacetate hydrolase domain containing 2B [HGNC Symbol;Acc:25318]
4017	635	656	5.3555	112.366	47.6611	0	0	1	NM_003143.2	SSBP1	single-stranded DNA binding protein 1, mitochondrial [HGNC Symbol;Acc:11317]
4039	1142	1155	0.0011	0.0509	21.6302	0	1	0	NM_015425.3	POLR1A	polymerase (RNA) I polypeptide A, 194kDa [HGNC Symbol;Acc:17264]
4048	643	660	28.2291	3482.9	8.10505	0	0	1	NM_001199975.2	UQCRB	ubiquinol-cytochrome c reductase binding protein [HGNC Symbol;Acc:12582]
4055	638	661	406.975	18507.1	21.9902	0	1	0	NM_001199629.1	MYL6B	myosin, light chain 6B, alkali, smooth muscle and non-muscle [HGNC Symbol;Acc:29823]
4089	641	664	1749.59	1641.41	1065.91	0	1	0	NM_001011.3	RPS7	ribosomal protein S7 [HGNC Symbol;Acc:10440]
4102	627	671	0.0202	2295.45	0.0088	0	1	0	XR_112296.1	NA	NA
4103	627	671	0.0202	2295.45	0.0088	0	1	0	XR_108395.1	NA	NA
4106	654	671	0.0051	0.9463	5.3896	1	0	0	NM_004358.3	CDC25B	cell division cycle 25 homolog B (S. pombe) [HGNC Symbol;Acc:1726]
4108	654	671	0.0051	0.9304	5.48125	1	0	0	NM_021872.2	CDC25B	cell division cycle 25 homolog B (S. pombe) [HGNC Symbol;Acc:1726]
4110	654	671	0.0051	0.9151	5.57325	1	0	0	NM_021873.2	CDC25B	cell division cycle 25 homolog B (S. pombe) [HGNC Symbol;Acc:1726]
4127	657	672	0.0059	0.1302	45.3278	0	1	0	NM_007158.5	CSDE1	cold shock domain containing E1, RNA-binding [HGNC Symbol;Acc:29905]
4128	3566	3581	0.0027	0.0596	45.3278	0	0	1	NM_007158.5	CSDE1	cold shock domain containing E1, RNA-binding [HGNC Symbol;Acc:29905]
4130	657	672	0.0059	0.1353	43.6217	0	1	0	NM_001007553.2	CSDE1	cold shock domain containing E1, RNA-binding [HGNC Symbol;Acc:29905]
4131	3659	3674	0.0027	0.0619	43.6217	0	0	1	NM_001007553.2	CSDE1	cold shock domain containing E1, RNA-binding [HGNC Symbol;Acc:29905]
4134	3575	3588	0.0928	7.9699	11.6439	0	0	1	NM_022776.4	OSBPL11	oxysterol binding protein-like 11 [HGNC Symbol;Acc:16397]
4135	644	667	47.3137	15767.3	3.00075	0	0	1	NM_020248.2	CTNNBIP1	catenin, beta interacting protein 1 [HGNC Symbol;Acc:16913]
4136	655	674	92.7749	607.013	152.838	0	0	1	NM_005324.3	H3F3B	H3 histone, family 3B (H3.3B) [HGNC Symbol;Acc:4765]
4144	660	674	0.0033	1.0943	3.01575	0	1	0	NM_001256965.1	CCDC51	coiled-coil domain containing 51 [HGNC Symbol;Acc:25714]
4145	660	674	0.9746	10.1388	96.126	0	0	1	NM_001018138.1	NME1-NME2	NME1-NME2 readthrough [HGNC Symbol;Acc:33531]
4147	661	674	0.0006	0.0342	17.5261	0	0	1	NM_024053.3	CENPM	centromere protein M [HGNC Symbol;Acc:18352]
4149	661	674	0.5536	649.156	0.8528	0	1	0	NM_025218.2	ULBP1	UL16 binding protein 1 [HGNC Symbol;Acc:14893]
4154	642	675	29.4139	339.18	86.7206	0	0	1	NM_007278.1	GABARAP	GABA(A) receptor-associated protein [HGNC Symbol;Acc:4067]
4156	647	670	903.488	2399.26	376.57	0	1	0	NM_005347.4	HSPA5	heat shock 70kDa protein 5 (glucose-regulated protein, 78kDa) [HGNC Symbol;Acc:5238]
4158	2141	2156	12.9679	34.4369	376.57	0	1	0	NM_005347.4	HSPA5	heat shock 70kDa protein 5 (glucose-regulated protein, 78kDa) [HGNC Symbol;Acc:5238]
4159	2247	2263	43.4119	115.282	376.57	0	0	1	NM_005347.4	HSPA5	heat shock 70kDa protein 5 (glucose-regulated protein, 78kDa) [HGNC Symbol;Acc:5238]
4176	655	678	1078.81	109300	9.87025	0	1	0	NR_037606.1	NA	NA
4178	661	679	0.0034	56.9992	0.05965	0	1	0	NM_032865.5	TNS4	tensin 4 [HGNC Symbol;Acc:24352]
4182	662	679	0.0118	Inf	0	0	1	0	NR_033845.1	AC018705.5
4204	1325	1348	0.0072	571.429	0.0126	0	1	0	XR_108738.2	NA	NA
4214	663	682	0.0706	3187.36	0.02215	0	1	0	NM_001080442.1	SLC38A8	solute carrier family 38, member 8 [HGNC Symbol;Acc:32434]
4220	668	682	0.9746	11.0598	88.1209	0	0	1	NM_001198682.1	NA	NA
4224	649	672	207.039	14784.4	14.0038	0	1	0	NM_016044.2	FAHD2A	fumarylacetoacetate hydrolase domain containing 2A [HGNC Symbol;Acc:24252]
4226	666	683	28.2291	3494.13	8.079	0	0	1	NM_001254752.1	NA	NA
4235	7396	7420	0.1012	86.8819	1.1648	0	0	1	NM_001100165.1	PHACTR2	phosphatase and actin regulator 2 [HGNC Symbol;Acc:20956]
4238	670	684	0.0011	Inf	0	0	1	0	NR_027012.1	NA	NA
4240	5214	5240	0.1588	120.257	1.3205	0	0	1	NM_001144060.1	NHSL1	NHS-like 1 [HGNC Symbol;Acc:21021]
4252	672	686	0.0015	0.6158	2.4359	1	0	0	NM_016269.4	LEF1	lymphoid enhancer-binding factor 1 [HGNC Symbol;Acc:6551]
4255	672	686	0.0015	0.5969	2.5131	1	0	0	NM_001130713.2	LEF1	lymphoid enhancer-binding factor 1 [HGNC Symbol;Acc:6551]
4258	672	686	0.0015	0.603	2.48765	1	0	0	NM_001130714.2	LEF1	lymphoid enhancer-binding factor 1 [HGNC Symbol;Acc:6551]
4262	670	687	0.0025	0.1134	22.038	0	1	0	NM_015062.3	PPRC1	peroxisome proliferator-activated receptor gamma, coactivator-related 1 [HGNC Symbol;Acc:30025]
4273	676	690	0.0033	0.8738	3.77645	0	1	0	NM_001256964.1	CCDC51	coiled-coil domain containing 51 [HGNC Symbol;Acc:25714]
4277	676	692	0.0022	3.7957	0.5796	0	1	0	NM_182756.3	SPDYA	speedy homolog A (Xenopus laevis) [HGNC Symbol;Acc:30613]
4287	667	693	0.5473	1304.96	0.4194	0	1	0	NR_046248.1	AC007405.6
4288	670	693	833.412	1170.71	711.885	0	1	0	NM_000970.3	RPL6	ribosomal protein L6 [HGNC Symbol;Acc:10362]
4302	671	694	703.006	10377.9	67.7404	0	0	1	NM_004888.3	ATP6V1G1	ATPase, H+ transporting, lysosomal 13kDa, V1 subunit G1 [HGNC Symbol;Acc:864]
4303	679	695	0.0088	0.6828	12.8882	0	0	1	NM_001197317.1	CLEC2D	C-type lectin domain family 2, member D [HGNC Symbol;Acc:14351]
4322	843	858	0.0018	0.0896	20.0951	0	1	0	NM_012087.3	GTF3C5	general transcription factor IIIC, polypeptide 5, 63kDa [HGNC Symbol;Acc:4668]
4325	843	858	0.0018	0.0936	19.2215	0	1	0	NM_001122823.1	GTF3C5	general transcription factor IIIC, polypeptide 5, 63kDa [HGNC Symbol;Acc:4668]
4361	1511	1531	342.274	994.794	344.066	0	0	1	NM_001174097.1	LDHB	lactate dehydrogenase B [HGNC Symbol;Acc:6541]
4364	685	706	5.3555	130.504	41.037	0	1	0	NR_046269.1	SSBP1	single-stranded DNA binding protein 1, mitochondrial [HGNC Symbol;Acc:11317]
4399	674	703	374.915	42296.9	8.8639	0	1	0	XR_133281.1	NA	NA
4400	702	715	545.489	53525.3	10.1913	0	1	0	NR_003604.2	ZNFX1-AS1	ZNFX1 antisense RNA 1 [HGNC Symbol;Acc:33101]
4402	702	715	545.489	59624.8	9.1487	0	1	0	NR_036658.1	ZNFX1-AS1	ZNFX1 antisense RNA 1 [HGNC Symbol;Acc:33101]
4409	698	711	0.0071	18.3819	0.38625	0	1	0	NR_027425.1	FAM66D	family with sequence similarity 66, member D [HGNC Symbol;Acc:24159]
4427	701	713	0.0004	0.1947	2.05405	0	0	1	NM_001164825.1	C1orf212	chromosome 1 open reading frame 212 [HGNC Symbol;Acc:25154]
4428	3780	3804	0.1122	54.6238	2.05405	0	0	1	NM_001164825.1	C1orf212	chromosome 1 open reading frame 212 [HGNC Symbol;Acc:25154]
4432	1619	1635	0.0006	0.5669	1.0583	0	1	0	NM_020802.2	KIAA1377	KIAA1377 [HGNC Symbol;Acc:29264]
4444	695	716	0.0025	0.8966	2.78835	0	1	0	NM_022450.3	RHBDF1	rhomboid 5 homolog 1 (Drosophila) [HGNC Symbol;Acc:20561]
4450	698	717	13.9831	244.476	57.1963	0	1	0	NM_024321.3	RBM42	RNA binding motif protein 42 [HGNC Symbol;Acc:28117]
4452	702	717	0.0011	42.3892	0.02595	0	1	0	NM_030774.3	OR51E2	olfactory receptor, family 51, subfamily E, member 2 [HGNC Symbol;Acc:15195]
4459	3299	3313	0.0007	0.7948	0.88075	0	0	1	NM_001678.3	ATP1B2	ATPase, Na+/K+ transporting, beta 2 polypeptide [HGNC Symbol;Acc:805]
4472	707	719	0.001	0.1001	9.9872	0	1	0	NM_006451.4	PAIP1	poly(A) binding protein interacting protein 1 [HGNC Symbol;Acc:16945]
4484	707	721	0.0022	13.5343	0.16255	0	1	0	NM_172057.2	KCNH2	potassium voltage-gated channel, subfamily H (eag-related), member 2 [HGNC Symbol;Acc:6251]
4486	707	721	0.0022	11.668	0.18855	0	1	0	NM_001204798.1	NA	NA
4501	707	724	0.0235	74.426	0.31575	1	0	0	NM_001034845.2	GALNTL6	UDP-N-acetyl-alpha-D-galactosamine:polypeptide N-acetylgalactosaminyltransferase-like 6 [HGNC Symbol;Acc:33844]
4504	710	724	0.0071	780.22	0.0091	0	1	0	NM_005656.3	TMPRSS2	transmembrane protease, serine 2 [HGNC Symbol;Acc:11876]
4508	704	724	569.553	3116.48	182.755	0	1	0	NM_001256577.1	NA	NA
4509	1192	1210	0.0101	0.0553	182.755	0	0	1	NM_001256577.1	NA	NA
4511	705	725	1049.91	88507.7	11.8623	0	0	1	NM_018048.3	MAGOHB	mago-nashi homolog B (Drosophila) [HGNC Symbol;Acc:25504]
4512	709	725	0.0088	0.6871	12.807	0	0	1	NM_001197318.1	CLEC2D	C-type lectin domain family 2, member D [HGNC Symbol;Acc:14351]
4525	713	726	0.339	1615.05	0.2099	0	1	0	NM_153700.2	STRC	stereocilin [HGNC Symbol;Acc:16035]
4533	692	730	526.259	7953.51	66.1668	0	1	0	NM_002786.3	PSMA1	proteasome (prosome, macropain) subunit, alpha type, 1 [HGNC Symbol;Acc:9530]
4539	713	728	0.0013	82.5397	0.01575	0	1	0	NM_001004460.1	OR10A2	olfactory receptor, family 10, subfamily A, member 2 [HGNC Symbol;Acc:8161]
4546	705	728	57.5183	4427.23	12.9919	0	1	0	NM_004996.3	ABCC1	ATP-binding cassette, sub-family C (CFTR/MRP), member 1 [HGNC Symbol;Acc:51]
4547	5580	5596	0.0117	0.9006	12.9919	0	0	1	NM_004996.3	ABCC1	ATP-binding cassette, sub-family C (CFTR/MRP), member 1 [HGNC Symbol;Acc:51]
4553	706	729	700.114	260634	2.6862	0	0	1	NM_001160114.1	C15orf40	chromosome 15 open reading frame 40 [HGNC Symbol;Acc:28443]
4554	714	731	29.5049	959.806	30.7405	0	1	0	NR_024542.1	NA	NA
4563	718	733	0.0027	0.0906	29.8138	0	1	0	NM_004589.2	SCO1	SCO1 cytochrome c oxidase assembly protein [HGNC Symbol;Acc:10603]
4567	1117	1135	0.0141	41.9518	0.3361	0	1	0	NM_001198966.1	NFATC4	nuclear factor of activated T-cells, cytoplasmic, calcineurin-dependent 4 [HGNC Symbol;Acc:7778]
4575	714	735	312.914	422.842	740.027	0	1	0	NM_007355.2	HSP90AB1	heat shock protein 90kDa alpha (cytosolic), class B member 1 [HGNC Symbol;Acc:5258]
4577	2424	2445	816.188	1102.92	740.027	0	0	1	NM_007355.2	HSP90AB1	heat shock protein 90kDa alpha (cytosolic), class B member 1 [HGNC Symbol;Acc:5258]
4581	722	735	0.0007	0.5821	1.20245	0	1	0	NM_181809.3	BMP8A	bone morphogenetic protein 8a [HGNC Symbol;Acc:21650]
4589	724	738	7.1728	144.571	49.6146	0	0	1	NM_005105.3	RBM8A	RNA binding motif protein 8A [HGNC Symbol;Acc:9905]
4593	725	738	0.4012	Inf	0	0	1	0	NR_029420.1	NA	NA
4599	720	740	544.244	5784.68	94.0837	0	1	0	NM_004939.2	DDX1	DEAD (Asp-Glu-Ala-Asp) box helicase 1 [HGNC Symbol;Acc:2734]
4605	717	740	700.114	287994	2.431	0	1	0	NR_027650.1	NA	NA
4607	786	811	10.2401	47.5542	215.335	0	1	0	NM_001416.3	EIF4A1	eukaryotic translation initiation factor 4A1 [HGNC Symbol;Acc:3282]
4609	786	811	10.2401	51.9366	197.166	0	1	0	NM_001204510.1	EIF4A1	eukaryotic translation initiation factor 4A1 [HGNC Symbol;Acc:3282]
4611	723	743	438.612	72125.3	6.08125	0	1	0	NM_018433.5	KDM3A	lysine (K)-specific demethylase 3A [HGNC Symbol;Acc:20815]
4626	727	750	132.531	Inf	0	0	1	0	XR_112141.1	U2	U2 spliceosomal RNA [RFAM;Acc:RF00004]
4627	758	784	0.2119	Inf	0	0	1	0	XR_112141.1	U2	U2 spliceosomal RNA [RFAM;Acc:RF00004]
4628	727	750	132.531	Inf	0	0	1	0	XR_109601.1	U2	U2 spliceosomal RNA [RFAM;Acc:RF00004]
4629	758	784	0.2119	Inf	0	0	1	0	XR_109601.1	U2	U2 spliceosomal RNA [RFAM;Acc:RF00004]
4634	730	749	165.957	786.444	211.021	0	0	1	NM_001025070.1	RPS14	ribosomal protein S14 [HGNC Symbol;Acc:10387]
4645	728	749	5.3555	135.992	39.3811	0	0	1	NM_001256513.1	SSBP1	single-stranded DNA binding protein 1, mitochondrial [HGNC Symbol;Acc:11317]
4650	734	749	0.0015	9.1912	0.1632	0	0	1	NM_144984.2	VSTM4	V-set and transmembrane domain containing 4 [HGNC Symbol;Acc:26470]
4653	736	750	0.0004	615.385	0.00065	0	1	0	NM_001202435.1	SCN1A	sodium channel, voltage-gated, type I, alpha subunit [HGNC Symbol;Acc:10585]
4654	737	750	0.0004	1.1445	0.3495	0	1	0	NR_047519.1	RP11-206L10.11
4655	737	750	0.0004	1.1499	0.34785	0	1	0	NR_047520.1	RP11-206L10.11
4656	737	750	0.0004	1.1619	0.34425	0	1	0	NR_015368.2	NA	NA
4673	736	755	165.957	779.417	212.924	0	0	1	NM_001025071.1	RPS14	ribosomal protein S14 [HGNC Symbol;Acc:10387]
4687	736	758	0.0352	7.3957	4.7595	0	1	0	XR_110840.1	RP11-261C10.3
4691	746	758	0.0004	0.0822	4.8664	0	1	0	NM_031215.2	CABLES2	Cdk5 and Abl enzyme substrate 2 [HGNC Symbol;Acc:16143]
4692	746	758	0.0004	1.0704	0.3737	0	1	0	NR_003595.1	NA	NA
4712	3334	3347	0.0006	0.4614	1.3004	0	1	0	NR_047652.1	NA	NA
4714	951	982	0.1942	2174.69	0.0893	0	0	1	NM_207422.2	NA	NA
4717	748	762	0.0071	793.296	0.00895	0	1	0	NM_001135099.1	TMPRSS2	transmembrane protease, serine 2 [HGNC Symbol;Acc:11876]
4727	746	765	521.732	12473.9	41.826	0	0	1	NM_006888.4	CALM1	calmodulin 1 (phosphorylase kinase, delta) [HGNC Symbol;Acc:1442]
4729	752	765	0.0007	0.3626	1.93035	0	1	0	NM_001720.3	BMP8B	bone morphogenetic protein 8b [HGNC Symbol;Acc:1075]
4734	747	767	4.3478	431.561	10.0746	0	0	1	NM_030949.2	PPP1R14C	protein phosphatase 1, regulatory (inhibitor) subunit 14C [HGNC Symbol;Acc:14952]
4737	755	767	0.0006	113.207	0.0053	0	1	0	NM_018990.3	SASH3	SAM and SH3 domain containing 3 [HGNC Symbol;Acc:15975]
4744	745	768	475.273	7159.46	66.3839	0	1	0	NM_000701.7	ATP1A1	ATPase, Na+/K+ transporting, alpha 1 polypeptide [HGNC Symbol;Acc:799]
4745	1264	1278	0.0008	0.0121	66.3839	0	1	0	NM_000701.7	ATP1A1	ATPase, Na+/K+ transporting, alpha 1 polypeptide [HGNC Symbol;Acc:799]
4753	754	770	0.002	0.0722	27.7197	0	0	1	NM_015609.3	SZRD1	SUZ RNA binding domain containing 1 [HGNC Symbol;Acc:30232]
4761	756	772	0.0044	234.667	0.01875	0	1	0	NM_033014.2	OGN	osteoglycin [HGNC Symbol;Acc:8126]
4780	873	907	0.4092	146.436	2.7944	1	0	0	NM_005223.3	DNASE1	deoxyribonuclease I [HGNC Symbol;Acc:2956]
4787	745	777	0.1412	7.3117	19.3116	0	0	1	NM_004492.2	GTF2A2	general transcription factor IIA, 2, 12kDa [HGNC Symbol;Acc:4647]
4789	758	777	288.207	6086.17	47.3544	0	0	1	NM_032324.1	NTPCR	nucleoside-triphosphatase, cancer-related [HGNC Symbol;Acc:28204]
4794	762	788	0.1651	171.026	0.96535	0	1	0	XR_109220.1	NA	NA
4800	764	779	30.2103	3003.18	10.0595	0	1	0	NM_003223.2	TFAP4	transcription factor AP-4 (activating enhancer binding protein 4) [HGNC Symbol;Acc:11745]
4803	759	779	569.553	3250.48	175.221	0	0	1	NM_001256580.1	NA	NA
4804	1247	1265	0.0101	0.0576	175.221	0	0	1	NM_001256580.1	NA	NA
4830	1052	1066	0.0004	38.6473	0.01035	0	0	1	NM_144646.3	IGJ	immunoglobulin J polypeptide, linker protein for immunoglobulin alpha and mu polypeptides [HGNC Symbol;Acc:5713]
4844	751	777	232.406	9337.78	24.8888	0	1	0	NM_138501.5	TECR	trans-2,3-enoyl-CoA reductase [HGNC Symbol;Acc:4551]
4850	764	787	0.0994	9.612	10.3412	0	0	1	NM_001085372.2	C11orf83	chromosome 11 open reading frame 83 [HGNC Symbol;Acc:34399]
4869	1531	1562	0.0911	11.6543	7.81685	0	0	1	NM_016612.2	SLC25A37	solute carrier family 25 (mitochondrial iron transporter), member 37 [HGNC Symbol;Acc:29786]
4872	768	791	240.531	Inf	0	0	0	1	NM_148672.2	CCL28	chemokine (C-C motif) ligand 28 [HGNC Symbol;Acc:17700]
4878	778	791	0.4897	5.3255	91.9547	0	0	1	NM_002496.3	NDUFS8	NADH dehydrogenase (ubiquinone) Fe-S protein 8, 23kDa (NADH-coenzyme Q reductase) [HGNC Symbol;Acc:7715]
4880	769	792	475.273	7668.96	61.9736	0	1	0	NM_001160233.1	ATP1A1	ATPase, Na+/K+ transporting, alpha 1 polypeptide [HGNC Symbol;Acc:799]
4881	1288	1302	0.0008	0.0129	61.9736	0	1	0	NM_001160233.1	ATP1A1	ATPase, Na+/K+ transporting, alpha 1 polypeptide [HGNC Symbol;Acc:799]
4890	781	795	0.9746	8.924	109.211	0	0	1	NM_002512.3	NME1-NME2	NME1-NME2 readthrough [HGNC Symbol;Acc:33531]
4899	3447	3460	0.0006	0.5097	1.1771	0	1	0	NM_001258328.1	HMHA1	histocompatibility (minor) HA-1 [HGNC Symbol;Acc:17102]
4900	766	789	1177.97	36306.6	32.445	0	1	0	NM_005857.4	ZMPSTE24	zinc metallopeptidase STE24 homolog (S. cerevisiae) [HGNC Symbol;Acc:12877]
4901	1112	1149	193.458	5962.65	32.445	0	1	0	NM_005857.4	ZMPSTE24	zinc metallopeptidase STE24 homolog (S. cerevisiae) [HGNC Symbol;Acc:12877]
4902	776	796	678.296	12808.1	52.9582	0	0	1	NM_058163.1	TSR2	TSR2, 20S rRNA accumulation, homolog (S. cerevisiae) [HGNC Symbol;Acc:25455]
4910	771	794	531.544	6566.21	80.9515	0	0	1	NM_002696.2	POLR2G	polymerase (RNA) II (DNA directed) polypeptide G [HGNC Symbol;Acc:9194]
4913	783	797	0.0088	Inf	0	0	1	0	NM_173563.2	FAM217A	family with sequence similarity 217, member A [HGNC Symbol;Acc:21362]
4914	754	798	0.2048	64.0581	3.1971	0	0	1	NM_001042698.1	NA	NA
4918	773	796	1707.25	15018.5	113.677	0	1	0	NM_006801.2	KDELR1	KDEL (Lys-Asp-Glu-Leu) endoplasmic reticulum protein retention receptor 1 [HGNC Symbol;Acc:6304]
4925	784	800	0.0088	0.6963	12.6379	0	1	0	NR_036693.1	NPM1P5	nucleophosmin 1 (nucleolar phosphoprotein B23, numatrin) pseudogene 5 [HGNC Symbol;Acc:7925]
4953	803	827	0.7528	2002.39	0.37595	0	1	0	NR_002775.2	RPLP0P2	ribosomal protein, large, P0 pseudogene 2 [HGNC Symbol;Acc:17960]
4960	790	806	8.7801	45.506	192.944	0	0	1	NM_000365.5	TPI1	triosephosphate isomerase 1 [HGNC Symbol;Acc:12009]
4963	788	807	0.0125	1.671	7.4804	0	1	0	NM_002647.2	PIK3C3	phosphatidylinositol 3-kinase, catalytic subunit type 3 [HGNC Symbol;Acc:8974]
4973	793	815	0.1984	32.7644	6.05535	0	0	1	NM_001013649.3	C2orf68	chromosome 2 open reading frame 68 [HGNC Symbol;Acc:34353]
4983	1280	1307	0.4237	823.118	0.51475	0	0	1	NM_001190487.1	MTRNR2L6	MT-RNR2-like 6 [HGNC Symbol;Acc:37163]
4987	794	809	0.0019	1187.5	0.0016	0	1	0	NM_004171.3	SLC1A2	solute carrier family 1 (glial high affinity glutamate transporter), member 2 [HGNC Symbol;Acc:10940]
5013	799	812	0.0007	17.2414	0.0406	0	1	0	NM_173526.3	FAM71D	family with sequence similarity 71, member D [HGNC Symbol;Acc:20101]
5039	783	809	232.406	11408	20.3723	0	1	0	NR_038103.1	NA	NA
5044	802	816	0.9746	11.722	83.1427	0	0	1	NM_001018137.2	NME1-NME2	NME1-NME2 readthrough [HGNC Symbol;Acc:33531]
5052	803	817	0.0025	Inf	0	0	0	1	NM_014485.2	HPGDS	hematopoietic prostaglandin D synthase [HGNC Symbol;Acc:17890]
5060	804	819	0.0059	0.1392	42.3802	0	1	0	NM_001130523.2	CSDE1	cold shock domain containing E1, RNA-binding [HGNC Symbol;Acc:29905]
5061	3713	3728	0.0027	0.0637	42.3802	0	0	1	NM_001130523.2	CSDE1	cold shock domain containing E1, RNA-binding [HGNC Symbol;Acc:29905]
5063	804	819	0.0059	0.1446	40.7953	0	1	0	NM_001242891.1	CSDE1	cold shock domain containing E1, RNA-binding [HGNC Symbol;Acc:29905]
5064	3806	3821	0.0027	0.0662	40.7953	0	0	1	NM_001242891.1	CSDE1	cold shock domain containing E1, RNA-binding [HGNC Symbol;Acc:29905]
5072	787	824	987.162	2611.16	378.054	0	0	1	NM_016139.2	CHCHD2	coiled-coil-helix-coiled-coil-helix domain containing 2 [HGNC Symbol;Acc:21645]
5073	804	820	0.002	0.073	27.389	0	0	1	NM_001114600.1	SZRD1	SUZ RNA binding domain containing 1 [HGNC Symbol;Acc:30232]
5076	804	820	0.0015	2.9644	0.506	0	1	0	XR_108783.1	AC093673.5
5077	804	820	0.0015	2.9644	0.506	0	1	0	XR_133466.1	AC093673.5
5078	804	820	0.0015	2.9644	0.506	0	1	0	XR_132868.1	AC093673.5
5084	808	820	0.0004	0.2152	1.8588	0	0	1	NM_001164824.1	C1orf212	chromosome 1 open reading frame 212 [HGNC Symbol;Acc:25154]
5085	3887	3911	0.1129	60.7381	1.8588	0	0	1	NM_001164824.1	C1orf212	chromosome 1 open reading frame 212 [HGNC Symbol;Acc:25154]
5088	788	812	997.539	81442.1	12.2485	0	1	0	NM_054026.2	CNOT7	CCR4-NOT transcription complex, subunit 7 [HGNC Symbol;Acc:14101]
5089	788	812	997.539	45063.5	22.1363	0	1	0	NM_013354.5	CNOT7	CCR4-NOT transcription complex, subunit 7 [HGNC Symbol;Acc:14101]
5091	800	821	5.3555	154.726	34.6129	0	0	1	NM_001256512.1	SSBP1	single-stranded DNA binding protein 1, mitochondrial [HGNC Symbol;Acc:11317]
5100	7534	7558	0.1018	90.905	1.11985	0	0	1	NM_014721.2	PHACTR2	phosphatase and actin regulator 2 [HGNC Symbol;Acc:20956]
5120	800	825	236.933	4985.09	47.5284	0	0	1	NM_001130725.1	PSMB5	proteasome (prosome, macropain) subunit, beta type, 5 [HGNC Symbol;Acc:9542]
5127	2933	2948	0.0173	11.1735	1.5483	0	0	1	NM_001202466.1	ZMYND11	zinc finger, MYND-type containing 11 [HGNC Symbol;Acc:16966]
5135	801	824	1214.65	63776.8	19.0454	0	1	0	NM_018352.2	TMA16	translation machinery associated 16 homolog (S. cerevisiae) [HGNC Symbol;Acc:25638]
5136	809	825	0.0034	1.0017	3.39425	0	1	0	NM_024074.1	TMEM38A	transmembrane protein 38A [HGNC Symbol;Acc:28462]
5148	812	826	0.0027	5.0891	0.53055	0	1	0	NR_026784.1	NA	NA
5156	815	828	0.0014	0.1431	9.78015	0	1	0	NM_172070.3	UBR3	ubiquitin protein ligase E3 component n-recognin 3 (putative) [HGNC Symbol;Acc:30467]
5160	813	829	0.0088	0.7005	12.5625	0	0	1	NM_013269.4	CLEC2D	C-type lectin domain family 2, member D [HGNC Symbol;Acc:14351]
5172	815	830	0.0081	259.615	0.0312	0	0	1	NM_024795.3	TM4SF20	transmembrane 4 L six family member 20 [HGNC Symbol;Acc:26230]
5194	817	834	0.0059	0.2473	23.8544	0	1	0	NM_005830.3	MRPS31	mitochondrial ribosomal protein S31 [HGNC Symbol;Acc:16632]
5197	3650	3672	0.002	0.3308	6.04515	0	0	1	NM_001424.4	EMP2	epithelial membrane protein 2 [HGNC Symbol;Acc:3334]
5198	818	835	11.82	2490.6	4.74585	0	0	1	NM_173809.4	BLOC1S2	biogenesis of lysosomal organelles complex-1, subunit 2 [HGNC Symbol;Acc:20984]
5203	886	903	0.0118	Inf	0	0	1	0	NR_033837.1	LINC00309	long intergenic non-protein coding RNA 309 [HGNC Symbol;Acc:25279]
5204	2994	3012	0.006	Inf	0	0	1	0	NR_033837.1	LINC00309	long intergenic non-protein coding RNA 309 [HGNC Symbol;Acc:25279]
5211	818	836	0.0265	1.5572	17.0174	0	0	1	NM_001029989.1	KIAA0101	KIAA0101 [HGNC Symbol;Acc:28961]
5226	820	838	0.0013	0.6332	2.05305	0	1	0	NM_001204831.1	ANO10	anoctamin 10 [HGNC Symbol;Acc:25519]
5227	820	838	0.0013	0.5869	2.2151	0	1	0	NM_018075.3	ANO10	anoctamin 10 [HGNC Symbol;Acc:25519]
5230	818	839	5.3555	159.977	33.4766	0	0	1	NM_001256511.1	SSBP1	single-stranded DNA binding protein 1, mitochondrial [HGNC Symbol;Acc:11317]
5237	4779	4795	0.0039	595.42	0.00655	0	0	1	NM_001111284.1	IGF1	insulin-like growth factor 1 (somatomedin C) [HGNC Symbol;Acc:5464]
5248	826	840	0.0022	0.0741	29.6943	0	1	0	NM_002714.2	PPP1R10	protein phosphatase 1, regulatory subunit 10 [HGNC Symbol;Acc:9284]
5251	810	833	1733.98	31493.4	55.0585	0	1	0	NM_005015.3	OXA1L	oxidase (cytochrome c) assembly 1-like [HGNC Symbol;Acc:8526]
5253	817	840	1210.54	5478.43	220.966	0	1	0	NM_000852.3	GSTP1	glutathione S-transferase pi 1 [HGNC Symbol;Acc:4638]
5261	824	846	0.0077	452.941	0.017	0	0	1	NM_001206389.1	NA	NA
5270	830	846	0.0079	490.683	0.0161	0	1	0	XR_108721.1	NA	NA
5297	834	850	0.0079	304.432	0.02595	0	1	0	XR_112955.1	NA	NA
5298	834	850	0.0079	304.432	0.02595	0	1	0	XR_110620.1	NA	NA
5299	835	848	0.1377	47.5886	2.89355	0	0	1	NM_001040619.2	NA	NA
5303	816	842	232.406	11907.7	19.5173	0	1	0	NR_038104.1	NA	NA
5304	831	849	0.2931	70.6018	4.15145	0	0	1	NM_001195677.1	VAPB	VAMP (vesicle-associated membrane protein)-associated protein B and C [HGNC Symbol;Acc:12649]
5306	831	849	93.3892	13954.7	6.6923	0	1	0	NM_015608.2	C10orf137	chromosome 10 open reading frame 137 [HGNC Symbol;Acc:24640]
5309	831	849	93.3892	13627.7	6.8529	0	1	0	NM_001202438.1	C10orf137	chromosome 10 open reading frame 137 [HGNC Symbol;Acc:24640]
5312	835	849	0.0177	44.5059	0.3977	0	1	0	NR_046099.1	RP5-1043L13.1
5320	817	844	372.62	10201.5	36.526	0	0	1	NM_207046.1	ENSA	endosulfine alpha [HGNC Symbol;Acc:3360]
5347	841	854	28.4724	10335.4	2.75485	0	1	0	NM_004579.3	MAP4K2	mitogen-activated protein kinase kinase kinase kinase 2 [HGNC Symbol;Acc:6864]
5354	837	855	50.7044	3630.91	13.9647	0	0	1	NM_198426.1	CHMP2A	charged multivesicular body protein 2A [HGNC Symbol;Acc:30216]
5359	830	853	383.322	4436.16	86.4085	0	1	0	NM_000117.2	EMD	emerin [HGNC Symbol;Acc:3331]
5365	842	857	0.0012	1.4418	0.8323	0	1	0	NR_039978.1	SEC24B-AS1	SEC24B antisense RNA 1 [HGNC Symbol;Acc:44003]
5382	841	860	115.246	3957.71	29.1193	0	1	0	NM_032356.3	LSMD1	LSM domain containing 1 [HGNC Symbol;Acc:28212]
5394	839	862	0.1159	286.988	0.40385	0	1	0	NR_036470.1	NA	NA
5395	842	868	0.1448	52.0386	2.78255	0	1	0	NR_023919.1	LINC00339	long intergenic non-protein coding RNA 339 [HGNC Symbol;Acc:25011]
5399	843	862	577.869	22129.7	26.1128	0	0	1	NM_007033.4	RER1	RER1 retention in endoplasmic reticulum 1 homolog (S. cerevisiae) [HGNC Symbol;Acc:30309]
5404	845	863	50.7044	3564.18	14.2261	0	0	1	NM_014453.2	CHMP2A	charged multivesicular body protein 2A [HGNC Symbol;Acc:30216]
5419	851	865	0.0021	Inf	0	0	0	1	NM_006890.3	CEACAM7	carcinoembryonic antigen-related cell adhesion molecule 7 [HGNC Symbol;Acc:1819]
5420	845	868	3545.03	2554.13	1387.96	0	0	1	NM_000972.2	RPL7A	ribosomal protein L7a [HGNC Symbol;Acc:10364]
5421	844	866	0.0018	0.8737	2.06015	0	0	1	NM_017842.2	SLC48A1	solute carrier family 48 (heme transporter), member 1 [HGNC Symbol;Acc:26035]
5422	851	866	20.8818	191.449	109.072	0	0	1	NM_001123377.1	PARK7	parkinson protein 7 [HGNC Symbol;Acc:16369]
5423	879	896	77.8922	714.134	109.072	0	0	1	NM_001123377.1	PARK7	parkinson protein 7 [HGNC Symbol;Acc:16369]
5427	833	869	975.686	145679	6.6975	0	1	0	NM_003420.3	ZNF35	zinc finger protein 35 [HGNC Symbol;Acc:13099]
5429	846	868	1439.22	124458	11.5639	0	0	1	NM_012383.4	OSTF1	osteoclast stimulating factor 1 [HGNC Symbol;Acc:8510]
5431	1149	1173	0.0099	0.8561	11.5639	0	0	1	NM_012383.4	OSTF1	osteoclast stimulating factor 1 [HGNC Symbol;Acc:8510]
5439	848	868	1063.17	38872.3	27.3502	0	0	1	NM_032492.3	JAGN1	jagunal homolog 1 (Drosophila) [HGNC Symbol;Acc:26926]
5446	846	869	833.412	1358.26	613.586	0	1	0	NM_001024662.1	RPL6	ribosomal protein L6 [HGNC Symbol;Acc:10362]
5453	857	870	0.0019	Inf	0	0	1	0	NM_001083619.1	GRIA2	glutamate receptor, ionotropic, AMPA 2 [HGNC Symbol;Acc:4572]
5455	857	870	0.0019	2923.08	0.00065	0	1	0	NM_000826.3	GRIA2	glutamate receptor, ionotropic, AMPA 2 [HGNC Symbol;Acc:4572]
5466	856	873	11.82	2735.92	4.3203	0	1	0	NR_046296.2	NA	NA
5472	858	872	0.0098	7.1056	1.3792	0	1	0	NR_027386.1	GUSBP3	glucuronidase, beta pseudogene 3 [HGNC Symbol;Acc:37301]
5474	858	873	0.024	5581.4	0.0043	0	1	0	NM_001725.2	BPI	bactericidal/permeability-increasing protein [HGNC Symbol;Acc:1095]
5490	861	876	0.6532	13.3737	48.8421	0	1	0	NM_017882.2	CLN6	ceroid-lipofuscinosis, neuronal 6, late infantile, variant [HGNC Symbol;Acc:2077]
5503	865	878	0.0009	3.4182	0.2633	0	0	1	NM_001190766.1	FLJ23152	uncharacterized protein LOC401236 [RefSeq peptide;Acc:NP_001177695]
5516	1312	1329	0.0618	755.04	0.08185	0	1	0	NR_002835.2	HAS2-AS1	HAS2 antisense RNA 1 [HGNC Symbol;Acc:34340]
5530	870	884	18.7571	213.45	87.8758	0	0	1	NM_014886.3	NSA2	NSA2 ribosome biogenesis homolog (S. cerevisiae) [HGNC Symbol;Acc:30728]
5534	3536	3549	0.0006	0.5071	1.1833	0	1	0	NM_012292.3	HMHA1	histocompatibility (minor) HA-1 [HGNC Symbol;Acc:17102]
5541	3463	3477	0.0015	1.5897	0.94355	0	0	1	NM_144632.3	TMEM182	transmembrane protein 182 [HGNC Symbol;Acc:26391]
5550	873	886	0.0004	0.0265	15.0957	0	1	0	NM_018290.3	PGM2	phosphoglucomutase 2 [HGNC Symbol;Acc:8906]
5562	867	887	569.553	2161.36	263.517	0	0	1	NM_006013.3	RPL10	ribosomal protein L10 [HGNC Symbol;Acc:10298]
5563	1355	1373	0.0101	0.0383	263.517	0	0	1	NM_006013.3	RPL10	ribosomal protein L10 [HGNC Symbol;Acc:10298]
5570	873	888	0.0471	8.4613	5.56655	0	1	0	NM_024592.4	SRD5A3	steroid 5 alpha-reductase 3 [HGNC Symbol;Acc:25812]
5577	1303	1326	0.0026	0.2516	10.3338	0	0	1	NM_006413.4	RPP30	ribonuclease P/MRP 30kDa subunit [HGNC Symbol;Acc:17688]
5585	864	887	715.365	334220	2.1404	0	1	0	NR_002807.3	NA	NA
5597	6106	6121	0.0177	3.3398	5.2997	0	0	1	NM_030962.3	SBF2	SET binding factor 2 [HGNC Symbol;Acc:2135]
5607	857	894	174.487	54996.3	3.1727	0	1	0	XR_110813.1	NA	NA
5623	881	894	0.5536	329.966	1.67775	0	1	0	NR_024045.1	RAET1K	retinoic acid early transcript 1K pseudogene [HGNC Symbol;Acc:16797]
5625	881	894	0.0008	Inf	0	0	1	0	NR_038326.1	RP11-510D19.1
5635	876	897	0.0495	223.527	0.22145	0	1	0	NR_034034.1	RP11-22C11.2
5643	860	897	174.487	61992.3	2.81465	0	1	0	XR_110815.2	NA	NA
5656	865	892	372.62	11334	32.8762	0	0	1	NM_207045.1	ENSA	endosulfine alpha [HGNC Symbol;Acc:3360]
5670	3011	3026	0.0173	10.3133	1.67745	0	0	1	NM_006624.5	ZMYND11	zinc finger, MYND-type containing 11 [HGNC Symbol;Acc:16966]
5672	867	890	362.844	8624.57	42.071	0	0	1	NM_145808.3	MTPN	myotrophin [HGNC Symbol;Acc:15667]
5674	867	895	518.365	21582.8	24.0175	0	1	0	NR_036627.2	NA	NA
5676	867	890	362.844	8598.03	42.2009	1	0	0	NM_001128619.2	MTPN	myotrophin [HGNC Symbol;Acc:15667]
5679	882	908	0.0258	0.3603	71.6025	0	0	1	NM_001248001.1	SET	SET nuclear oncogene [HGNC Symbol;Acc:10760]
5690	887	902	6.3648	304.457	20.9054	0	1	0	NM_001009184.1	GRINA	glutamate receptor, ionotropic, N-methyl D-aspartate-associated protein 1 (glutamate binding) [HGNC Symbol;Acc:4589]
5694	889	902	0.0004	0.3076	1.30025	0	1	0	NM_001159920.1	NA	NA
5696	889	902	0.0004	0.3824	1.04615	0	1	0	NM_002019.4	FLT1	fms-related tyrosine kinase 1 (vascular endothelial growth factor/vascular permeability factor receptor) [HGNC Symbol;Acc:3763]
5698	889	902	0.0004	0.3373	1.18595	0	1	0	NM_001160030.1	FLT1	fms-related tyrosine kinase 1 (vascular endothelial growth factor/vascular permeability factor receptor) [HGNC Symbol;Acc:3763]
5699	889	902	0.0004	0.4366	0.9161	0	1	0	NM_001160031.1	FLT1	fms-related tyrosine kinase 1 (vascular endothelial growth factor/vascular permeability factor receptor) [HGNC Symbol;Acc:3763]
5703	884	906	0.0084	528.302	0.0159	0	0	1	NM_033165.3	FGF8	fibroblast growth factor 8 (androgen-induced) [HGNC Symbol;Acc:3686]
5704	884	903	674.852	2187.47	308.508	0	0	1	NM_002032.2	FTH1	ferritin, heavy polypeptide 1 [HGNC Symbol;Acc:3976]
5711	890	903	0.0005	0.2201	2.27185	0	1	0	NM_000053.3	ATP7B	ATPase, Cu++ transporting, beta polypeptide [HGNC Symbol;Acc:870]
5713	890	903	0.0005	0.2272	2.201	0	1	0	NM_001005918.2	ATP7B	ATPase, Cu++ transporting, beta polypeptide [HGNC Symbol;Acc:870]
5715	890	903	0.0005	0.2269	2.20335	0	1	0	NM_001243182.1	ATP7B	ATPase, Cu++ transporting, beta polypeptide [HGNC Symbol;Acc:870]
5749	894	907	0.0004	0.3352	1.19335	0	1	0	NR_024489.1	NA	NA
5750	2222	2234	0.3349	280.639	1.19335	0	1	0	NR_024489.1	NA	NA
5755	894	908	0.0045	145.396	0.03095	0	1	0	NR_026825.1	RPSAP52	ribosomal protein SA pseudogene 52 [HGNC Symbol;Acc:35752]
5760	892	909	3.484	372.945	9.34185	0	1	0	NM_001005417.2	B4GALT2	UDP-Gal:betaGlcNAc beta 1,4- galactosyltransferase, polypeptide 2 [HGNC Symbol;Acc:925]
5761	893	910	3.484	376.944	9.24275	0	1	0	NM_030587.2	B4GALT2	UDP-Gal:betaGlcNAc beta 1,4- galactosyltransferase, polypeptide 2 [HGNC Symbol;Acc:925]
5762	894	910	0.0088	0.711	12.3768	0	0	1	NM_001004419.3	CLEC2D	C-type lectin domain family 2, member D [HGNC Symbol;Acc:14351]
5793	881	913	0.1412	0.6238	226.341	0	0	1	NM_006601.5	PTGES3	prostaglandin E synthase 3 (cytosolic) [HGNC Symbol;Acc:16049]
5794	1626	1648	500.267	2210.23	226.341	0	0	1	NM_006601.5	PTGES3	prostaglandin E synthase 3 (cytosolic) [HGNC Symbol;Acc:16049]
5795	892	913	0.7062	5.6238	125.574	0	1	0	NR_003098.1	SNHG1	small nucleolar RNA host gene 1 (non-protein coding) [HGNC Symbol;Acc:32688]
5796	1024	1041	144.82	1153.26	125.574	0	1	0	NR_003098.1	SNHG1	small nucleolar RNA host gene 1 (non-protein coding) [HGNC Symbol;Acc:32688]
5798	891	914	0.1063	33.1835	3.2034	0	0	1	NM_001204848.1	SCNM1	sodium channel modifier 1 [HGNC Symbol;Acc:23136]
5804	899	915	8.7801	48.6027	180.65	0	0	1	NM_001159287.1	TPI1	triosephosphate isomerase 1 [HGNC Symbol;Acc:12009]
5807	901	914	0.0006	19.2	0.03125	0	0	1	NM_001972.2	ELANE	elastase, neutrophil expressed [HGNC Symbol;Acc:3309]
5816	902	915	0.0012	0.1264	9.49285	0	1	0	NM_001178077.1	ASNS	asparagine synthetase (glutamine-hydrolyzing) [HGNC Symbol;Acc:753]
5819	896	916	0.0118	7.1689	1.646	0	1	0	NM_030941.2	AC004381.6	Putative RNA exonuclease NEF-sp [UniProtKB/Swiss-Prot;Acc:Q96IC2]
5821	896	916	0.0118	7.1082	1.66005	0	1	0	NM_001144924.1	AC004381.6	Putative RNA exonuclease NEF-sp [UniProtKB/Swiss-Prot;Acc:Q96IC2]
5848	905	918	0.0005	0.0133	37.6305	0	0	1	NM_001127228.1	CBX1	chromobox homolog 1 [HGNC Symbol;Acc:1551]
5849	1417	1435	0.0353	0.9381	37.6305	0	0	1	NM_001127228.1	CBX1	chromobox homolog 1 [HGNC Symbol;Acc:1551]
5858	901	926	0.0094	0.0739	127.122	0	0	1	NM_001143760.1	EIF5A	eukaryotic translation initiation factor 5A [HGNC Symbol;Acc:3300]
5862	909	921	0.001	1.5835	0.6315	0	1	0	NM_181711.2	GRASP	GRP1 (general receptor for phosphoinositides 1)-associated scaffold protein [HGNC Symbol;Acc:18707]
5888	7636	7660	0.1015	88.6656	1.14475	0	0	1	NM_001100164.1	PHACTR2	phosphatase and actin regulator 2 [HGNC Symbol;Acc:20956]
5890	903	926	0.0021	9.6176	0.21835	0	0	1	NM_016619.2	PLAC8	placenta-specific 8 [HGNC Symbol;Acc:19254]
5892	909	924	20.8818	202.636	103.051	0	0	1	NM_007262.4	PARK7	parkinson protein 7 [HGNC Symbol;Acc:16369]
5893	937	954	77.8922	755.863	103.051	0	0	1	NM_007262.4	PARK7	parkinson protein 7 [HGNC Symbol;Acc:16369]
5898	906	932	0.1454	63.0734	2.30525	0	1	0	NR_023918.1	LINC00339	long intergenic non-protein coding RNA 339 [HGNC Symbol;Acc:25011]
5899	906	926	0.0007	0.0416	16.8467	0	0	1	NM_016433.3	GLTP	glycolipid transfer protein [HGNC Symbol;Acc:24867]
5919	2846	2872	0.033	15.0661	2.19035	0	0	1	NM_001039844.2	ACBD7	acyl-CoA binding domain containing 7 [HGNC Symbol;Acc:17715]
5921	1423	1447	0.0964	154.971	0.62205	0	1	0	NR_034109.1	C6orf3
5924	884	928	0.2048	61.6478	3.3221	0	0	1	NM_001042697.1	ZSWIM7	zinc finger, SWIM-type containing 7 [HGNC Symbol;Acc:26993]
5941	916	930	0.0007	0.1876	3.73125	0	1	0	NR_036454.1	NA	NA
5952	896	933	174.487	59084.9	2.95315	0	1	0	XR_110811.1	NA	NA
5957	913	933	0.0118	0.0201	586.774	0	1	0	NM_001101.3	ACTB	actin, beta [HGNC Symbol;Acc:132]
5975	922	935	0.0008	0.0531	15.0785	0	1	0	NM_053053.3	TADA1	transcriptional adaptor 1 [HGNC Symbol;Acc:30631]
5978	923	935	0.0005	0.0398	12.5686	0	1	0	NM_003104.5	SORD	sorbitol dehydrogenase [HGNC Symbol;Acc:11184]
5979	917	939	0.0074	323.851	0.02285	0	0	1	NM_006119.4	FGF8	fibroblast growth factor 8 (androgen-induced) [HGNC Symbol;Acc:3686]
5980	918	936	158.94	3105.3	51.1837	0	0	1	NM_004718.2	COX7A2L	cytochrome c oxidase subunit VIIa polypeptide 2 like [HGNC Symbol;Acc:2289]
5988	911	934	715.365	11199.8	63.8732	0	0	1	NM_006827.5	TMED10	transmembrane emp24-like trafficking protein 10 (yeast) [HGNC Symbol;Acc:16998]
5996	921	938	0.0035	Inf	0	0	1	0	NM_001005497.1	OR6C75	olfactory receptor, family 6, subfamily C, member 75 [HGNC Symbol;Acc:31304]
6023	926	943	11.82	2738.11	4.31685	0	1	0	NR_046314.1	NA	NA
6030	1442	1458	0.001	7.2939	0.1371	0	0	1	NM_014395.2	DAPP1	dual adaptor of phosphotyrosine and 3-phosphoinositides [HGNC Symbol;Acc:16500]
6040	909	947	526.259	9713.07	54.1805	0	1	0	NM_148976.2	PSMA1	proteasome (prosome, macropain) subunit, alpha type, 1 [HGNC Symbol;Acc:9530]
6042	909	946	174.487	66862.1	2.60965	0	1	0	XR_110812.1	NA	NA
6044	909	946	174.487	65707.7	2.6555	0	1	0	XR_110816.2	NA	NA
6049	930	945	0.0046	36.9033	0.12465	0	0	1	NM_147196.2	TMIE	transmembrane inner ear [HGNC Symbol;Acc:30800]
6050	932	945	0.3485	133.691	2.60675	0	1	0	NM_014705.3	DOCK4	dedicator of cytokinesis 4 [HGNC Symbol;Acc:19192]
6058	928	947	330.575	15055.1	21.9577	0	0	1	NM_015543.1	RAB1A	RAB1A, member RAS oncogene family [HGNC Symbol;Acc:9758]
6059	1952	1964	0.0007	0.0319	21.9577	0	0	1	NM_015543.1	RAB1A	RAB1A, member RAS oncogene family [HGNC Symbol;Acc:9758]
6064	929	954	0.0094	0.0746	125.937	0	0	1	NM_001143761.1	EIF5A	eukaryotic translation initiation factor 5A [HGNC Symbol;Acc:3300]
6071	935	949	0.0022	0.3659	6.0127	0	1	0	NM_007194.3	CHEK2	checkpoint kinase 2 [HGNC Symbol;Acc:16627]
6072	935	949	0.0022	0.3807	5.77915	0	1	0	NM_145862.2	CHEK2	checkpoint kinase 2 [HGNC Symbol;Acc:16627]
6086	1423	1443	0.459	785.152	0.5846	0	1	0	NM_052854.2	CREB3L1	cAMP responsive element binding protein 3-like 1 [HGNC Symbol;Acc:18856]
6098	922	953	0.0706	1.3552	52.0956	0	1	0	NM_001007277.1	EI24	etoposide induced 2.4 mRNA [HGNC Symbol;Acc:13276]
6099	1711	1734	0.0711	1.3648	52.0956	0	0	1	NM_001007277.1	EI24	etoposide induced 2.4 mRNA [HGNC Symbol;Acc:13276]
6105	937	954	11.82	2761.88	4.2797	0	1	0	NR_046315.1	BLOC1S2	biogenesis of lysosomal organelles complex-1, subunit 2 [HGNC Symbol;Acc:20984]
6108	939	953	0.0071	0.5907	12.02	0	1	0	NM_144567.3	ANGEL2	angel homolog 2 (Drosophila) [HGNC Symbol;Acc:30534]
6115	934	954	0.0175	675.676	0.0259	0	1	0	NM_001017992.2	ACTBL2	actin, beta-like 2 [HGNC Symbol;Acc:17780]
6124	3822	3837	29.1016	1623.7	17.923	0	0	1	NM_001002926.1	TWISTNB	TWIST neighbor [HGNC Symbol;Acc:18027]
6127	938	955	30.6225	25.2341	1213.54	0	0	1	NM_018955.2	UBB	ubiquitin B [HGNC Symbol;Acc:12463]
6128	938	955	0.0353	104.099	0.3391	0	1	0	NR_038444.1	RP11-429G19.2
6129	3138	3161	0.0021	6.1929	0.3391	0	1	0	NR_038444.1	RP11-429G19.2
6135	942	964	0.0054	3.004	1.7976	0	1	0	NR_037874.1	NA	NA
6142	4896	4912	0.0039	604.651	0.00645	0	0	1	NM_000618.3	IGF1	insulin-like growth factor 1 (somatomedin C) [HGNC Symbol;Acc:5464]
6147	937	958	5.3555	192.104	27.8782	0	0	1	NM_001256510.1	SSBP1	single-stranded DNA binding protein 1, mitochondrial [HGNC Symbol;Acc:11317]
6152	942	959	3.6108	10534.8	0.34275	0	1	0	NM_002191.3	INHA	inhibin, alpha [HGNC Symbol;Acc:6065]
6162	942	962	0.0038	0.1101	34.5055	0	0	1	NM_004805.3	POLR2D	polymerase (RNA) II (DNA directed) polypeptide D [HGNC Symbol;Acc:9191]
6168	942	965	0.0021	8.3119	0.25265	0	0	1	NM_001130716.1	PLAC8	placenta-specific 8 [HGNC Symbol;Acc:19254]
6179	949	964	0.0078	0.6688	11.6633	0	1	0	NM_006315.4	PCGF3	polycomb group ring finger 3 [HGNC Symbol;Acc:10066]
6184	1026	1041	8.6694	1197.03	7.2424	0	0	1	NM_031208.3	FAHD1	fumarylacetoacetate hydrolase domain containing 1 [HGNC Symbol;Acc:14169]
6193	952	965	0.0018	0.154	11.6891	0	0	1	NM_018159.3	NUDT11	nudix (nucleoside diphosphate linked moiety X)-type motif 11 [HGNC Symbol;Acc:18011]
6195	952	965	0.0004	0.0814	4.91535	0	1	0	NM_001040455.1	SIDT2	SID1 transmembrane family, member 2 [HGNC Symbol;Acc:24272]
6201	952	966	0.0047	54.1163	0.08685	0	1	0	NR_001288.1	TFAMP1	transcription factor A, mitochondrial pseudogene 1 [HGNC Symbol;Acc:11636]
6202	1409	1431	0.0088	101.324	0.08685	0	1	0	NR_001288.1	TFAMP1	transcription factor A, mitochondrial pseudogene 1 [HGNC Symbol;Acc:11636]
6204	941	969	680.461	17775	38.282	0	0	1	NM_206538.2	EMC10	ER membrane protein complex subunit 10 [HGNC Symbol;Acc:27609]
6216	956	968	0.0004	0.5865	0.68205	0	1	0	NM_012263.4	TTLL1	tubulin tyrosine ligase-like family, member 1 [HGNC Symbol;Acc:1312]
6220	934	971	174.487	69672.1	2.5044	0	1	0	XR_110817.2	NA	NA
6234	949	972	0.1027	238.643	0.43035	0	1	0	NR_033939.1	RP11-425I13.3
6235	954	971	0.0212	0.8167	25.9596	0	0	1	NM_018141.3	MRPS10	mitochondrial ribosomal protein S10 [HGNC Symbol;Acc:14502]
6244	954	973	1059.24	7696.6	137.625	0	0	1	NM_006305.3	ANP32A	acidic (leucine-rich) nuclear phosphoprotein 32 family, member A [HGNC Symbol;Acc:13233]
6252	959	973	0.0088	1.2345	7.12835	0	1	0	NM_016940.2	RWDD2B	RWD domain containing 2B [HGNC Symbol;Acc:1302]
6253	941	969	518.365	21390.4	24.2335	0	1	0	NM_005778.3	RBM5	RNA binding motif protein 5 [HGNC Symbol;Acc:9902]
6256	952	974	0.6694	79218.9	0.00845	0	0	1	NM_016388.2	TRAT1	T cell receptor associated transmembrane adaptor 1 [HGNC Symbol;Acc:30698]
6257	960	983	0.1215	142.756	0.8511	0	0	1	NM_001405.3	EFNA2	ephrin-A2 [HGNC Symbol;Acc:3222]
6258	1394	1409	0.0011	1.2924	0.8511	0	0	1	NM_001405.3	EFNA2	ephrin-A2 [HGNC Symbol;Acc:3222]
6267	963	975	0.0012	0.1246	9.6315	0	0	1	NM_178868.3	CMTM8	CKLF-like MARVEL transmembrane domain containing 8 [HGNC Symbol;Acc:19179]
6278	958	984	0.0256	0.3682	69.5341	0	0	1	NM_001248000.1	SET	SET nuclear oncogene [HGNC Symbol;Acc:10760]
6284	955	978	198.054	1125	176.048	0	0	1	NM_003133.5	SRP9	signal recognition particle 9kDa [HGNC Symbol;Acc:11304]
6298	3282	3308	0.1835	15.9626	11.4956	0	0	1	NM_018638.4	ETNK1	ethanolamine kinase 1 [HGNC Symbol;Acc:24649]
6307	946	976	695.281	25864.4	26.8818	0	0	1	NM_004528.3	MGST3	microsomal glutathione S-transferase 3 [HGNC Symbol;Acc:7064]
6308	962	982	0.0011	0.0581	18.92	0	0	1	NM_001114403.2	UPK3BL	uroplakin 3B-like [HGNC Symbol;Acc:37278]
6312	965	982	0.0118	1.8906	6.24125	0	0	1	NM_144989.2	DNAH14	dynein, axonemal, heavy chain 14 [HGNC Symbol;Acc:2945]
6316	968	983	128.199	404.912	316.611	0	1	0	NM_001614.3	ACTG1	actin, gamma 1 [HGNC Symbol;Acc:144]
6317	1659	1683	87.8382	277.433	316.611	0	0	1	NM_001614.3	ACTG1	actin, gamma 1 [HGNC Symbol;Acc:144]
6318	1831	1849	7.1819	22.6837	316.611	0	0	1	NM_001614.3	ACTG1	actin, gamma 1 [HGNC Symbol;Acc:144]
6320	968	983	128.199	445.516	287.755	0	1	0	NR_037688.1	NA	NA
6321	1510	1534	87.8382	305.254	287.755	0	1	0	NR_037688.1	NA	NA
6322	1682	1700	7.1819	24.9584	287.755	0	1	0	NR_037688.1	NA	NA
6324	969	982	0.0012	0.129	9.3003	0	1	0	NM_001178076.1	ASNS	asparagine synthetase (glutamine-hydrolyzing) [HGNC Symbol;Acc:753]
6335	970	984	0.0086	0.0605	142.072	0	0	1	NM_001005849.1	SUMO2	SMT3 suppressor of mif two 3 homolog 2 (S. cerevisiae) [HGNC Symbol;Acc:11125]
6341	953	980	372.62	9247	40.2963	0	0	1	NM_004436.2	ENSA	endosulfine alpha [HGNC Symbol;Acc:3360]
6360	975	988	0.0009	0.0088	102.125	0	1	0	NM_002804.4	PSMC3	proteasome (prosome, macropain) 26S subunit, ATPase, 3 [HGNC Symbol;Acc:9549]
6369	971	993	0.0074	510.345	0.0145	0	0	1	NM_033164.3	FGF8	fibroblast growth factor 8 (androgen-induced) [HGNC Symbol;Acc:3686]
6372	973	990	0.0212	11.6464	1.8203	0	0	1	NM_006528.2	TFPI2	tissue factor pathway inhibitor 2 [HGNC Symbol;Acc:11761]
6384	974	992	0.0118	2.4809	4.75625	0	1	0	NM_001127361.1	RNF19B	ring finger protein 19B [HGNC Symbol;Acc:26886]
6388	3011	3027	0.0071	0.3528	20.1246	0	0	1	NM_017811.3	UBE2R2	ubiquitin-conjugating enzyme E2R 2 [HGNC Symbol;Acc:19907]
6399	974	995	0.0353	204.341	0.17275	0	1	0	NR_033890.1	RP11-434C1.1
6402	975	995	0.0353	302.615	0.11665	0	1	0	NR_024438.2	AMY2B	amylase, alpha 2B (pancreatic) [HGNC Symbol;Acc:478]
6403	977	995	0.0118	2.4052	4.9061	0	1	0	NM_153341.2	RNF19B	ring finger protein 19B [HGNC Symbol;Acc:26886]
6410	1089	1104	0.0018	0.1472	12.228	0	0	1	NM_032623.3	MGARP	mitochondria-localized glutamic acid-rich protein [HGNC Symbol;Acc:29969]
6417	983	997	0.0017	40.8654	0.0416	0	1	0	NR_045863.1	NA	NA
6429	981	999	0.0265	1.0034	26.4108	0	0	1	NM_014736.4	KIAA0101	KIAA0101 [HGNC Symbol;Acc:28961]
6435	985	999	0.0015	17.9748	0.08345	0	1	0	NM_001163278.1	TENM1	teneurin transmembrane protein 1 [HGNC Symbol;Acc:8117]
6436	8531	8546	0.0088	105.452	0.08345	0	0	1	NM_001163278.1	TENM1	teneurin transmembrane protein 1 [HGNC Symbol;Acc:8117]
6437	985	999	0.0015	17.9748	0.08345	0	1	0	NM_001163279.1	TENM1	teneurin transmembrane protein 1 [HGNC Symbol;Acc:8117]
6438	8528	8543	0.0088	105.452	0.08345	0	0	1	NM_001163279.1	TENM1	teneurin transmembrane protein 1 [HGNC Symbol;Acc:8117]
6439	985	999	0.0015	18.1928	0.08245	0	1	0	NM_014253.3	TENM1	teneurin transmembrane protein 1 [HGNC Symbol;Acc:8117]
6440	8510	8525	0.0088	106.731	0.08245	0	0	1	NM_014253.3	TENM1	teneurin transmembrane protein 1 [HGNC Symbol;Acc:8117]
6445	974	1000	0.5473	795.494	0.688	0	1	0	NR_046247.1	NA	NA
6446	985	1000	0.0016	Inf	0	0	1	0	NR_015398.1	NA	NA
6472	989	1003	0.0017	13.562	0.12535	0	1	0	NR_045862.1	NA	NA
6485	985	1010	0.0094	0.0787	119.371	0	0	1	NM_001143762.1	EIF5A	eukaryotic translation initiation factor 5A [HGNC Symbol;Acc:3300]
6491	4945	4961	0.0039	609.375	0.0064	0	0	1	NM_001111283.1	IGF1	insulin-like growth factor 1 (somatomedin C) [HGNC Symbol;Acc:5464]
6495	991	1006	0.0044	Inf	0	0	0	1	NM_001101387.1	PIRT	phosphoinositide-interacting regulator of transient receptor potential channels [HGNC Symbol;Acc:37239]
6496	992	1006	0.0121	10.5094	1.15135	0	1	0	NM_001129729.1	PLEKHG4	pleckstrin homology domain containing, family G (with RhoGef domain) member 4 [HGNC Symbol;Acc:24501]
6513	995	1009	0.0121	10.781	1.12235	0	1	0	NM_001129731.1	PLEKHG4	pleckstrin homology domain containing, family G (with RhoGef domain) member 4 [HGNC Symbol;Acc:24501]
6542	997	1013	0.0353	21.0464	1.67725	0	1	0	NM_001035254.2	FAM102A	family with sequence similarity 102, member A [HGNC Symbol;Acc:31419]
6546	1000	1013	0.0006	Inf	0	0	1	0	NM_001128215.1	LIPM	lipase, family member M [HGNC Symbol;Acc:23455]
6554	999	1014	6.3648	328.606	19.3691	0	1	0	NM_000837.1	GRINA	glutamate receptor, ionotropic, N-methyl D-aspartate-associated protein 1 (glutamate binding) [HGNC Symbol;Acc:4589]
6562	1000	1016	54.7545	1736.23	31.5364	0	0	1	NM_016037.3	UTP11L	UTP11-like, U3 small nucleolar ribonucleoprotein, (yeast) [HGNC Symbol;Acc:24329]
6563	1071	1088	0.0025	0.0793	31.5364	0	0	1	NM_016037.3	UTP11L	UTP11-like, U3 small nucleolar ribonucleoprotein, (yeast) [HGNC Symbol;Acc:24329]
6569	1599	1615	0.4034	3259.8	0.12375	0	0	1	NM_020480.4	ANK1	ankyrin 1, erythrocytic [HGNC Symbol;Acc:492]
6592	995	1018	617.862	11499.1	53.7314	0	1	0	NM_015966.2	ERGIC3	ERGIC and golgi 3 [HGNC Symbol;Acc:15927]
6610	1000	1025	0.0094	0.0508	184.914	0	0	1	NM_001970.4	EIF5A	eukaryotic translation initiation factor 5A [HGNC Symbol;Acc:3300]
6617	1008	1020	0.0005	0.0427	11.7186	0	1	0	NR_034039.1	NA	NA
6618	1002	1021	93.9819	15042.9	6.2476	0	1	0	NM_001199492.1	PDCD4	programmed cell death 4 (neoplastic transformation inhibitor) [HGNC Symbol;Acc:8763]
6632	2131	2146	2.1363	338.228	6.31615	0	0	1	NM_016032.3	ZDHHC9	zinc finger, DHHC-type containing 9 [HGNC Symbol;Acc:18475]
6642	1004	1026	0.0071	338.902	0.02095	0	0	1	NM_033163.3	FGF8	fibroblast growth factor 8 (androgen-induced) [HGNC Symbol;Acc:3686]
6646	988	1025	479.33	71427.7	6.7107	0	0	1	NM_001256858.1	NA	NA
6648	995	1018	261.545	6114.68	42.7732	0	0	1	NM_001139441.1	BCAP31	B-cell receptor-associated protein 31 [HGNC Symbol;Acc:16695]
6655	1008	1026	0.2931	65.3526	4.4849	0	1	0	NR_036633.1	NA	NA
6670	1009	1035	0.0528	603.429	0.0875	0	1	0	NR_046072.1	NA	NA
6674	1008	1028	0.0118	7.5762	1.5575	0	1	0	NM_001199053.1	AC004381.6	Putative RNA exonuclease NEF-sp [UniProtKB/Swiss-Prot;Acc:Q96IC2]
6682	1016	1028	0.0545	2.6624	20.4703	0	0	1	NM_001191005.1	SRSF10	serine/arginine-rich splicing factor 10 [HGNC Symbol;Acc:16713]
6687	1062	1080	0.0019	0.362	5.2487	0	0	1	NM_001145156.1	NR2F2	nuclear receptor subfamily 2, group F, member 2 [HGNC Symbol;Acc:7976]
6689	1016	1029	0.4721	73765.6	0.0064	0	0	1	NM_001102612.2	PGPEP1L	pyroglutamyl-peptidase I-like [HGNC Symbol;Acc:27080]
6693	3740	3754	0.0121	132.748	0.09115	0	0	1	NM_173598.4	KSR2	kinase suppressor of ras 2 [HGNC Symbol;Acc:18610]
6694	7759	7786	0.1463	1605.05	0.09115	0	0	1	NM_173598.4	KSR2	kinase suppressor of ras 2 [HGNC Symbol;Acc:18610]
6697	1001	1032	632.224	5093.95	124.113	0	1	0	NM_005313.4	PDIA3	protein disulfide isomerase family A, member 3 [HGNC Symbol;Acc:4606]
6701	1019	1031	0.0545	2.6451	20.6041	0	0	1	NM_054016.2	SRSF10	serine/arginine-rich splicing factor 10 [HGNC Symbol;Acc:16713]
6706	1010	1033	617.862	12716	48.5892	0	1	0	NM_198398.1	ERGIC3	ERGIC and golgi 3 [HGNC Symbol;Acc:15927]
6712	1001	1025	372.618	10101	36.8892	0	0	1	NM_207042.1	ENSA	endosulfine alpha [HGNC Symbol;Acc:3360]
6718	1022	1034	0.0004	0.1464	2.73285	0	1	0	NR_038854.1	RP11-18C24.6
6724	1020	1035	0.0007	0.0055	126.803	0	1	0	NM_031203.3	HNRNPM	heterogeneous nuclear ribonucleoprotein M [HGNC Symbol;Acc:5046]
6725	1264	1276	0.0005	0.0039	126.803	0	1	0	NM_031203.3	HNRNPM	heterogeneous nuclear ribonucleoprotein M [HGNC Symbol;Acc:5046]
6726	1528	1540	0.0005	0.0039	126.803	0	1	0	NM_031203.3	HNRNPM	heterogeneous nuclear ribonucleoprotein M [HGNC Symbol;Acc:5046]
6727	1690	1702	0.0005	0.0039	126.803	0	1	0	NM_031203.3	HNRNPM	heterogeneous nuclear ribonucleoprotein M [HGNC Symbol;Acc:5046]
6728	1729	1741	0.0005	0.0039	126.803	0	1	0	NM_031203.3	HNRNPM	heterogeneous nuclear ribonucleoprotein M [HGNC Symbol;Acc:5046]
6730	1073	1095	1525.26	27713.6	55.0365	0	0	1	NM_005342.2	HMGB3	high mobility group box 3 [HGNC Symbol;Acc:5004]
6740	1017	1036	0.0253	2.0803	12.1615	0	0	1	NM_001256192.1	NA	NA
6753	1018	1038	435.104	28329.4	15.3588	0	1	0	NR_037673.1	NA	NA
6770	1018	1042	0.0077	0.1476	52.1556	0	0	1	NM_001791.3	CDC42	cell division cycle 42 (GTP binding protein, 25kDa) [HGNC Symbol;Acc:1736]
6772	1023	1039	0.0025	2.8358	0.8816	0	1	0	NM_014510.2	PCLO	piccolo (presynaptic cytomatrix protein) [HGNC Symbol;Acc:13406]
6774	1023	1039	0.0025	3.6657	0.682	0	1	0	NM_033026.5	PCLO	piccolo (presynaptic cytomatrix protein) [HGNC Symbol;Acc:13406]
6779	1026	1039	0.0015	8.2873	0.181	0	1	0	NM_001030059.1	PPAPDC1A	phosphatidic acid phosphatase type 2 domain containing 1A [HGNC Symbol;Acc:23531]
6787	1020	1043	0.1541	1582.14	0.0974	0	0	1	NM_014468.2	VENTX	VENT homeobox [HGNC Symbol;Acc:13639]
6789	1022	1041	0.0011	1.7221	0.63875	0	0	1	NM_001013615.2	LURAP1	leucine rich adaptor protein 1 [HGNC Symbol;Acc:32327]
6792	1027	1041	0.9746	8.7072	111.93	0	0	1	NM_001018136.2	NME2	NME/NM23 nucleoside diphosphate kinase 2 [HGNC Symbol;Acc:7850]
6798	2151	2166	2.1363	370.789	5.7615	0	0	1	NM_001008222.2	ZDHHC9	zinc finger, DHHC-type containing 9 [HGNC Symbol;Acc:18475]
6806	1025	1043	0.0078	Inf	0	0	0	1	NM_001195442.1	NA	NA
6809	1029	1043	0.0024	0.9034	2.6565	0	1	0	NM_032256.1	TMEM117	transmembrane protein 117 [HGNC Symbol;Acc:25308]
6832	1032	1047	1.6772	406.249	4.1285	0	1	0	NM_001103148.1	GIGYF2	GRB10 interacting GYF protein 2 [HGNC Symbol;Acc:11960]
6845	1033	1049	8.7801	62.3905	140.728	0	0	1	NM_001258026.1	TPI1	triosephosphate isomerase 1 [HGNC Symbol;Acc:12009]
6846	1034	1048	0.0059	0.453	13.0257	0	0	1	NM_001142364.1	ALG5	asparagine-linked glycosylation 5, dolichyl-phosphate beta-glucosyltransferase homolog (S. cerevisiae) [HGNC Symbol;Acc:20266]
6849	1036	1048	0.0004	0.5109	0.78295	0	1	0	NM_025248.2	SRCIN1	SRC kinase signaling inhibitor 1 [HGNC Symbol;Acc:29506]
6854	1034	1049	0.0004	0.1184	3.37885	0	1	0	NM_002563.2	P2RY1	purinergic receptor P2Y, G-protein coupled, 1 [HGNC Symbol;Acc:8539]
6862	1027	1050	0.0765	50.3256	1.5201	0	0	1	NM_005222.3	DLX6	distal-less homeobox 6 [HGNC Symbol;Acc:2919]
6864	1028	1051	0.1063	30.7759	3.454	0	0	1	NM_001204856.1	SCNM1	sodium channel modifier 1 [HGNC Symbol;Acc:23136]
6868	1036	1050	0.0014	1.1337	1.23485	0	1	0	NM_001142645.1	TMEM194B	transmembrane protein 194B [HGNC Symbol;Acc:33700]
6872	2140	2159	0.003	8.9861	0.33385	0	0	1	NM_024993.4	LRRTM4	leucine rich repeat transmembrane neuronal 4 [HGNC Symbol;Acc:19411]
6881	1035	1051	0.0004	0.0306	13.0565	0	0	1	NM_004477.2	FRG1	FSHD region gene 1 [HGNC Symbol;Acc:3954]
6882	1037	1051	0.0007	0.1716	4.07995	0	0	1	NM_001193517.1	CHMP3	charged multivesicular body protein 3 [HGNC Symbol;Acc:29865]
6891	1020	1053	0.1412	0.3515	401.749	0	0	1	NM_005507.2	CFL1	cofilin 1 (non-muscle) [HGNC Symbol;Acc:1874]
6892	1033	1053	67.8442	757.541	89.5585	0	1	0	NM_001206797.1	NA	NA
6898	1028	1056	680.461	19477.6	34.9356	0	0	1	NM_175063.4	EMC10	ER membrane protein complex subunit 10 [HGNC Symbol;Acc:27609]
6903	1038	1055	0.0044	7.1192	0.61805	0	0	1	NM_032471.4	PKIB	protein kinase (cAMP-dependent, catalytic) inhibitor beta [HGNC Symbol;Acc:9018]
6906	1042	1055	0.0004	12.0482	0.0332	0	1	0	NM_003265.2	TLR3	toll-like receptor 3 [HGNC Symbol;Acc:11849]
6914	1042	1056	0.0086	0.046	187.065	0	0	1	NM_006937.3	SUMO2	SMT3 suppressor of mif two 3 homolog 2 (S. cerevisiae) [HGNC Symbol;Acc:11125]
6918	1040	1057	0.0078	690.265	0.0113	0	1	0	NM_001039165.2	MRGPRE	MAS-related GPR, member E [HGNC Symbol;Acc:30694]
6965	1043	1063	0.0027	6.5225	0.41395	0	0	1	NM_001171799.1	TRIQK	triple QxxK/R motif containing [HGNC Symbol;Acc:27828]
6968	1044	1063	93.9819	14358.5	6.5454	0	1	0	NM_014456.4	PDCD4	programmed cell death 4 (neoplastic transformation inhibitor) [HGNC Symbol;Acc:8763]
6973	1049	1063	0.0022	0.397	5.54105	0	1	0	NM_001257387.1	CHEK2	checkpoint kinase 2 [HGNC Symbol;Acc:16627]
6974	1054	1069	0.0088	193.407	0.0455	0	0	1	NM_021181.3	SLAMF7	SLAM family member 7 [HGNC Symbol;Acc:21394]
6982	1034	1065	0.0706	1.2187	57.9282	0	1	0	NM_004879.3	EI24	etoposide induced 2.4 mRNA [HGNC Symbol;Acc:13276]
6983	1823	1846	0.0711	1.2274	57.9282	0	0	1	NM_004879.3	EI24	etoposide induced 2.4 mRNA [HGNC Symbol;Acc:13276]
6992	1046	1066	0.0021	411.765	0.0051	0	1	0	NR_038426.1	RP5-855F14.1
7003	2690	2710	0.0011	0.0981	11.2087	0	1	0	NR_037880.1	NA	NA
7009	1056	1069	0.0013	0.2719	4.7816	0	1	0	NM_005509.4	DMXL1	Dmx-like 1 [HGNC Symbol;Acc:2937]
7010	1297	1315	0.0177	3.7017	4.7816	0	1	0	NM_005509.4	DMXL1	Dmx-like 1 [HGNC Symbol;Acc:2937]
7025	1056	1078	0.1885	3023.26	0.06235	0	0	1	NM_000073.2	CD3G	CD3g molecule, gamma (CD3-TCR complex) [HGNC Symbol;Acc:1675]
7032	1037	1064	483.434	13339.6	36.2406	0	0	1	NM_199246.1	CCNG1	cyclin G1 [HGNC Symbol;Acc:1592]
7045	1060	1072	0.0004	0.7157	0.5589	0	1	0	NR_027779.1	NA	NA
7061	1059	1076	0.0024	75.1174	0.03195	0	1	0	XR_110524.1	NA	NA
7069	1461	1479	0.0141	29.2349	0.4823	0	1	0	NM_001136022.1	NFATC4	nuclear factor of activated T-cells, cytoplasmic, calcineurin-dependent 4 [HGNC Symbol;Acc:7778]
7071	1461	1479	0.0141	49.9115	0.2825	0	1	0	NM_001198967.1	NFATC4	nuclear factor of activated T-cells, cytoplasmic, calcineurin-dependent 4 [HGNC Symbol;Acc:7778]
7078	1064	1078	0.0022	0.3859	5.70085	0	1	0	NM_001005735.1	CHEK2	checkpoint kinase 2 [HGNC Symbol;Acc:16627]
7100	1063	1083	0.0012	0.004	300.225	0	0	1	NM_006761.4	YWHAE	tyrosine 3-monooxygenase/tryptophan 5-monooxygenase activation protein, epsilon polypeptide [HGNC Symbol;Acc:12851]
7102	1066	1084	25.4332	24685.2	1.0303	0	1	0	XR_112362.1	NA	NA
7104	1066	1084	25.4332	25557.2	0.99515	0	1	0	XR_109925.1	NA	NA
7106	1069	1084	0.4237	142.305	2.9774	0	1	0	NM_032575.2	GLIS2	GLIS family zinc finger 2 [HGNC Symbol;Acc:29450]
7110	1071	1085	0.0005	Inf	0	0	0	1	NM_001103169.1	AADACL3	arylacetamide deacetylase-like 3 [HGNC Symbol;Acc:32037]
7124	1073	1087	0.0015	0.1204	12.4602	0	1	0	NM_004329.2	BMPR1A	bone morphogenetic protein receptor, type IA [HGNC Symbol;Acc:1076]
7129	1074	1088	0.0006	1.6293	0.36825	1	0	0	NM_173362.3	RFESD	Rieske (Fe-S) domain containing [HGNC Symbol;Acc:29587]
7131	1074	1088	0.0006	1.6409	0.36565	1	0	0	NM_001131065.1	RFESD	Rieske (Fe-S) domain containing [HGNC Symbol;Acc:29587]
7153	1077	1091	0.0005	0.0751	6.6563	0	0	1	NM_015407.4	ABHD14A	abhydrolase domain containing 14A [HGNC Symbol;Acc:24538]
7172	1477	1495	0.0141	41.0182	0.34375	0	1	0	NM_004554.4	NFATC4	nuclear factor of activated T-cells, cytoplasmic, calcineurin-dependent 4 [HGNC Symbol;Acc:7778]
7175	1477	1495	0.0141	46.9765	0.30015	0	1	0	NM_001198965.1	NFATC4	nuclear factor of activated T-cells, cytoplasmic, calcineurin-dependent 4 [HGNC Symbol;Acc:7778]
7178	1080	1093	0.0012	0.1496	8.02105	0	1	0	NM_203343.2	EPB41	erythrocyte membrane protein band 4.1 (elliptocytosis 1, RH-linked) [HGNC Symbol;Acc:3377]
7180	1081	1093	0.0004	0.0377	10.6088	0	1	0	NM_012470.3	TNPO3	transportin 3 [HGNC Symbol;Acc:17103]
7182	1081	1093	0.0004	0.0401	9.9732	0	1	0	NM_001191028.2	TNPO3	transportin 3 [HGNC Symbol;Acc:17103]
7186	1066	1091	261.546	6394.64	40.9008	0	0	1	NM_005745.7	BCAP31	B-cell receptor-associated protein 31 [HGNC Symbol;Acc:16695]
7187	1075	1095	316.727	75481.4	4.1961	0	1	0	NM_017714.2	TASP1	taspase, threonine aspartase, 1 [HGNC Symbol;Acc:15859]
7192	1081	1095	0.0121	10.621	1.13925	0	1	0	NM_001129728.1	PLEKHG4	pleckstrin homology domain containing, family G (with RhoGef domain) member 4 [HGNC Symbol;Acc:24501]
7196	1083	1095	0.0006	0.0138	43.6316	0	0	1	NM_016589.3	TIMMDC1	translocase of inner mitochondrial membrane domain containing 1 [HGNC Symbol;Acc:1321]
7213	1081	1099	0.0088	67.6403	0.1301	0	1	0	NR_038888.1	AC105053.3
7219	1081	1100	0.0035	0.0057	610.89	0	0	1	NM_002823.4	PTMA	prothymosin, alpha [HGNC Symbol;Acc:9623]
7233	1087	1102	128.199	440.916	290.757	0	1	0	NM_001199954.1	ACTG1	actin, gamma 1 [HGNC Symbol;Acc:144]
7234	1778	1802	87.8382	302.101	290.757	0	0	1	NM_001199954.1	ACTG1	actin, gamma 1 [HGNC Symbol;Acc:144]
7235	1950	1968	7.1819	24.7007	290.757	0	0	1	NM_001199954.1	ACTG1	actin, gamma 1 [HGNC Symbol;Acc:144]
7240	1079	1102	198.054	1263.1	156.801	0	0	1	NM_001130440.1	SRP9	signal recognition particle 9kDa [HGNC Symbol;Acc:11304]
7242	1082	1102	0.3884	1199.14	0.3239	0	1	0	NM_002193.2	INHBB	inhibin, beta B [HGNC Symbol;Acc:6067]
7254	1084	1103	0.0035	0.0061	571.739	0	0	1	NM_001099285.1	PTMA	prothymosin, alpha [HGNC Symbol;Acc:9623]
7256	1084	1103	0.0004	0.0533	7.5098	0	1	0	NR_033908.1	RP11-206L10.2
7258	2186	2208	0.1922	88.2927	2.17685	0	0	1	NM_152352.3	FAM210A	family with sequence similarity 210, member A [HGNC Symbol;Acc:28346]
7264	1087	1104	11.935	51.6495	231.077	0	1	0	NM_003146.2	SSRP1	structure specific recognition protein 1 [HGNC Symbol;Acc:11327]
7269	1088	1105	0.0353	574.451	0.06145	0	1	0	NM_005630.2	SLCO2A1	solute carrier organic anion transporter family, member 2A1 [HGNC Symbol;Acc:10955]
7287	1089	1111	0.1593	6.7233	23.6939	0	0	1	NM_024798.2	SNX22	sorting nexin 22 [HGNC Symbol;Acc:16315]
7295	1095	1108	0.0005	0.0162	30.7884	0	0	1	NM_006807.4	CBX1	chromobox homolog 1 [HGNC Symbol;Acc:1551]
7296	1607	1625	0.0353	1.1465	30.7884	0	0	1	NM_006807.4	CBX1	chromobox homolog 1 [HGNC Symbol;Acc:1551]
7305	1092	1109	3.484	379.833	9.17245	0	1	0	NM_003780.4	B4GALT2	UDP-Gal:betaGlcNAc beta 1,4- galactosyltransferase, polypeptide 2 [HGNC Symbol;Acc:925]
7313	1096	1110	0.0007	0.1702	4.1122	0	0	1	NM_001005753.2	CHMP3	charged multivesicular body protein 3 [HGNC Symbol;Acc:29865]
7333	1098	1113	0.0027	2.491	1.0839	0	1	0	NR_026588.1	NA	NA
7352	1096	1116	0.0012	0.0044	273.405	0	1	0	NR_024058.1	NA	NA
7355	1102	1116	0.0004	2.2504	0.17775	0	1	0	NR_033967.1	SLC2A1-AS1	SLC2A1 antisense RNA 1 [HGNC Symbol;Acc:44187]
7363	1101	1117	0.0088	0.5595	15.7273	0	0	1	NM_017592.1	MED29	mediator complex subunit 29 [HGNC Symbol;Acc:23074]
7368	1104	1117	0.0007	4.0034	0.17485	0	0	1	NM_032321.2	C2orf88	chromosome 2 open reading frame 88 [HGNC Symbol;Acc:28191]
7372	1090	1119	1367.91	22922.6	59.6754	0	1	0	NM_032121.5	MAGT1	magnesium transporter 1 [HGNC Symbol;Acc:28880]
7374	1101	1118	0.0044	6.5355	0.67325	0	0	1	NM_181794.1	PKIB	protein kinase (cAMP-dependent, catalytic) inhibitor beta [HGNC Symbol;Acc:9018]
7381	1121	1135	0.3744	5.4819	68.2977	0	0	1	NM_013293.3	TRA2A	transformer 2 alpha homolog (Drosophila) [HGNC Symbol;Acc:16645]
7383	1105	1119	0.0121	10.7517	1.1254	0	1	0	NM_001129727.1	PLEKHG4	pleckstrin homology domain containing, family G (with RhoGef domain) member 4 [HGNC Symbol;Acc:24501]
7399	1105	1122	0.0044	6.8944	0.6382	0	0	1	NM_181795.1	NA	NA
7446	1112	1131	254.304	9362.94	27.1608	0	1	0	NM_006496.2	GNAI3	guanine nucleotide binding protein (G protein), alpha inhibiting activity polypeptide 3 [HGNC Symbol;Acc:4387]
7448	3546	3569	0.1653	6.086	27.1608	0	0	1	NM_006496.2	GNAI3	guanine nucleotide binding protein (G protein), alpha inhibiting activity polypeptide 3 [HGNC Symbol;Acc:4387]
7449	1114	1131	0.4669	1699.67	0.2747	0	0	1	NM_001039380.2	C10orf25	chromosome 10 open reading frame 25 [HGNC Symbol;Acc:23509]
7451	1116	1131	1.6772	399.291	4.20045	0	1	0	NM_001103146.1	GIGYF2	GRB10 interacting GYF protein 2 [HGNC Symbol;Acc:11960]
7476	1120	1135	0.0032	0.1779	17.9829	0	0	1	NM_020529.2	NFKBIA	nuclear factor of kappa light polypeptide gene enhancer in B-cells inhibitor, alpha [HGNC Symbol;Acc:7797]
7492	1124	1138	0.0059	0.3628	16.2606	0	0	1	NM_013338.4	ALG5	asparagine-linked glycosylation 5, dolichyl-phosphate beta-glucosyltransferase homolog (S. cerevisiae) [HGNC Symbol;Acc:20266]
7495	1125	1138	0.0004	0.1083	3.69505	0	1	0	NM_003927.4	MBD2	methyl-CpG binding domain protein 2 [HGNC Symbol;Acc:6917]
7528	1123	1142	0.0004	0.1069	3.7421	0	0	1	NM_001201370.1	RNF7	ring finger protein 7 [HGNC Symbol;Acc:10070]
7529	1124	1142	26.6234	534.294	49.8291	0	0	1	NM_198591.2	BSG	basigin (Ok blood group) [HGNC Symbol;Acc:1116]
7544	2061	2081	0.0088	12.2061	0.72095	0	1	0	NR_002929.2	RP11-480I12.7
7564	1132	1145	0.0044	0.3626	12.1342	0	1	0	NM_020441.2	CORO1B	coronin, actin binding protein, 1B [HGNC Symbol;Acc:2253]
7566	1116	1147	632.224	15379.5	41.1084	0	1	0	NR_002305.1	PDIA3P	protein disulfide isomerase family A, member 3 pseudogene [HGNC Symbol;Acc:4607]
7571	1133	1146	0.0007	4.254	0.16455	0	0	1	NM_001042520.1	C2orf88	chromosome 2 open reading frame 88 [HGNC Symbol;Acc:28191]
7573	1128	1147	93.9819	15479.1	6.07155	0	1	0	NM_145341.3	PDCD4	programmed cell death 4 (neoplastic transformation inhibitor) [HGNC Symbol;Acc:8763]
7576	1133	1155	0.1872	34666.7	0.0054	0	0	1	NM_181985.2	LILRA5	leukocyte immunoglobulin-like receptor, subfamily A (with TM domain), member 5 [HGNC Symbol;Acc:16309]
7578	1132	1147	0.0071	131.848	0.05385	0	1	0	NM_152262.2	ZNF439	zinc finger protein 439 [HGNC Symbol;Acc:20873]
7588	1134	1148	0.0383	6.0466	6.33415	0	1	0	NM_032861.3	SERAC1	serine active site containing 1 [HGNC Symbol;Acc:21061]
7591	3809	3830	1031.51	145645	7.0824	0	0	1	NM_020791.2	TAOK1	TAO kinase 1 [HGNC Symbol;Acc:29259]
7595	3365	3386	1031.51	154006	6.6979	0	0	1	NM_025142.1	TAOK1	TAO kinase 1 [HGNC Symbol;Acc:29259]
7603	1135	1149	0.0071	62.9154	0.11285	0	1	0	NR_034104.1	RP11-445H22.3
7605	1136	1149	0.0011	0.6968	1.57875	0	0	1	NM_001256621.1	NA	NA
7622	1137	1152	0.0007	0.0053	132.101	0	1	0	NM_005968.4	HNRNPM	heterogeneous nuclear ribonucleoprotein M [HGNC Symbol;Acc:5046]
7623	1381	1393	0.0005	0.0038	132.101	0	1	0	NM_005968.4	HNRNPM	heterogeneous nuclear ribonucleoprotein M [HGNC Symbol;Acc:5046]
7624	1645	1657	0.0005	0.0038	132.101	0	1	0	NM_005968.4	HNRNPM	heterogeneous nuclear ribonucleoprotein M [HGNC Symbol;Acc:5046]
7625	1807	1819	0.0005	0.0038	132.101	0	1	0	NM_005968.4	HNRNPM	heterogeneous nuclear ribonucleoprotein M [HGNC Symbol;Acc:5046]
7626	1846	1858	0.0005	0.0038	132.101	0	1	0	NM_005968.4	HNRNPM	heterogeneous nuclear ribonucleoprotein M [HGNC Symbol;Acc:5046]
7632	2843	2858	0.0173	11.2083	1.5435	0	0	1	NM_001202465.1	ZMYND11	zinc finger, MYND-type containing 11 [HGNC Symbol;Acc:16966]
7637	1137	1154	0.0014	17.3913	0.0805	0	0	1	NM_006604.2	RFPL3	ret finger protein-like 3 [HGNC Symbol;Acc:9980]
7644	1201	1216	0.0112	1.2893	8.68715	0	0	1	NM_005859.4	PURA	purine-rich element binding protein A [HGNC Symbol;Acc:9701]
7656	1137	1156	0.2648	105.385	2.5127	0	0	1	NM_001012989.1	UBE2NL	ubiquitin-conjugating enzyme E2N-like [HGNC Symbol;Acc:31710]
7663	1740	1756	0.4034	2792.66	0.14445	0	0	1	NM_001142445.1	ANK1	ankyrin 1, erythrocytic [HGNC Symbol;Acc:492]
7671	1145	1158	0.0007	4.267	0.16405	0	0	1	NM_001042521.1	C2orf88	chromosome 2 open reading frame 88 [HGNC Symbol;Acc:28191]
7681	1144	1160	0.0022	0.3048	7.2176	0	1	0	NM_021731.2	MFSD12	major facilitator superfamily domain containing 12 [HGNC Symbol;Acc:28299]
7682	1144	1160	0.0022	0.2099	10.4824	0	1	0	NM_174983.3	MFSD12	major facilitator superfamily domain containing 12 [HGNC Symbol;Acc:28299]
7684	1144	1160	0.0022	0.3013	7.3022	0	1	0	NM_001042680.1	MFSD12	major facilitator superfamily domain containing 12 [HGNC Symbol;Acc:28299]
7698	1484	1503	0.0027	0.0351	77.0075	0	0	1	NM_006135.2	CAPZA1	capping protein (actin filament) muscle Z-line, alpha 1 [HGNC Symbol;Acc:1488]
7713	1125	1157	346.566	21446.9	16.1593	0	0	1	NM_001252650.1	NA	NA
7714	1768	1796	0.0332	2.0546	16.1593	0	0	1	NM_001252650.1	NA	NA
7734	1144	1168	0.008	0.1653	48.3941	0	0	1	NM_001039802.1	CDC42	cell division cycle 42 (GTP binding protein, 25kDa) [HGNC Symbol;Acc:1736]
7739	8070	8089	0.0118	2.3278	5.06915	0	1	0	NR_027418.1	NA	NA
7748	1143	1166	550.162	650.087	846.291	0	1	0	NM_001961.3	EEF2	eukaryotic translation elongation factor 2 [HGNC Symbol;Acc:3214]
7749	1147	1167	0.0045	0.3531	12.7456	0	0	1	NM_014999.2	RAB21	RAB21, member RAS oncogene family [HGNC Symbol;Acc:18263]
7750	1803	1826	2208.44	173271	12.7456	0	0	1	NM_014999.2	RAB21	RAB21, member RAS oncogene family [HGNC Symbol;Acc:18263]
7753	1154	1167	0.0044	0.3693	11.9159	0	1	0	NM_001018070.2	CORO1B	coronin, actin binding protein, 1B [HGNC Symbol;Acc:2253]
7764	11796	11822	0.0252	20.7322	1.2155	0	0	1	NM_001024843.1	TNRC6B	trinucleotide repeat containing 6B [HGNC Symbol;Acc:29190]
7765	15314	15340	0.0489	40.2304	1.2155	0	0	1	NM_001024843.1	TNRC6B	trinucleotide repeat containing 6B [HGNC Symbol;Acc:29190]
7773	1149	1169	0.0027	6.1412	0.43965	0	0	1	NM_001191036.1	TRIQK	triple QxxK/R motif containing [HGNC Symbol;Acc:27828]
7778	1153	1169	0.35	184.473	1.8973	0	0	1	NM_001252076.1	NA	NA
7784	1150	1170	0.018	4.0122	4.4863	0	0	1	NM_001254753.1	NA	NA
7787	1157	1170	3.1112	2.96305e+06	0.00105	0	0	1	NM_001253902.1	MEST	mesoderm specific transcript homolog (mouse) [HGNC Symbol;Acc:7028]
7793	1157	1171	0.0007	0.1564	4.47545	0	0	1	NM_016079.3	CHMP3	charged multivesicular body protein 3 [HGNC Symbol;Acc:29865]
7802	1143	1166	120.797	4928.52	24.5098	0	1	0	NM_007342.2	NUPL2	nucleoporin like 2 [HGNC Symbol;Acc:17010]
7825	1156	1175	330.575	10743.2	30.7707	0	0	1	NM_004161.4	RAB1A	RAB1A, member RAS oncogene family [HGNC Symbol;Acc:9758]
7826	2180	2192	0.0007	0.0227	30.7707	0	0	1	NM_004161.4	RAB1A	RAB1A, member RAS oncogene family [HGNC Symbol;Acc:9758]
7835	1161	1176	0.0027	2.7216	0.99205	0	0	1	NM_032328.3	EFCAB2	EF-hand calcium binding domain 2 [HGNC Symbol;Acc:28166]
7837	1153	1178	236.933	5037.43	47.0346	0	0	1	NM_002797.3	PSMB5	proteasome (prosome, macropain) subunit, beta type, 5 [HGNC Symbol;Acc:9542]
7842	1161	1177	0.0066	2.1333	3.0938	0	0	1	NM_001661.3	ARL4D	ADP-ribosylation factor-like 4D [HGNC Symbol;Acc:656]
7847	1157	1180	0.05	3.4704	14.4075	0	0	1	NM_012477.3	WBP1	WW domain binding protein 1 [HGNC Symbol;Acc:12737]
7859	1158	1181	0.1361	43.8064	3.10685	0	1	0	NM_183050.2	BCKDHB	branched chain keto acid dehydrogenase E1, beta polypeptide [HGNC Symbol;Acc:987]
7860	1254	1267	0.0032	1.03	3.10685	0	0	1	NM_183050.2	BCKDHB	branched chain keto acid dehydrogenase E1, beta polypeptide [HGNC Symbol;Acc:987]
7861	1158	1181	0.1361	35.4787	3.8361	0	1	0	NM_000056.3	BCKDHB	branched chain keto acid dehydrogenase E1, beta polypeptide [HGNC Symbol;Acc:987]
7863	1160	1180	67.8442	873.47	77.672	0	1	0	NM_001206799.1	PKM	pyruvate kinase, muscle [HGNC Symbol;Acc:9021]
7867	1166	1180	0.0015	0.132	11.3629	0	1	0	NR_027241.1	NA	NA
[truncated: 2,317 more rows]
