# Supplementary material for: LARP1 functions as a molecular switch for mTORC1-mediated translation of an essential class of mRNAs
Source: eLife. 2017 Jun 26;6:e25237. doi: 10.7554/eLife.25237 (PMC5484620; doi:10.7554/eLife.25237)
Supplement: Supplementary file 2. — DOI: http://dx.doi.org/10.7554/eLife.25237.017 [file elife-25237-supp2.xlsx]

## Sheet: Growing
term_ID	description	frequencyInDb	log10pvalue	uniqueness	dispensability	category
GO:0000003	reproduction	3.91	-4.5388	1	0	reproduction
GO:0006415	translational termination	0.14	-16.7906	0.737	0	translation
GO:0032774	RNA biosynthetic process	11.91	-5.9367	0.776	0.566	translation
GO:0071822	protein complex subunit organization	2.87	-5.1178	0.893	0.635	translation
GO:0006809	nitric oxide biosynthetic process	0.15	-2.4241	0.882	0.255	translation
GO:0031331	positive regulation of cellular catabolic process	0.23	-2.4952	0.778	0.626	translation
GO:0006288	base-excision repair, DNA ligation	0	-2.3621	0.825	0.641	translation
GO:0006285	base-excision repair, AP site formation	0.01	-2.1302	0.793	0.688	translation
GO:0018197	peptidyl-aspartic acid modification	0	-2.549	0.922	0.375	translation
GO:0046390	ribose phosphate biosynthetic process	1.84	-2.1968	0.869	0.35	translation
GO:0016071	mRNA metabolic process	1.1	-3.6771	0.854	0.405	translation
GO:0006383	transcription from RNA polymerase III promoter	0.09	-2.6331	0.865	0.281	translation
GO:0009057	macromolecule catabolic process	2.24	-2.5273	0.89	0.497	translation
GO:0044260	cellular macromolecule metabolic process	27.35	-3.2378	0.835	0.513	translation
GO:0009059	macromolecule biosynthetic process	15.98	-3.7384	0.845	0.647	translation
GO:0060509	Type I pneumocyte differentiation	0	-2.3621	0.783	0.439	translation
GO:0043170	macromolecule metabolic process	31.21	-2.7597	0.9	0.347	translation
GO:0022607	cellular component assembly	4.22	-2.3815	0.901	0.587	translation
GO:0050808	synapse organization	0.42	-2.0754	0.827	0.362	translation
GO:0006139	nucleobase-containing compound metabolic process	21.94	-2.461	0.822	0.697	translation
GO:0045944	positive regulation of transcription from RNA polymerase II promoter	2.11	-7.2078	0.692	0.368	translation
GO:0045007	depurination	0	-3.173	0.796	0.48	translation
GO:0044085	cellular component biogenesis	4.57	-2.5273	0.909	0.601	translation
GO:0060066	oviduct development	0.01	-2.3621	0.788	0.415	translation
GO:0010506	regulation of autophagy	0.12	-5.5081	0.821	0.405	translation
GO:0090304	nucleic acid metabolic process	16.56	-3.7646	0.815	0.603	translation
GO:0042264	peptidyl-aspartic acid hydroxylation	0	-2.549	0.922	0.204	translation
GO:0031034	myosin filament assembly	0.01	-2.2378	0.835	0.49	translation
GO:0010468	regulation of gene expression	12.58	-3.044	0.733	0.551	translation
GO:0010467	gene expression	16.13	-3.2877	0.883	0.191	translation
GO:0018126	protein hydroxylation	0.01	-2.7068	0.919	0.213	translation
GO:0043933	macromolecular complex subunit organization	3.6	-3.2378	0.91	0.455	translation
GO:0097033	mitochondrial respiratory chain complex III biogenesis	0.01	-2.5273	0.932	0.242	translation
GO:0042255	ribosome assembly	0.04	-2.5273	0.83	0.481	translation
GO:0010907	positive regulation of glucose metabolic process	0.06	-2.4743	0.809	0.508	translation
GO:0032612	interleukin-1 production	0.13	-2.259	0.793	0.63	translation
GO:0097101	blood vessel endothelial cell fate specification	0	-2.3621	0.796	0.444	translation
GO:0032621	interleukin-18 production	0.03	-3.1224	0.812	0.566	translation
GO:0009304	tRNA transcription	0.01	-2.5188	0.886	0.24	translation
GO:0006413	translational initiation	0.52	-6.0278	0.78	0.69	translation
GO:0006414	translational elongation	0.35	-11.4596	0.86	0.617	translation
GO:0007010	cytoskeleton organization	2.56	-2.1968	0.787	0.545	translation
GO:0006401	RNA catabolic process	0.32	-6.1065	0.847	0.654	translation
GO:0034551	mitochondrial respiratory chain complex III assembly	0.01	-2.5273	0.836	0.445	translation
GO:0022414	reproductive process	3.72	-4.3425	0.967	0.648	translation
GO:0006452	translational frameshifting	0.01	-2.5273	0.893	0.478	translation
GO:0022411	cellular component disassembly	0.64	-5.2085	0.821	0.328	translation
GO:0019083	viral transcription	0.18	-11.3135	0.826	0.239	translation
GO:0006470	protein dephosphorylation	0.79	-2.9595	0.88	0.306	translation
GO:0032696	negative regulation of interleukin-13 production	0.01	-3.08	0.766	0.525	translation
GO:0000184	nuclear-transcribed mRNA catabolic process, nonsense-mediated decay	0.15	-10.4467	0.853	0.264	translation
GO:0032731	positive regulation of interleukin-1 beta production	0.07	-3.5336	0.704	0.383	translation
GO:0023019	signal transduction involved in regulation of gene expression	0.18	-2.7263	0.761	0.238	translation
GO:0009987	cellular process	63.75	-2.8736	0.998	0	cellular process
GO:0032501	multicellular organismal process	16.15	-2.4486	0.994	0	multicellular organismal process
GO:0032502	developmental process	12.76	-3.3347	0.994	0	developmental process
GO:0035994	response to muscle stretch	0.01	-3.9781	0.964	0	response to stimulus
GO:0001964	startle response	0.06	-2.0089	0.815	0.419	response to stimulus
GO:0010212	response to ionizing radiation	0.31	-2.2155	0.97	0.488	response to stimulus
GO:0035995	detection of muscle stretch	0.01	-3.2337	0.963	0.571	response to stimulus
GO:0050982	detection of mechanical stimulus	0.09	-2.3467	0.959	0.695	response to stimulus
GO:0050973	detection of mechanical stimulus involved in equilibrioception	0	-2.549	0.834	0.699	response to stimulus
GO:0071559	response to transforming growth factor beta stimulus	0.5	-2.2378	0.969	0.48	response to stimulus
GO:0071621	granulocyte chemotaxis	0.02	-2.2155	0.801	0.394	response to stimulus
GO:0051593	response to folic acid	0.03	-2.5518	0.961	0.368	response to stimulus
GO:0043056	forward locomotion	0	-3.8758	0.987	0	forward locomotion
GO:0033058	directional locomotion	0.01	-3.2337	0.987	0.33	forward locomotion
GO:0051101	regulation of DNA binding	0.27	-9.8524	0.861	0	regulation of signaling response
GO:0046329	negative regulation of JNK cascade	0.04	-5.6875	0.791	0.107	regulation of signaling response
GO:0002532	production of molecular mediator involved in inflammatory response	0.08	-2.523	0.805	0.304	regulation of signaling response
GO:1901189	positive regulation of ephrin receptor signaling pathway	0	-2.3621	0.831	0.289	regulation of signaling response
GO:0070670	response to interleukin-4	0.02	-2.1302	0.972	0.49	regulation of signaling response
GO:1901187	regulation of ephrin receptor signaling pathway	0	-2.3621	0.857	0.599	regulation of signaling response
GO:0050789	regulation of biological process	31.83	-2.3621	0.84	0.325	regulation of signaling response
GO:0071353	cellular response to interleukin-4	0.01	-2.8736	0.882	0.156	regulation of signaling response
GO:0007205	protein kinase C-activating G-protein coupled receptor signaling pathway	0.15	-4.493	0.821	0.208	regulation of signaling response
GO:0050687	negative regulation of defense response to virus	0.01	-3.5288	0.818	0.464	regulation of signaling response
GO:0034101	erythrocyte homeostasis	0.27	-3.9307	0.895	0.124	regulation of signaling response
GO:0010941	regulation of cell death	3.43	-2.1968	0.772	0.158	regulation of signaling response
GO:0072091	regulation of stem cell proliferation	0.02	-2.1968	0.859	0.102	regulation of signaling response
GO:2000116	regulation of cysteine-type endopeptidase activity	0.37	-2.259	0.804	0.523	regulation of signaling response
GO:0048872	homeostasis of number of cells	0.54	-2.7177	0.891	0.569	regulation of signaling response
GO:0042832	defense response to protozoan	0.04	-2.0089	0.941	0.477	regulation of signaling response
GO:0002553	histamine secretion by mast cell	0.02	-2.4952	0.643	0.548	regulation of signaling response
GO:0051098	regulation of binding	0.55	-2.5273	0.858	0.508	regulation of signaling response
GO:0051704	multi-organism process	3.33	-3.2618	0.994	0	multi-organism process
GO:0065007	biological regulation	33.26	-2.4603	0.996	0	biological regulation
GO:0071840	cellular component organization or biogenesis	11.88	-2.259	0.994	0	cellular component organization or biogenesis
GO:0045199	maintenance of epithelial cell apical/basal polarity	0	-3.08	0.909	0.065	maintenance of epithelial cell apical/basal polarity
GO:0006591	ornithine metabolic process	0.02	-2.0089	0.916	0.072	ornithine metabolism
GO:0030223	neutrophil differentiation	0.01	-10.3627	0.723	0.072	cell differentiation & development
GO:2000739	regulation of mesenchymal stem cell differentiation	0.01	-2.0101	0.767	0.25	cell differentiation & development
GO:0060019	radial glial cell differentiation	0.02	-2.2378	0.8	0.266	cell differentiation & development
GO:0007399	nervous system development	4.88	-2.9847	0.701	0.557	cell differentiation & development
GO:0021702	cerebellar Purkinje cell differentiation	0.03	-3.0746	0.736	0.633	cell differentiation & development
GO:0048541	Peyer's patch development	0.04	-3.2555	0.736	0.632	cell differentiation & development
GO:0048537	mucosal-associated lymphoid tissue development	0.04	-3.2555	0.733	0.638	cell differentiation & development
GO:0045843	negative regulation of striated muscle tissue development	0.06	-2.0754	0.687	0.469	cell differentiation & development
GO:0048535	lymph node development	0.03	-3.9769	0.737	0.628	cell differentiation & development
GO:0002520	immune system development	1.65	-2.3621	0.725	0.595	cell differentiation & development
GO:0001974	blood vessel remodeling	0.12	-3.0159	0.823	0.194	cell differentiation & development
GO:0035051	cardiocyte differentiation	0.27	-2.1968	0.719	0.682	cell differentiation & development
GO:0060563	neuroepithelial cell differentiation	0.01	-2.1968	0.813	0.25	cell differentiation & development
GO:0007275	multicellular organismal development	11.22	-2.3223	0.702	0.69	cell differentiation & development
GO:0060088	auditory receptor cell stereocilium organization	0.02	-2.5273	0.716	0.617	cell differentiation & development
GO:0071696	ectodermal placode development	0.06	-2.4326	0.806	0.243	cell differentiation & development
GO:0030240	skeletal muscle thin filament assembly	0.01	-2.4952	0.727	0.68	cell differentiation & development
GO:0001865	NK T cell differentiation	0.02	-7.2933	0.712	0.513	cell differentiation & development
GO:0043010	camera-type eye development	0.74	-3.0159	0.719	0.52	cell differentiation & development
GO:0010002	cardioblast differentiation	0.04	-2.0089	0.754	0.586	cell differentiation & development
GO:0030900	forebrain development	1.01	-4.9465	0.709	0.351	cell differentiation & development
GO:0035845	photoreceptor cell outer segment organization	0.01	-3.1224	0.753	0.403	cell differentiation & development
GO:1900063	regulation of peroxisome organization	0	-2.5273	0.825	0.259	cell differentiation & development
GO:0048769	sarcomerogenesis	0	-4.7305	0.752	0.243	cell differentiation & development
GO:0045165	cell fate commitment	0.68	-2.4159	0.746	0.375	cell differentiation & development
GO:0031033	myosin filament organization	0.01	-2.0101	0.85	0.44	cell differentiation & development
GO:0030099	myeloid cell differentiation	0.64	-4.9033	0.657	0.616	cell differentiation & development
GO:0046631	alpha-beta T cell activation	0.27	-3.044	0.836	0.638	cell differentiation & development
GO:0003198	epithelial to mesenchymal transition involved in endocardial cushion formation	0.14	-3.5288	0.679	0.441	cell differentiation & development
GO:0060788	ectodermal placode formation	0.06	-2.4326	0.786	0.516	cell differentiation & development
GO:0002252	immune effector process	1.44	-2.3621	0.953	0.135	cell differentiation & development
GO:0001779	natural killer cell differentiation	0.05	-3.2559	0.699	0.661	cell differentiation & development
GO:0035108	limb morphogenesis	0.5	-2.3621	0.737	0.445	cell differentiation & development
GO:0033151	V(D)J recombination	0.05	-4.2999	0.66	0.638	cell differentiation & development
GO:0060322	head development	0.26	-2.4329	0.787	0.387	cell differentiation & development
GO:0001702	gastrulation with mouth forming second	0.12	-2.4373	0.762	0.361	cell differentiation & development
GO:0007423	sensory organ development	1.38	-2.7597	0.713	0.581	cell differentiation & development
GO:0007417	central nervous system development	2.13	-2.4603	0.714	0.68	cell differentiation & development
GO:0051138	positive regulation of NK T cell differentiation	0.01	-7.8168	0.657	0.699	cell differentiation & development
GO:0090134	cell migration involved in mesendoderm migration	0	-2.3621	0.755	0.603	cell differentiation & development
GO:0070972	protein localization to endoplasmic reticulum	0.21	-11.4844	0.74	0.091	protein localization to ER
GO:0046326	positive regulation of glucose import	0.08	-3.5953	0.705	0.56	protein localization to ER
GO:0006810	transport	15.09	-2.5125	0.823	0.61	protein localization to ER
GO:0070727	cellular macromolecule localization	3.05	-6.2511	0.703	0.579	protein localization to ER
GO:0090002	establishment of protein localization to plasma membrane	0.1	-2.2378	0.716	0.571	protein localization to ER
GO:0032409	regulation of transporter activity	0.19	-2.6331	0.751	0.602	protein localization to ER
GO:0044070	regulation of anion transport	0.15	-2.8736	0.725	0.591	protein localization to ER
GO:0033036	macromolecule localization	5.64	-2.6331	0.853	0.504	protein localization to ER
GO:0034762	regulation of transmembrane transport	0.58	-4.5149	0.69	0.253	protein localization to ER
GO:0006612	protein targeting to membrane	0.28	-11.4596	0.721	0.562	protein localization to ER
GO:0031585	regulation of inositol 1,4,5-trisphosphate-sensitive calcium-release channel activity	0.01	-4.9109	0.726	0.458	protein localization to ER
GO:0033158	regulation of protein import into nucleus, translocation	0.04	-6.7759	0.684	0.644	protein localization to ER
GO:0030029	actin filament-based process	1.48	-2.9336	0.864	0.112	protein localization to ER
GO:0048194	Golgi vesicle budding	0.02	-2.4603	0.744	0.358	protein localization to ER
GO:0051641	cellular localization	5.98	-3.0773	0.753	0.36	protein localization to ER
GO:0051169	nuclear transport	0.87	-2.0101	0.729	0.643	protein localization to ER

## Sheet: mTOR inactive
term_ID	description	frequencyInDb	log10pvalue	uniqueness	dispensability	category
GO:0000003	reproduction	3.91	-11.5979	1	0	reproduction
GO:0002377	antibody production	0.23	-5.1476	0.961	0	antibody production
GO:0002479	antigen processing and presentation of exogenous peptide antigen via MHC class I, TAP-dependent	0.16	-3.4221	0.973	0.148	antibody production
GO:0002440	production of molecular mediator of immune response	0.34	-2.5108	0.981	0.157	antibody production
GO:0008152	metabolic process	52.46	-3.0805	0.997	0	metabolism
GO:0009987	cellular process	63.75	-4.0606	0.998	0	cellular process
GO:0016071	mRNA metabolic process	1.1	-27.317	0.843	0	translation
GO:0030325	adrenal gland development	0.08	-5.6057	0.818	0.308	translation
GO:0007398	ectoderm development	0.05	-2.9648	0.878	0.44	translation
GO:0042518	negative regulation of tyrosine phosphorylation of Stat3 protein	0.01	-4.8776	0.74	0.355	translation
GO:0010171	body morphogenesis	0.24	-3.0278	0.819	0.412	translation
GO:0048025	negative regulation of mRNA splicing, via spliceosome	0.02	-2.3916	0.77	0.608	translation
GO:0006807	nitrogen compound metabolic process	24.38	-6.6705	0.929	0.205	translation
GO:0007369	gastrulation	0.43	-2.5078	0.792	0.478	translation
GO:0051246	regulation of protein metabolic process	3.63	-2.8953	0.784	0.414	translation
GO:0018197	peptidyl-aspartic acid modification	0	-2.7168	0.904	0.392	translation
GO:0001953	negative regulation of cell-matrix adhesion	0.05	-4.9099	0.821	0.3	translation
GO:0006367	transcription initiation from RNA polymerase II promoter	0.31	-3.5536	0.836	0.33	translation
GO:0016070	RNA metabolic process	13.96	-11.3858	0.796	0.492	translation
GO:0016072	rRNA metabolic process	0.23	-2.1409	0.858	0.32	translation
GO:0044237	cellular metabolic process	42.61	-4.661	0.89	0.271	translation
GO:0044238	primary metabolic process	40.22	-2.5078	0.923	0.348	translation
GO:0006383	transcription from RNA polymerase III promoter	0.09	-2.4633	0.852	0.294	translation
GO:0035986	senescence-associated heterochromatin focus assembly	0	-2.3607	0.803	0.371	translation
GO:0009057	macromolecule catabolic process	2.24	-16.1065	0.888	0.523	translation
GO:0044260	cellular macromolecule metabolic process	27.35	-7.3274	0.827	0.513	translation
GO:0009058	biosynthetic process	20.47	-10.8071	0.931	0.101	translation
GO:0009059	macromolecule biosynthetic process	15.98	-12.9367	0.834	0.452	translation
GO:0042574	retinal metabolic process	0.02	-2.8619	0.892	0.378	translation
GO:0060509	Type I pneumocyte differentiation	0	-2.4633	0.82	0.494	translation
GO:0043170	macromolecule metabolic process	31.21	-6.128	0.891	0.347	translation
GO:0006352	DNA-dependent transcription, initiation	0.43	-3.0805	0.831	0.34	translation
GO:0044267	cellular protein metabolic process	13.34	-6.1247	0.823	0.556	translation
GO:0030433	ER-associated protein catabolic process	0.06	-2.282	0.879	0.595	translation
GO:0044262	cellular carbohydrate metabolic process	0.67	-2.0419	0.897	0.694	translation
GO:0042127	regulation of cell proliferation	3.16	-3.3091	0.802	0.514	translation
GO:0000956	nuclear-transcribed mRNA catabolic process	0.25	-27.317	0.836	0.323	translation
GO:0060537	muscle tissue development	1.02	-3.6417	0.85	0.688	translation
GO:0010608	posttranscriptional regulation of gene expression	0.83	-6.5388	0.807	0.305	translation
GO:0002326	B cell lineage commitment	0.04	-2.4934	0.786	0.542	translation
GO:0048382	mesendoderm development	0	-2.6799	0.852	0.373	translation
GO:0070306	lens fiber cell differentiation	0.06	-2.3607	0.799	0.4	translation
GO:0006139	nucleobase-containing compound metabolic process	21.94	-6.6705	0.819	0.697	translation
GO:0002309	T cell proliferation involved in immune response	0.04	-2.6799	0.872	0.537	translation
GO:0060088	auditory receptor cell stereocilium organization	0.02	-2.2548	0.768	0.573	translation
GO:0008156	negative regulation of DNA replication	0.11	-2.1604	0.756	0.495	translation
GO:0061061	muscle structure development	1.51	-2.7756	0.799	0.468	translation
GO:0046878	positive regulation of saliva secretion	0.01	-2.7168	0.765	0.272	translation
GO:0014009	glial cell proliferation	0.08	-3.2844	0.783	0.644	translation
GO:2000189	positive regulation of cholesterol homeostasis	0.01	-3.3294	0.888	0.267	translation
GO:0014010	Schwann cell proliferation	0.02	-6.0524	0.801	0.264	translation
GO:0006730	one-carbon metabolic process	0.12	-2.3014	0.908	0.291	translation
GO:0060613	fat pad development	0.01	-3.108	0.835	0.388	translation
GO:0014866	skeletal myofibril assembly	0.01	-3.6972	0.762	0.617	translation
GO:0060021	palate development	0.31	-2.1115	0.876	0.343	translation
GO:0031935	regulation of chromatin silencing	0.02	-6.6947	0.747	0.261	translation
GO:0031946	regulation of glucocorticoid biosynthetic process	0.02	-9.3019	0.778	0.169	translation
GO:0042692	muscle cell differentiation	1.08	-4.1699	0.747	0.39	translation
GO:0048769	sarcomerogenesis	0	-2.282	0.779	0.688	translation
GO:0006545	glycine biosynthetic process	0.03	-3.3294	0.861	0.599	translation
GO:0090304	nucleic acid metabolic process	16.56	-9.8032	0.808	0.629	translation
GO:0042264	peptidyl-aspartic acid hydroxylation	0	-2.7168	0.904	0.392	translation
GO:0070981	L-asparagine biosynthetic process	0	-4.1699	0.873	0.15	translation
GO:0010992	ubiquitin homeostasis	0	-2.1052	0.866	0.32	translation
GO:0070495	negative regulation of thrombin receptor signaling pathway	0	-2.4633	0.827	0.385	translation
GO:0043484	regulation of RNA splicing	0.1	-2.7168	0.785	0.676	translation
GO:0019538	protein metabolic process	16.84	-4.675	0.869	0.52	translation
GO:0010468	regulation of gene expression	12.58	-2.8953	0.745	0.606	translation
GO:0010467	gene expression	16.13	-14.6613	0.871	0.253	translation
GO:0002200	somatic diversification of immune receptors	0.18	-4.8488	0.798	0.581	translation
GO:0018126	protein hydroxylation	0.01	-2.1052	0.907	0.231	translation
GO:0014732	skeletal muscle atrophy	0.01	-2.1052	0.878	0.307	translation
GO:0007569	cell aging	0.2	-5.2733	0.797	0.332	translation
GO:0021888	hypothalamus gonadotrophin-releasing hormone neuron development	0.02	-3.4514	0.795	0.381	translation
GO:0008211	glucocorticoid metabolic process	0.05	-5.8452	0.89	0.608	translation
GO:0001569	patterning of blood vessels	0.11	-4.2667	0.795	0.316	translation
GO:0006111	regulation of gluconeogenesis	0.05	-2.9257	0.813	0.229	translation
GO:0030497	fatty acid elongation	0.01	-2.3607	0.869	0.476	translation
GO:0035270	endocrine system development	0.36	-2.3259	0.806	0.34	translation
GO:0048853	forebrain morphogenesis	0.04	-2.3607	0.809	0.552	translation
GO:0006091	generation of precursor metabolites and energy	5.69	-2.0312	0.898	0.138	translation
GO:0007601	visual perception	0.35	-2.0558	0.851	0.383	translation
GO:0006412	translation	2.14	-24.3832	0.815	0.384	translation
GO:0006413	translational initiation	0.52	-27.317	0.77	0.193	translation
GO:0006414	translational elongation	0.35	-27.317	0.837	0.69	translation
GO:0006396	RNA processing	1.62	-4.5428	0.828	0.393	translation
GO:0060836	lymphatic endothelial cell differentiation	0.01	-2.6357	0.808	0.535	translation
GO:0006401	RNA catabolic process	0.32	-27.317	0.845	0.683	translation
GO:0008380	RNA splicing	0.6	-2.7676	0.824	0.352	translation
GO:0009888	tissue development	3.74	-2.3607	0.849	0.524	translation
GO:0014706	striated muscle tissue development	0.99	-3.9531	0.843	0.553	translation
GO:0033151	V(D)J recombination	0.05	-6.2439	0.722	0.248	translation
GO:0060322	head development	0.26	-4.3603	0.825	0.34	translation
GO:0060324	face development	0.23	-5.8092	0.82	0.286	translation
GO:0005996	monosaccharide metabolic process	1.03	-2.1409	0.914	0.632	translation
GO:0016458	gene silencing	0.21	-2.7992	0.746	0.49	translation
GO:0007440	foregut morphogenesis	0.06	-3.471	0.818	0.37	translation
GO:0048715	negative regulation of oligodendrocyte differentiation	0.04	-2.1052	0.719	0.675	translation
GO:0009954	proximal/distal pattern formation	0.1	-2.3014	0.828	0.63	translation
GO:0042475	odontogenesis of dentin-containing tooth	0.36	-2.6799	0.79	0.454	translation
GO:0090134	cell migration involved in mesendoderm migration	0	-2.4633	0.803	0.611	translation
GO:0023019	signal transduction involved in regulation of gene expression	0.18	-3.206	0.76	0.326	translation
GO:0033690	positive regulation of osteoblast proliferation	0.01	-2.4934	0.852	0.352	translation
GO:0051172	negative regulation of nitrogen compound metabolic process	2.66	-2.0312	0.758	0.636	translation
GO:0034645	cellular macromolecule biosynthetic process	15.67	-11.6257	0.793	0.695	translation
GO:0043056	forward locomotion	0	-2.6799	0.991	0	forward locomotion
GO:0033058	directional locomotion	0.01	-2.282	0.99	0.33	forward locomotion
GO:0071840	cellular component organization or biogenesis	11.88	-4.4404	0.995	0	cellular component organization or biogenesis
GO:0006612	protein localization to membrane	0.28	-27.317	0.809	0.031	protein localization to membrane
GO:0016265	death	4.45	-3.0805	0.895	0.118	protein localization to membrane
GO:0071822	protein complex subunit organization	2.87	-12.6645	0.912	0.689	protein localization to membrane
GO:0071826	ribonucleoprotein complex subunit organization	0.3	-4.7455	0.926	0.554	protein localization to membrane
GO:0006810	transport	15.09	-2.583	0.905	0.61	protein localization to membrane
GO:0022613	ribonucleoprotein complex biogenesis	0.6	-6.128	0.924	0.44	protein localization to membrane
GO:0043624	cellular protein complex disassembly	0.32	-27.317	0.829	0.353	protein localization to membrane
GO:0044085	cellular component biogenesis	4.57	-5.491	0.924	0.586	protein localization to membrane
GO:1900063	regulation of peroxisome organization	0	-2.6799	0.845	0.25	protein localization to membrane
GO:0042273	ribosomal large subunit biogenesis	0.02	-2.1052	0.925	0.679	protein localization to membrane
GO:0042274	ribosomal small subunit biogenesis	0.03	-8.501	0.925	0.282	protein localization to membrane
GO:0031032	actomyosin structure organization	0.19	-4.5127	0.84	0.337	protein localization to membrane
GO:0090316	positive regulation of intracellular protein transport	0.22	-3.1823	0.744	0.612	protein localization to membrane
GO:0070972	protein localization to endoplasmic reticulum	0.21	-27.317	0.821	0.562	protein localization to membrane
GO:0043933	macromolecular complex subunit organization	3.6	-12.2273	0.925	0.455	protein localization to membrane
GO:0033036	macromolecule localization	5.64	-5.8452	0.921	0.504	protein localization to membrane
GO:0022411	cellular component disassembly	0.64	-27.317	0.838	0.106	protein localization to membrane
GO:0030029	actin filament-based process	1.48	-2.7168	0.877	0.131	protein localization to membrane
GO:0051641	cellular localization	5.98	-6.8244	0.81	0.33	protein localization to membrane
GO:0019058	response to stimulus	0.31	-27.317	0.92	0.032	response to stimulus
GO:0048610	cellular process involved in reproduction	1.3	-16.4139	0.93	0.616	response to stimulus
GO:0009615	response to stimulus	0.55	-2.0558	0.944	0.6	response to stimulus
GO:0050687	negative regulation of defense response to stimulus	0.01	-4.8488	0.825	0.436	response to stimulus
GO:0007144	female meiosis I	0.01	-3.801	0.881	0.42	response to stimulus
GO:0007143	female meiosis	0.05	-2.7017	0.87	0.674	response to stimulus
GO:0006983	ER overload response	0.02	-2.0037	0.833	0.45	response to stimulus
GO:0072520	seminiferous tubule development	0.01	-2.6357	0.82	0.427	response to stimulus
GO:0045199	maintenance of epithelial cell apical/basal polarity	0	-3.2644	0.918	0.068	maintenance of epithelial cell apical/basal polarity
GO:0060563	neuroepithelial cell differentiation	0.01	-2.6799	0.846	0.075	neuroepithelial cell differentiation
GO:0032606	antibody production	0.13	-4.531	0.869	0.077	antibody production
GO:0032479	regulation of antibody production	0.12	-4.0225	0.812	0.657	antibody production
GO:0035264	multicellular organism growth	0.43	-2.5788	0.862	0.27	antibody production
GO:0008344	adult locomotory behavior	0.22	-2.8953	0.865	0.245	antibody production
GO:0043402	response to stimulus	0.02	-9.2378	0.816	0.08	response to stimulus
GO:2001244	positive regulation of intrinsic apoptotic signaling pathway	0.03	-4.4486	0.791	0.314	response to stimulus
GO:0048545	response to steroid hormone stimulus	1.35	-4.2708	0.93	0.586	response to stimulus
GO:0045931	positive regulation of mitotic cell cycle	0.09	-4.3688	0.825	0.107	response to stimulus
GO:0035994	response to muscle stretch	0.01	-2.9648	0.959	0.373	response to stimulus
GO:0035995	detection of muscle stretch	0.01	-2.282	0.958	0.699	response to stimulus
GO:0072428	signal transduction involved in intra-S DNA damage checkpoint	0	-2.4633	0.839	0.359	response to stimulus
GO:0019222	regulation of metabolic process	17.24	-2.0312	0.829	0.231	response to stimulus
GO:0031427	response to methotrexate	0.01	-2.9648	0.947	0.428	response to stimulus
GO:0012501	programmed cell death	4.08	-2.9257	0.841	0.609	response to stimulus
GO:0035330	regulation of hippo signaling cascade	0.01	-5.6517	0.834	0.167	response to stimulus
GO:0042149	cellular response to glucose starvation	0.04	-3.206	0.857	0.166	response to stimulus
GO:0043123	positive regulation of I-kappaB kinase/NF-kappaB cascade	0.29	-3.4278	0.764	0.547	response to stimulus
GO:0007249	I-kappaB kinase/NF-kappaB cascade	0.43	-2.1052	0.793	0.657	response to stimulus
GO:0043525	positive regulation of neuron apoptotic process	0.14	-3.5446	0.814	0.447	response to stimulus
GO:0050982	detection of mechanical stimulus	0.09	-2.6542	0.953	0.669	response to stimulus
GO:0030518	intracellular steroid hormone receptor signaling pathway	0.22	-3.0278	0.816	0.689	response to stimulus
GO:0050973	detection of mechanical stimulus involved in equilibrioception	0	-2.7168	0.866	0.683	response to stimulus
GO:0030522	intracellular receptor mediated signaling pathway	0.67	-4.1824	0.806	0.224	response to stimulus
GO:0030512	negative regulation of transforming growth factor beta receptor signaling pathway	0.14	-2.7168	0.75	0.598	response to stimulus
GO:0042921	glucocorticoid receptor signaling pathway	0.02	-6.6423	0.841	0.177	response to stimulus
GO:0071456	cellular response to hypoxia	0.16	-2.1277	0.824	0.467	response to stimulus
GO:0070601	centromeric sister chromatid cohesion	0.02	-2.6357	0.855	0.415	response to stimulus
GO:0060398	regulation of growth hormone receptor signaling pathway	0.01	-2.4934	0.818	0.457	response to stimulus
