# Supplementary material for: LARP1 functions as a molecular switch for mTORC1-mediated translation of an essential class of mRNAs
Source: eLife. 2017 Jun 26;6:e25237. doi: 10.7554/eLife.25237 (PMC5484620; doi:10.7554/eLife.25237)
Supplement: Supplementary file 3. — DOI: http://dx.doi.org/10.7554/eLife.25237.018 [file elife-25237-supp3.xlsx]

## Sheet: LARP1-bound in growing
Non-translation-associated genes				Translation-associated genes				Ribosomal protein-encoding genes
RefSeq	Gene Name	Gene Description		RefSeq	Gene Name	Gene Description		RefSeq	Gene Name	Gene Description
NM_000017	ACADS	acyl-CoA dehydrogenase, C-2 to C-3 short chain [HGNC Symbol;Acc:90]		NM_000037	ANK1	ankyrin 1, erythrocytic [HGNC Symbol;Acc:492]		NM_000661	RPL9	ribosomal protein L9 [HGNC Symbol;Acc:10369]
NM_000030	AGXT	alanine-glyoxylate aminotransferase [HGNC Symbol;Acc:341]		NM_000248	MITF	microphthalmia-associated transcription factor [HGNC Symbol;Acc:7105]		NM_000969	RPL5	ribosomal protein L5 [HGNC Symbol;Acc:10360]
NM_000033	ABCD1	ATP-binding cassette, sub-family D (ALD), member 1 [HGNC Symbol;Acc:61]		NM_000259	MYO5A	myosin VA (heavy chain 12, myoxin) [HGNC Symbol;Acc:7602]		NM_000977	RPL13	ribosomal protein L13 [HGNC Symbol;Acc:10303]
NM_000046	ARSB	arylsulfatase B [HGNC Symbol;Acc:714]		NM_000297	PKD2	polycystic kidney disease 2 (autosomal dominant) [HGNC Symbol;Acc:9009]		NM_000979	RPL18	ribosomal protein L18 [HGNC Symbol;Acc:10310]
NM_000051	ATM	ataxia telangiectasia mutated [HGNC Symbol;Acc:795]		NM_000314	PTEN	phosphatase and tensin homolog [HGNC Symbol;Acc:9588]		NM_000980	RPL18A	ribosomal protein L18a [HGNC Symbol;Acc:10311]
NM_000112	SLC26A2	solute carrier family 26 (sulfate transporter), member 2 [HGNC Symbol;Acc:10994]		NM_000402	G6PD	glucose-6-phosphate dehydrogenase [HGNC Symbol;Acc:4057]		NM_000984	RPL23A	ribosomal protein L23a [HGNC Symbol;Acc:10317]
NM_000124	ERCC6	excision repair cross-complementing rodent repair deficiency, complementation group 6 [HGNC Symbol;Acc:3438]		NM_000457	HNF4A	hepatocyte nuclear factor 4, alpha [HGNC Symbol;Acc:5024]		NM_000987	RPL26	ribosomal protein L26 [HGNC Symbol;Acc:10327]
NM_000134	FABP2	fatty acid binding protein 2, intestinal [HGNC Symbol;Acc:3556]		NM_000462	UBE3A	ubiquitin protein ligase E3A [HGNC Symbol;Acc:12496]		NM_000989	RPL30	ribosomal protein L30 [HGNC Symbol;Acc:10333]
NM_000135	FANCA	Fanconi anemia, complementation group A [HGNC Symbol;Acc:3582]		NM_000554	CRX	cone-rod homeobox [HGNC Symbol;Acc:2383]		NM_000993	RPL31	ribosomal protein L31 [HGNC Symbol;Acc:10334]
NM_000175	NA	NA		NM_000576	IL1B	interleukin 1, beta [HGNC Symbol;Acc:5992]		NM_000996	RPL35A	ribosomal protein L35a [HGNC Symbol;Acc:10345]
NM_000208	INSR	insulin receptor [HGNC Symbol;Acc:6091]		NM_000602	SERPINE1	serpin peptidase inhibitor, clade E (nexin, plasminogen activator inhibitor type 1), member 1 [HGNC Symbol;Acc:8583]		NM_000997	RPL37	ribosomal protein L37 [HGNC Symbol;Acc:10347]
NM_000250	MPO	myeloperoxidase [HGNC Symbol;Acc:7218]		NM_000603	NOS3	nitric oxide synthase 3 (endothelial cell) [HGNC Symbol;Acc:7876]		NM_000999	RPL38	ribosomal protein L38 [HGNC Symbol;Acc:10349]
NM_000251	MSH2	mutS homolog 2, colon cancer, nonpolyposis type 1 (E. coli) [HGNC Symbol;Acc:7325]		NM_000618	IGF1	insulin-like growth factor 1 (somatomedin C) [HGNC Symbol;Acc:5464]		NM_001000	RPL39	ribosomal protein L39 [HGNC Symbol;Acc:10350]
NM_000272	NPHP1	nephronophthisis 1 (juvenile) [HGNC Symbol;Acc:7905]		NM_000641	IL11	interleukin 11 [HGNC Symbol;Acc:5966]		NM_001002	RPLP0	ribosomal protein, large, P0 [HGNC Symbol;Acc:10371]
NM_000300	PLA2G2A	phospholipase A2, group IIA (platelets, synovial fluid) [HGNC Symbol;Acc:9031]		NM_000661	RPL9	ribosomal protein L9 [HGNC Symbol;Acc:10369]		NM_001005	RPS3	ribosomal protein S3 [HGNC Symbol;Acc:10420]
NM_000365	TPI1	triosephosphate isomerase 1 [HGNC Symbol;Acc:12009]		NM_000944	PPP3CA	protein phosphatase 3, catalytic subunit, alpha isozyme [HGNC Symbol;Acc:9314]		NM_001006	RPS3A	ribosomal protein S3A [HGNC Symbol;Acc:10421]
NM_000379	XDH	xanthine dehydrogenase [HGNC Symbol;Acc:12805]		NM_000969	RPL5	ribosomal protein L5 [HGNC Symbol;Acc:10360]		NM_001010	RPS6	ribosomal protein S6 [HGNC Symbol;Acc:10429]
NM_000389	CDKN1A	cyclin-dependent kinase inhibitor 1A (p21, Cip1) [HGNC Symbol;Acc:1784]		NM_000977	RPL13	ribosomal protein L13 [HGNC Symbol;Acc:10303]		NM_001012321	RPSA	ribosomal protein SA [HGNC Symbol;Acc:6502]
NM_000415	IAPP	islet amyloid polypeptide [HGNC Symbol;Acc:5329]		NM_000979	RPL18	ribosomal protein L18 [HGNC Symbol;Acc:10310]		NM_001014	RPS10	ribosomal protein S10 [HGNC Symbol;Acc:10383]
NM_000430	PAFAH1B1	platelet-activating factor acetylhydrolase 1b, regulatory subunit 1 (45kDa) [HGNC Symbol;Acc:8574]		NM_000980	RPL18A	ribosomal protein L18a [HGNC Symbol;Acc:10311]		NM_001016	RPS12	ribosomal protein S12 [HGNC Symbol;Acc:10385]
NM_000432	MYL2	myosin, light chain 2, regulatory, cardiac, slow [HGNC Symbol;Acc:7583]		NM_000984	RPL23A	ribosomal protein L23a [HGNC Symbol;Acc:10317]		NM_001018	RPS15	ribosomal protein S15 [HGNC Symbol;Acc:10388]
NM_000437	PAFAH2	platelet-activating factor acetylhydrolase 2, 40kDa [HGNC Symbol;Acc:8579]		NM_000987	RPL26	ribosomal protein L26 [HGNC Symbol;Acc:10327]		NM_001021	RPS17	ribosomal protein S17 [HGNC Symbol;Acc:10397]
NM_000450	SELE	selectin E [HGNC Symbol;Acc:10718]		NM_000989	RPL30	ribosomal protein L30 [HGNC Symbol;Acc:10333]		NM_001024921	RPL9	ribosomal protein L9 [HGNC Symbol;Acc:10369]
NM_000451	SHOX	short stature homeobox [HGNC Symbol;Acc:10853]		NM_000993	RPL31	ribosomal protein L31 [HGNC Symbol;Acc:10334]		NM_001026	RPS24	ribosomal protein S24 [HGNC Symbol;Acc:10411]
NM_000453	SLC5A5	solute carrier family 5 (sodium iodide symporter), member 5 [HGNC Symbol;Acc:11040]		NM_000996	RPL35A	ribosomal protein L35a [HGNC Symbol;Acc:10345]		NM_001030	RPS27	ribosomal protein S27 [HGNC Symbol;Acc:10416]
NM_000483	APOC2	Apolipoprotein C-II [UniProtKB/Swiss-Prot;Acc:P02655]		NM_000997	RPL37	ribosomal protein L37 [HGNC Symbol;Acc:10347]		NM_001031	RPS28	ribosomal protein S28 [HGNC Symbol;Acc:10418]
NM_000501	ELN	elastin [HGNC Symbol;Acc:3327]		NM_000999	RPL38	ribosomal protein L38 [HGNC Symbol;Acc:10349]		NM_001035258	RPL38	ribosomal protein L38 [HGNC Symbol;Acc:10349]
NM_000536	RAG2	recombination activating gene 2 [HGNC Symbol;Acc:9832]		NM_001000	RPL39	ribosomal protein L39 [HGNC Symbol;Acc:10350]		NM_001035267	RPL41	ribosomal protein L41 [HGNC Symbol;Acc:10354]
NM_000573	CR1	complement component (3b/4b) receptor 1 (Knops blood group) [HGNC Symbol;Acc:2334]		NM_001001331	ATP2B2	ATPase, Ca++ transporting, plasma membrane 2 [HGNC Symbol;Acc:815]		NM_001142282	RPS24	ribosomal protein S24 [HGNC Symbol;Acc:10411]
NM_000596	IGFBP1	insulin-like growth factor binding protein 1 [HGNC Symbol;Acc:5469]		NM_001001419	SMAD5	SMAD family member 5 [HGNC Symbol;Acc:6771]		NM_001142283	RPS24	ribosomal protein S24 [HGNC Symbol;Acc:10411]
NM_000606	C8G	complement component 8, gamma polypeptide [HGNC Symbol;Acc:1354]		NM_001001420	SMAD5	SMAD family member 5 [HGNC Symbol;Acc:6771]		NM_001142284	RPS24	ribosomal protein S24 [HGNC Symbol;Acc:10411]
NM_000631	NCF4	neutrophil cytosolic factor 4, 40kDa [HGNC Symbol;Acc:7662]		NM_001001928	PPARA	peroxisome proliferator-activated receptor alpha [HGNC Symbol;Acc:9232]		NM_001142285	RPS24	ribosomal protein S24 [HGNC Symbol;Acc:10411]
NM_000651	CR1	complement component (3b/4b) receptor 1 (Knops blood group) [HGNC Symbol;Acc:2334]		NM_001002	RPLP0	ribosomal protein, large, P0 [HGNC Symbol;Acc:10371]		NM_001199057	RPS17L	ribosomal protein S17-like [HGNC Symbol;Acc:40029]
NM_000671	ADH5	alcohol dehydrogenase 5 (class III), chi polypeptide [HGNC Symbol;Acc:253]		NM_001005	RPS3	ribosomal protein S3 [HGNC Symbol;Acc:10420]		NM_001203245	RPS10	ribosomal protein S10 [HGNC Symbol;Acc:10383]
NM_000715	C4BPA	complement component 4 binding protein, alpha [HGNC Symbol;Acc:1325]		NM_001006	RPS3A	ribosomal protein S3A [HGNC Symbol;Acc:10421]		NM_001204091	RPS10	ribosomal protein S10 [HGNC Symbol;Acc:10383]
NM_000724	CACNB2	calcium channel, voltage-dependent, beta 2 subunit [HGNC Symbol;Acc:1402]		NM_001008388	CISD2	CDGSH iron sulfur domain 2 [HGNC Symbol;Acc:24212]		NM_001253379	RPL15	ribosomal protein L15 [HGNC Symbol;Acc:10306]
NM_000747	CHRNB1	cholinergic receptor, nicotinic, beta 1 (muscle) [HGNC Symbol;Acc:1961]		NM_001008539	SLC7A2	solute carrier family 7 (cationic amino acid transporter, y+ system), member 2 [HGNC Symbol;Acc:11060]		NM_001253380	RPL15	ribosomal protein L15 [HGNC Symbol;Acc:10306]
NM_000764	CYP2A7	cytochrome P450, family 2, subfamily A, polypeptide 7 [HGNC Symbol;Acc:2611]		NM_001009999	KDM1A	lysine (K)-specific demethylase 1A [HGNC Symbol;Acc:29079]		NM_001253382	RPL15	ribosomal protein L15 [HGNC Symbol;Acc:10306]
NM_000767	CYP2B6	cytochrome P450, family 2, subfamily B, polypeptide 6 [HGNC Symbol;Acc:2615]		NM_001010	RPS6	ribosomal protein S6 [HGNC Symbol;Acc:10429]		NM_001253383	RPL15	ribosomal protein L15 [HGNC Symbol;Acc:10306]
NM_000813	NA	NA		NM_001012321	RPSA	ribosomal protein SA [HGNC Symbol;Acc:6502]		NM_002295	RPSA	ribosomal protein SA [HGNC Symbol;Acc:6502]
NM_000833	GRIN2A	glutamate receptor, ionotropic, N-methyl D-aspartate 2A [HGNC Symbol;Acc:4585]		NM_001013703	EIF2AK4	eukaryotic translation initiation factor 2 alpha kinase 4 [HGNC Symbol;Acc:19687]		NM_002948	RPL15	ribosomal protein L15 [HGNC Symbol;Acc:10306]
NM_000840	GRM3	glutamate receptor, metabotropic 3 [HGNC Symbol;Acc:4595]		NM_001014	RPS10	ribosomal protein S10 [HGNC Symbol;Acc:10383]		NM_002954	RPS27A	ribosomal protein S27a [HGNC Symbol;Acc:10417]
NM_000842	GRM5	glutamate receptor, metabotropic 5 [HGNC Symbol;Acc:4597]		NM_001016	RPS12	ribosomal protein S12 [HGNC Symbol;Acc:10385]		NM_006013	RPL10	ribosomal protein L10 [HGNC Symbol;Acc:10298]
NM_000855	GUCY1A2	guanylate cyclase 1, soluble, alpha 2 [HGNC Symbol;Acc:4684]		NM_001018	RPS15	ribosomal protein S15 [HGNC Symbol;Acc:10388]		NM_021029	RPL36A	ribosomal protein L36a [HGNC Symbol;Acc:10359]
NM_000860	HPGD	hydroxyprostaglandin dehydrogenase 15-(NAD) [HGNC Symbol;Acc:5154]		NM_001018837	HAX1	HCLS1 associated protein X-1 [HGNC Symbol;Acc:16915]		NM_021104	RPL41	ribosomal protein L41 [HGNC Symbol;Acc:10354]
NM_000867	HTR2B	5-hydroxytryptamine (serotonin) receptor 2B, G protein-coupled [HGNC Symbol;Acc:5294]		NM_001021	RPS17	ribosomal protein S17 [HGNC Symbol;Acc:10397]		NM_022551	RPS18	ribosomal protein S18 [HGNC Symbol;Acc:10401]
NM_000877	IL1R1	interleukin 1 receptor, type I [HGNC Symbol;Acc:5993]		NM_001024666	SH3KBP1	SH3-domain kinase binding protein 1 [HGNC Symbol;Acc:13867]		NM_033022	RPS24	ribosomal protein S24 [HGNC Symbol;Acc:10411]
NM_000889	ITGB7	integrin, beta 7 [HGNC Symbol;Acc:6162]		NM_001024843	TNRC6B	trinucleotide repeat containing 6B [HGNC Symbol;Acc:29190]		NM_033251	RPL13	ribosomal protein L13 [HGNC Symbol;Acc:10303]
NM_000890	KCNJ5	potassium inwardly-rectifying channel, subfamily J, member 5 [HGNC Symbol;Acc:6266]		NM_001024921	RPL9	ribosomal protein L9 [HGNC Symbol;Acc:10369]		NM_052969	RPL39L	ribosomal protein L39-like [HGNC Symbol;Acc:17094]
NM_000891	KCNJ2	potassium inwardly-rectifying channel, subfamily J, member 2 [HGNC Symbol;Acc:6263]		NM_001025242	IRAK1	interleukin-1 receptor-associated kinase 1 [HGNC Symbol;Acc:6112]		NM_053275	RPLP0	ribosomal protein, large, P0 [HGNC Symbol;Acc:10371]
NM_000893	KNG1	kininogen 1 [HGNC Symbol;Acc:6383]		NM_001025243	IRAK1	interleukin-1 receptor-associated kinase 1 [HGNC Symbol;Acc:6112]
NM_000912	OPRK1	opioid receptor, kappa 1 [HGNC Symbol;Acc:8154]		NM_001026	RPS24	ribosomal protein S24 [HGNC Symbol;Acc:10411]
NM_000920	PC	pyruvate carboxylase [HGNC Symbol;Acc:8636]		NM_001030	RPS27	ribosomal protein S27 [HGNC Symbol;Acc:10416]
NM_000923	PDE4C	phosphodiesterase 4C, cAMP-specific [HGNC Symbol;Acc:8782]		NM_001030003	HNF4A	hepatocyte nuclear factor 4, alpha [HGNC Symbol;Acc:5024]
NM_000932	PLCB3	phospholipase C, beta 3 (phosphatidylinositol-specific) [HGNC Symbol;Acc:9056]		NM_001031	RPS28	ribosomal protein S28 [HGNC Symbol;Acc:10418]
NM_000935	PLOD2	procollagen-lysine, 2-oxoglutarate 5-dioxygenase 2 [HGNC Symbol;Acc:9082]		NM_001031804	MAF	v-maf musculoaponeurotic fibrosarcoma oncogene homolog (avian) [HGNC Symbol;Acc:6776]
NM_000945	PPP3R1	protein phosphatase 3, regulatory subunit B, alpha [HGNC Symbol;Acc:9317]		NM_001032280	TFAP2A	transcription factor AP-2 alpha (activating enhancer binding protein 2 alpha) [HGNC Symbol;Acc:11742]
NM_000949	PRLR	prolactin receptor [HGNC Symbol;Acc:9446]		NM_001033521	CSTF1	cleavage stimulation factor, 3' pre-RNA, subunit 1, 50kDa [HGNC Symbol;Acc:2483]
NM_000963	PTGS2	prostaglandin-endoperoxide synthase 2 (prostaglandin G/H synthase and cyclooxygenase) [HGNC Symbol;Acc:9605]		NM_001033522	CSTF1	cleavage stimulation factor, 3' pre-RNA, subunit 1, 50kDa [HGNC Symbol;Acc:2483]
NM_001001290	SLC2A9	solute carrier family 2 (facilitated glucose transporter), member 9 [HGNC Symbol;Acc:13446]		NM_001033930	UBA52	ubiquitin A-52 residue ribosomal protein fusion product 1 [HGNC Symbol;Acc:12458]
NM_001001323	ATP2B1	ATPase, Ca++ transporting, plasma membrane 1 [HGNC Symbol;Acc:814]		NM_001035258	RPL38	ribosomal protein L38 [HGNC Symbol;Acc:10349]
NM_001001851	ITIH5	inter-alpha-trypsin inhibitor heavy chain family, member 5 [HGNC Symbol;Acc:21449]		NM_001035267	RPL41	ribosomal protein L41 [HGNC Symbol;Acc:10354]
NM_001001916	OR52J3	olfactory receptor, family 52, subfamily J, member 3 [HGNC Symbol;Acc:14799]		NM_001037335	HELZ2	helicase with zinc finger 2, transcriptional coactivator [HGNC Symbol;Acc:30021]
NM_001001936	AFAP1L2	actin filament associated protein 1-like 2 [HGNC Symbol;Acc:25901]		NM_001037738	NPM1	nucleophosmin (nucleolar phosphoprotein B23, numatrin) [HGNC Symbol;Acc:7910]
NM_001002258	ATP5G3	ATP synthase, H+ transporting, mitochondrial Fo complex, subunit C3 (subunit 9) [HGNC Symbol;Acc:843]		NM_001039091	PRPS2	phosphoribosyl pyrophosphate synthetase 2 [HGNC Symbol;Acc:9465]
NM_001002800	SMC4	structural maintenance of chromosomes 4 [HGNC Symbol;Acc:14013]		NM_001040647	CRCP	CGRP receptor component [HGNC Symbol;Acc:17888]
NM_001002814	RAB11FIP1	RAB11 family interacting protein 1 (class I) [HGNC Symbol;Acc:30265]		NM_001040667	HSF4	heat shock transcription factor 4 [HGNC Symbol;Acc:5227]
NM_001002901	FCRLB	Fc receptor-like B [HGNC Symbol;Acc:26431]		NM_001042351	G6PD	glucose-6-phosphate dehydrogenase [HGNC Symbol;Acc:4057]
NM_001002925	OR5AP2	olfactory receptor, family 5, subfamily AP, member 2 [HGNC Symbol;Acc:15258]		NM_001042559	EIF4G2	eukaryotic translation initiation factor 4 gamma, 2 [HGNC Symbol;Acc:3297]
NM_001003406	CACNA1I	calcium channel, voltage-dependent, T type, alpha 1I subunit [HGNC Symbol;Acc:1396]		NM_001078166	SRSF1	serine/arginine-rich splicing factor 1 [HGNC Symbol;Acc:10780]
NM_001003750	OR8I2	olfactory receptor, family 8, subfamily I, member 2 [HGNC Symbol;Acc:15310]		NM_001079812	DIAPH1	diaphanous homolog 1 (Drosophila) [HGNC Symbol;Acc:2876]
NM_001003792	RBMS3	RNA binding motif, single stranded interacting protein 3 [HGNC Symbol;Acc:13427]		NM_001079821	NLRP3	NLR family, pyrin domain containing 3 [HGNC Symbol;Acc:16400]
NM_001003793	RBMS3	RNA binding motif, single stranded interacting protein 3 [HGNC Symbol;Acc:13427]		NM_001079846	CREBBP	CREB binding protein [HGNC Symbol;Acc:2348]
NM_001003800	BICD2	bicaudal D homolog 2 (Drosophila) [HGNC Symbol;Acc:17208]		NM_001079866	BCS1L	BC1 (ubiquinol-cytochrome c reductase) synthesis-like [HGNC Symbol;Acc:1020]
NM_001003803	ATP5S	ATP synthase, H+ transporting, mitochondrial Fo complex, subunit s (factor B) [HGNC Symbol;Acc:18799]		NM_001081491	NXF1	nuclear RNA export factor 1 [HGNC Symbol;Acc:8071]
NM_001003805	ATP5S	ATP synthase, H+ transporting, mitochondrial Fo complex, subunit s (factor B) [HGNC Symbol;Acc:18799]		NM_001083614	EARS2	glutamyl-tRNA synthetase 2, mitochondrial [HGNC Symbol;Acc:29419]
NM_001004127	ALG11	asparagine-linked glycosylation 11, alpha-1,2-mannosyltransferase homolog (yeast) [HGNC Symbol;Acc:32456]		NM_001098209	CTNNB1	catenin (cadherin-associated protein), beta 1, 88kDa [HGNC Symbol;Acc:2514]
NM_001004304	ZNF740	zinc finger protein 740 [HGNC Symbol;Acc:27465]		NM_001098210	CTNNB1	catenin (cadherin-associated protein), beta 1, 88kDa [HGNC Symbol;Acc:2514]
NM_001004308	ZCCHC16	zinc finger, CCHC domain containing 16 [HGNC Symbol;Acc:25214]		NM_001098620	PCBP2	poly(rC) binding protein 2 [HGNC Symbol;Acc:8648]
NM_001004317	LIN28B	lin-28 homolog B (C. elegans) [HGNC Symbol;Acc:32207]		NM_001099692	EIF5AL1	eukaryotic translation initiation factor 5A-like 1 [HGNC Symbol;Acc:17419]
NM_001004320	AGMO	alkylglycerol monooxygenase [HGNC Symbol;Acc:33784]		NM_001105077	MECOM	MDS1 and EVI1 complex locus [HGNC Symbol;Acc:3498]
NM_001004475	OR10T2	olfactory receptor, family 10, subfamily T, member 2 [HGNC Symbol;Acc:14816]		NM_001105078	MECOM	MDS1 and EVI1 complex locus [HGNC Symbol;Acc:3498]
NM_001004699	OR2Z1	olfactory receptor, family 2, subfamily Z, member 1 [HGNC Symbol;Acc:15391]		NM_001111020	SUPT5H	suppressor of Ty 5 homolog (S. cerevisiae) [HGNC Symbol;Acc:11469]
NM_001004702	OR4C3	olfactory receptor, family 4, subfamily C, member 3 [HGNC Symbol;Acc:14697]		NM_001111284	IGF1	insulin-like growth factor 1 (somatomedin C) [HGNC Symbol;Acc:5464]
NM_001004726	OR4X1	olfactory receptor, family 4, subfamily X, member 1 [HGNC Symbol;Acc:14854]		NM_001113407	LDB1	LIM domain binding 1 [HGNC Symbol;Acc:6532]
NM_001004742	OR5M3	olfactory receptor, family 5, subfamily M, member 3 [HGNC Symbol;Acc:14806]		NM_001122823	GTF3C5	general transcription factor IIIC, polypeptide 5, 63kDa [HGNC Symbol;Acc:4668]
NM_001005158	NA	NA		NM_001122842	NA	NA
NM_001005159	NA	NA		NM_001127192	CNBP	CCHC-type zinc finger, nucleic acid binding protein [HGNC Symbol;Acc:13164]
NM_001005168	OR52E8	olfactory receptor, family 52, subfamily E, member 8 [HGNC Symbol;Acc:15217]		NM_001127193	CNBP	CCHC-type zinc finger, nucleic acid binding protein [HGNC Symbol;Acc:13164]
NM_001005178	OR52W1	olfactory receptor, family 52, subfamily W, member 1 [HGNC Symbol;Acc:15239]		NM_001127194	CNBP	CCHC-type zinc finger, nucleic acid binding protein [HGNC Symbol;Acc:13164]
NM_001005190	OR7A10	olfactory receptor, family 7, subfamily A, member 10 [HGNC Symbol;Acc:8356]		NM_001127195	CNBP	CCHC-type zinc finger, nucleic acid binding protein [HGNC Symbol;Acc:13164]
NM_001005203	OR8S1	olfactory receptor, family 8, subfamily S, member 1 [HGNC Symbol;Acc:19628]		NM_001127196	CNBP	CCHC-type zinc finger, nucleic acid binding protein [HGNC Symbol;Acc:13164]
NM_001005212	OR9Q1	olfactory receptor, family 9, subfamily Q, member 1 [HGNC Symbol;Acc:14724]		NM_001127461	NLRP3	NLR family, pyrin domain containing 3 [HGNC Symbol;Acc:16400]
NM_001005214	LRRC52	leucine rich repeat containing 52 [HGNC Symbol;Acc:32156]		NM_001127462	NLRP3	NLR family, pyrin domain containing 3 [HGNC Symbol;Acc:16400]
NM_001005245	OR5M11	olfactory receptor, family 5, subfamily M, member 11 [HGNC Symbol;Acc:15291]		NM_001128166	PAK3	p21 protein (Cdc42/Rac)-activated kinase 3 [HGNC Symbol;Acc:8592]
NM_001005335	HNRNPL	heterogeneous nuclear ribonucleoprotein L [HGNC Symbol;Acc:5045]		NM_001128167	PAK3	p21 protein (Cdc42/Rac)-activated kinase 3 [HGNC Symbol;Acc:8592]
NM_001005375	DAZ4	deleted in azoospermia 4 [HGNC Symbol;Acc:15966]		NM_001128168	PAK3	p21 protein (Cdc42/Rac)-activated kinase 3 [HGNC Symbol;Acc:8592]
NM_001005413	ZWINT	ZW10 interactor [HGNC Symbol;Acc:13195]		NM_001128172	PAK3	p21 protein (Cdc42/Rac)-activated kinase 3 [HGNC Symbol;Acc:8592]
NM_001005463	EBF3	early B-cell factor 3 [HGNC Symbol;Acc:19087]		NM_001128173	PAK3	p21 protein (Cdc42/Rac)-activated kinase 3 [HGNC Symbol;Acc:8592]
NM_001005471	OR2T6	olfactory receptor, family 2, subfamily T, member 6 [HGNC Symbol;Acc:15018]		NM_001128911	PCBP2	poly(rC) binding protein 2 [HGNC Symbol;Acc:8648]
NM_001005496	OR5D16	olfactory receptor, family 5, subfamily D, member 16 [HGNC Symbol;Acc:15283]		NM_001128912	PCBP2	poly(rC) binding protein 2 [HGNC Symbol;Acc:8648]
NM_001005502	CPM	carboxypeptidase M [HGNC Symbol;Acc:2311]		NM_001128913	PCBP2	poly(rC) binding protein 2 [HGNC Symbol;Acc:8648]
NM_001005512	OR4A47	olfactory receptor, family 4, subfamily A, member 47 [HGNC Symbol;Acc:31266]		NM_001130141	PCBP3	poly(rC) binding protein 3 [HGNC Symbol;Acc:8651]
NM_001005785	DAZ2	deleted in azoospermia 2 [HGNC Symbol;Acc:15964]		NM_001130688	HMGB2	high mobility group box 2 [HGNC Symbol;Acc:5000]
NM_001005786	DAZ4	deleted in azoospermia 4 [HGNC Symbol;Acc:15966]		NM_001130689	NA	NA
NM_001005851	ZNF780B	zinc finger protein 780B [HGNC Symbol;Acc:33109]		NM_001130691	PPP3CA	protein phosphatase 3, catalytic subunit, alpha isozyme [HGNC Symbol;Acc:9314]
NM_001006938	TCEAL6	transcription elongation factor A (SII)-like 6 [HGNC Symbol;Acc:24553]		NM_001130692	PPP3CA	protein phosphatase 3, catalytic subunit, alpha isozyme [HGNC Symbol;Acc:9314]
NM_001007067	SDCBP	syndecan binding protein (syntenin) [HGNC Symbol;Acc:10662]		NM_001130701	STYX	serine/threonine/tyrosine interacting protein [HGNC Symbol;Acc:11447]
NM_001007068	SDCBP	syndecan binding protein (syntenin) [HGNC Symbol;Acc:10662]		NM_001130713	LEF1	lymphoid enhancer-binding factor 1 [HGNC Symbol;Acc:6551]
NM_001007069	SDCBP	syndecan binding protein (syntenin) [HGNC Symbol;Acc:10662]		NM_001130714	LEF1	lymphoid enhancer-binding factor 1 [HGNC Symbol;Acc:6551]
NM_001007070	SDCBP	syndecan binding protein (syntenin) [HGNC Symbol;Acc:10662]		NM_001130824	SUPT5H	suppressor of Ty 5 homolog (S. cerevisiae) [HGNC Symbol;Acc:11469]
NM_001007075	KLHL5	kelch-like 5 (Drosophila) [HGNC Symbol;Acc:6356]		NM_001130825	SUPT5H	suppressor of Ty 5 homolog (S. cerevisiae) [HGNC Symbol;Acc:11469]
NM_001007101	ZNF484	zinc finger protein 484 [HGNC Symbol;Acc:23385]		NM_001134830	AHI1	Abelson helper integration site 1 [HGNC Symbol;Acc:21575]
NM_001007156	NTRK3	neurotrophic tyrosine kinase, receptor, type 3 [HGNC Symbol;Acc:8033]		NM_001134831	AHI1	Abelson helper integration site 1 [HGNC Symbol;Acc:21575]
NM_001007231	ARHGAP25	Rho GTPase activating protein 25 [HGNC Symbol;Acc:28951]		NM_001135699	YWHAZ	tyrosine 3-monooxygenase/tryptophan 5-monooxygenase activation protein, zeta polypeptide [HGNC Symbol;Acc:12855]
NM_001007239	METTL13	methyltransferase like 13 [HGNC Symbol;Acc:24248]		NM_001135700	YWHAZ	tyrosine 3-monooxygenase/tryptophan 5-monooxygenase activation protein, zeta polypeptide [HGNC Symbol;Acc:12855]
NM_001007248	ZNF599	zinc finger protein 599 [HGNC Symbol;Acc:26408]		NM_001135701	YWHAZ	tyrosine 3-monooxygenase/tryptophan 5-monooxygenase activation protein, zeta polypeptide [HGNC Symbol;Acc:12855]
NM_001007277	EI24	etoposide induced 2.4 mRNA [HGNC Symbol;Acc:13276]		NM_001135702	YWHAZ	tyrosine 3-monooxygenase/tryptophan 5-monooxygenase activation protein, zeta polypeptide [HGNC Symbol;Acc:12855]
NM_001007278	TRIM13	tripartite motif containing 13 [HGNC Symbol;Acc:9976]		NM_001136000	ABL2	v-abl Abelson murine leukemia viral oncogene homolog 2 [HGNC Symbol;Acc:77]
NM_001007538	SHISA2	shisa homolog 2 (Xenopus laevis) [HGNC Symbol;Acc:20366]		NM_001142282	RPS24	ribosomal protein S24 [HGNC Symbol;Acc:10411]
NM_001007793	BUB3	budding uninhibited by benzimidazoles 3 homolog (yeast) [HGNC Symbol;Acc:1151]		NM_001142283	RPS24	ribosomal protein S24 [HGNC Symbol;Acc:10411]
NM_001007794	CEPT1	choline/ethanolamine phosphotransferase 1 [HGNC Symbol;Acc:24289]		NM_001142284	RPS24	ribosomal protein S24 [HGNC Symbol;Acc:10411]
NM_001008393	C4orf46	chromosome 4 open reading frame 46 [HGNC Symbol;Acc:27320]		NM_001142285	RPS24	ribosomal protein S24 [HGNC Symbol;Acc:10411]
NM_001008493	ENAH	enabled homolog (Drosophila) [HGNC Symbol;Acc:18271]		NM_001142314	DUSP19	dual specificity phosphatase 19 [HGNC Symbol;Acc:18894]
NM_001008537	KIAA2022	KIAA2022 [HGNC Symbol;Acc:29433]		NM_001142414	CRCP	CGRP receptor component [HGNC Symbol;Acc:17888]
NM_001008564	NUPL1	nucleoporin like 1 [HGNC Symbol;Acc:20261]		NM_001142446	ANK1	ankyrin 1, erythrocytic [HGNC Symbol;Acc:492]
NM_001008707	NA	NA		NM_001142495	MYO5A	myosin VA (heavy chain 12, myoxin) [HGNC Symbol;Acc:7602]
NM_001008738	FNIP1	folliculin interacting protein 1 [HGNC Symbol;Acc:29418]		NM_001143760	EIF5A	eukaryotic translation initiation factor 5A [HGNC Symbol;Acc:3300]
NM_001008744	TDP1	tyrosyl-DNA phosphodiesterase 1 [HGNC Symbol;Acc:18884]		NM_001143761	EIF5A	eukaryotic translation initiation factor 5A [HGNC Symbol;Acc:3300]
NM_001008779	NA	NA		NM_001143762	EIF5A	eukaryotic translation initiation factor 5A [HGNC Symbol;Acc:3300]
NM_001008781	FAT3	FAT tumor suppressor homolog 3 (Drosophila) [HGNC Symbol;Acc:23112]		NM_001143885	PPP1R12A	protein phosphatase 1, regulatory subunit 12A [HGNC Symbol;Acc:7618]
NM_001009814	VWA8	von Willebrand factor A domain containing 8 [HGNC Symbol;Acc:29071]		NM_001143886	PPP1R12A	protein phosphatase 1, regulatory subunit 12A [HGNC Symbol;Acc:7618]
NM_001009899	KIAA2018	KIAA2018 [HGNC Symbol;Acc:30494]		NM_001143905	C12orf65	chromosome 12 open reading frame 65 [HGNC Symbol;Acc:26784]
NM_001009921	VPS8	vacuolar protein sorting 8 homolog (S. cerevisiae) [HGNC Symbol;Acc:29122]		NM_001145097	SKIL	SKI-like oncogene [HGNC Symbol;Acc:10897]
NM_001010853	PM20D2	peptidase M20 domain containing 2 [HGNC Symbol;Acc:21408]		NM_001145098	SKIL	SKI-like oncogene [HGNC Symbol;Acc:10897]
NM_001010854	TTC7B	tetratricopeptide repeat domain 7B [HGNC Symbol;Acc:19858]		NM_001145158	HBS1L	HBS1-like (S. cerevisiae) [HGNC Symbol;Acc:4834]
NM_001010861	LPPR5	Lipid phosphate phosphatase-related protein type 5 [UniProtKB/Swiss-Prot;Acc:Q32ZL2]		NM_001145368	PTPN3	protein tyrosine phosphatase, non-receptor type 3 [HGNC Symbol;Acc:9655]
NM_001010867	IBA57	IBA57, iron-sulfur cluster assembly homolog (S. cerevisiae) [HGNC Symbol;Acc:27302]		NM_001145369	PTPN3	protein tyrosine phosphatase, non-receptor type 3 [HGNC Symbol;Acc:9655]
NM_001010917	GOLGA7B	golgin A7 family, member B [HGNC Symbol;Acc:31668]		NM_001145370	PTPN3	protein tyrosine phosphatase, non-receptor type 3 [HGNC Symbol;Acc:9655]
NM_001010922	BCL2L15	BCL2-like 15 [HGNC Symbol;Acc:33624]		NM_001145371	PTPN3	protein tyrosine phosphatase, non-receptor type 3 [HGNC Symbol;Acc:9655]
NM_001010923	THEMIS	thymocyte selection associated [HGNC Symbol;Acc:21569]		NM_001145372	PTPN3	protein tyrosine phosphatase, non-receptor type 3 [HGNC Symbol;Acc:9655]
NM_001010980	NCMAP	noncompact myelin associated protein [HGNC Symbol;Acc:29332]		NM_001145398	TEF	thyrotrophic embryonic factor [HGNC Symbol;Acc:11722]
NM_001011513	PDLIM5	PDZ and LIM domain 5 [HGNC Symbol;Acc:17468]		NM_001145512	NFIA	nuclear factor I/A [HGNC Symbol;Acc:7784]
NM_001012279	SOGA3	SOGA family member 3 [HGNC Symbol;Acc:21494]		NM_001145811	SOX6	SRY (sex determining region Y)-box 6 [HGNC Symbol;Acc:16421]
NM_001012339	DNAJC21	DnaJ (Hsp40) homolog, subfamily C, member 21 [HGNC Symbol;Acc:27030]		NM_001145819	SOX6	SRY (sex determining region Y)-box 6 [HGNC Symbol;Acc:16421]
NM_001012426	FOXP4	forkhead box P4 [HGNC Symbol;Acc:20842]		NM_001146276	NCEH1	neutral cholesterol ester hydrolase 1 [HGNC Symbol;Acc:29260]
NM_001012427	FOXP4	forkhead box P4 [HGNC Symbol;Acc:20842]		NM_001149	ANK3	ankyrin 3, node of Ranvier (ankyrin G) [HGNC Symbol;Acc:494]
NM_001012659	ARGFX	arginine-fifty homeobox [HGNC Symbol;Acc:30146]		NM_001160109	NA	NA
NM_001012709	NA	NA		NM_001160110	NOS3	nitric oxide synthase 3 (endothelial cell) [HGNC Symbol;Acc:7876]
NM_001012753	ZNF763	zinc finger protein 763 [HGNC Symbol;Acc:27614]		NM_001160111	NOS3	nitric oxide synthase 3 (endothelial cell) [HGNC Symbol;Acc:7876]
NM_001012756	ZNF260	zinc finger protein 260 [HGNC Symbol;Acc:13499]		NM_001160708	POLR3B	polymerase (RNA) III (DNA directed) polypeptide B [HGNC Symbol;Acc:30348]
NM_001012977	PABPC1L2A	poly(A) binding protein, cytoplasmic 1-like 2A [HGNC Symbol;Acc:27989]		NM_001161565	TNIK	TRAF2 and NCK interacting kinase [HGNC Symbol;Acc:30765]
NM_001013620	ALG10B	asparagine-linked glycosylation 10, alpha-1,2-glucosyltransferase homolog B (yeast) [HGNC Symbol;Acc:31088]		NM_001162501	TNRC6B	trinucleotide repeat containing 6B [HGNC Symbol;Acc:29190]
NM_001013649	C2orf68	chromosome 2 open reading frame 68 [HGNC Symbol;Acc:34353]		NM_001163999	MECOM	MDS1 and EVI1 complex locus [HGNC Symbol;Acc:3498]
NM_001013659	ZNF793	zinc finger protein 793 [HGNC Symbol;Acc:33115]		NM_001164000	MECOM	MDS1 and EVI1 complex locus [HGNC Symbol;Acc:3498]
NM_001013736	FAM47C	family with sequence similarity 47, member C [HGNC Symbol;Acc:25301]		NM_001164741	ARHGAP4	Rho GTPase activating protein 4 [HGNC Symbol;Acc:674]
NM_001015881	TSC22D3	TSC22 domain family, member 3 [HGNC Symbol;Acc:3051]		NM_001164751	ASPH	aspartate beta-hydroxylase [HGNC Symbol;Acc:757]
NM_001017423	ALDH18A1	aldehyde dehydrogenase 18 family, member A1 [HGNC Symbol;Acc:9722]		NM_001164752	NA	NA
NM_001017926	ZHX1	zinc fingers and homeoboxes 1 [HGNC Symbol;Acc:12871]		NM_001164753	ASPH	aspartate beta-hydroxylase [HGNC Symbol;Acc:757]
NM_001017967	MARVELD3	MARVEL domain containing 3 [HGNC Symbol;Acc:30525]		NM_001164754	NA	NA
NM_001017981	RNF215	ring finger protein 215 [HGNC Symbol;Acc:33434]		NM_001164755	ASPH	aspartate beta-hydroxylase [HGNC Symbol;Acc:757]
NM_001017998	GNG10	guanine nucleotide binding protein (G protein), gamma 10 [HGNC Symbol;Acc:4402]		NM_001164771	SLC7A2	solute carrier family 7 (cationic amino acid transporter, y+ system), member 2 [HGNC Symbol;Acc:11060]
NM_001017999	KAZN	kazrin, periplakin interacting protein [HGNC Symbol;Acc:29173]		NM_001166119	LEF1	lymphoid enhancer-binding factor 1 [HGNC Symbol;Acc:6551]
NM_001018000	KAZN	kazrin, periplakin interacting protein [HGNC Symbol;Acc:29173]		NM_001168236	ABL2	v-abl Abelson murine leukemia viral oncogene homolog 2 [HGNC Symbol;Acc:77]
NM_001018001	KAZN	kazrin, periplakin interacting protein [HGNC Symbol;Acc:29173]		NM_001168237	ABL2	v-abl Abelson murine leukemia viral oncogene homolog 2 [HGNC Symbol;Acc:77]
NM_001018003	SORBS3	sorbin and SH3 domain containing 3 [HGNC Symbol;Acc:30907]		NM_001168238	ABL2	v-abl Abelson murine leukemia viral oncogene homolog 2 [HGNC Symbol;Acc:77]
NM_001018037	VPS13A	vacuolar protein sorting 13 homolog A (S. cerevisiae) [HGNC Symbol;Acc:1908]		NM_001170795	ATRAID	all-trans retinoic acid-induced differentiation factor [HGNC Symbol;Acc:24090]
NM_001018038	VPS13A	vacuolar protein sorting 13 homolog A (S. cerevisiae) [HGNC Symbol;Acc:1908]		NM_001172705	EIF4G2	eukaryotic translation initiation factor 4 gamma, 2 [HGNC Symbol;Acc:3297]
NM_001018039	SFMBT2	Scm-like with four mbt domains 2 [HGNC Symbol;Acc:20256]		NM_001178138	TFDP2	transcription factor Dp-2 (E2F dimerization partner 2) [HGNC Symbol;Acc:11751]
NM_001018041	NA	NA		NM_001178139	TFDP2	transcription factor Dp-2 (E2F dimerization partner 2) [HGNC Symbol;Acc:11751]
NM_001018049	PAEP	progestagen-associated endometrial protein [HGNC Symbol;Acc:8573]		NM_001178141	TFDP2	transcription factor Dp-2 (E2F dimerization partner 2) [HGNC Symbol;Acc:11751]
NM_001018053	PFKFB2	6-phosphofructo-2-kinase/fructose-2,6-biphosphatase 2 [HGNC Symbol;Acc:8873]		NM_001184960	SH3KBP1	SH3-domain kinase binding protein 1 [HGNC Symbol;Acc:13867]
NM_001018058	TFEC	transcription factor EC [HGNC Symbol;Acc:11754]		NM_001184967	MITF	microphthalmia-associated transcription factor [HGNC Symbol;Acc:7105]
NM_001018115	FANCD2	Fanconi anemia, complementation group D2 [HGNC Symbol;Acc:3585]		NM_001190737	NFIB	nuclear factor I/B [HGNC Symbol;Acc:7785]
NM_001020818	MYADM	myeloid-associated differentiation marker [HGNC Symbol;Acc:7544]		NM_001195045	YAP1	Yes-associated protein 1 [HGNC Symbol;Acc:16262]
NM_001020819	MYADM	myeloid-associated differentiation marker [HGNC Symbol;Acc:7544]		NM_001195286	IRF4	interferon regulatory factor 4 [HGNC Symbol;Acc:6119]
NM_001020820	MYADM	myeloid-associated differentiation marker [HGNC Symbol;Acc:7544]		NM_001197325	ARNT	aryl hydrocarbon receptor nuclear translocator [HGNC Symbol;Acc:700]
NM_001020821	MYADM	myeloid-associated differentiation marker [HGNC Symbol;Acc:7544]		NM_001198783	POU2F1	POU class 2 homeobox 1 [HGNC Symbol;Acc:9212]
NM_001024211	NA	NA		NM_001198786	POU2F1	POU class 2 homeobox 1 [HGNC Symbol;Acc:9212]
NM_001024226	ARF1	ADP-ribosylation factor 1 [HGNC Symbol;Acc:652]		NM_001199057	RPS17L	ribosomal protein S17-like [HGNC Symbol;Acc:40029]
NM_001024227	ARF1	ADP-ribosylation factor 1 [HGNC Symbol;Acc:652]		NM_001199434	NIP7	nuclear import 7 homolog (S. cerevisiae) [HGNC Symbol;Acc:24328]
NM_001024228	ARF1	ADP-ribosylation factor 1 [HGNC Symbol;Acc:652]		NM_001199513	TGIF2	TGFB-induced factor homeobox 2 [HGNC Symbol;Acc:15764]
NM_001024593	MSS51	MSS51 mitochondrial translational activator homolog (S. cerevisiae) [HGNC Symbol;Acc:21000]		NM_001199514	TGIF2	TGFB-induced factor homeobox 2 [HGNC Symbol;Acc:15764]
NM_001024607	C7orf66	chromosome 7 open reading frame 66 [HGNC Symbol;Acc:33712]		NM_001199515	TGIF2	TGFB-induced factor homeobox 2 [HGNC Symbol;Acc:15764]
NM_001024855	ZNF197	zinc finger protein 197 [HGNC Symbol;Acc:12988]		NM_001199619	NCOA7	nuclear receptor coactivator 7 [HGNC Symbol;Acc:21081]
NM_001025076	CELF2	CUGBP, Elav-like family member 2 [HGNC Symbol;Acc:2550]		NM_001199620	NCOA7	nuclear receptor coactivator 7 [HGNC Symbol;Acc:21081]
NM_001025077	CELF2	CUGBP, Elav-like family member 2 [HGNC Symbol;Acc:2550]		NM_001199621	NCOA7	nuclear receptor coactivator 7 [HGNC Symbol;Acc:21081]
NM_001025105	CSNK1A1	casein kinase 1, alpha 1 [HGNC Symbol;Acc:2451]		NM_001199852	AK3	adenylate kinase 3 [HGNC Symbol;Acc:17376]
NM_001025108	AFF3	AF4/FMR2 family, member 3 [HGNC Symbol;Acc:6473]		NM_001199853	NA	NA
NM_001025252	TPD52	tumor protein D52 [HGNC Symbol;Acc:12005]		NM_001203245	RPS10	ribosomal protein S10 [HGNC Symbol;Acc:10383]
NM_001025265	CXorf65	chromosome X open reading frame 65 [HGNC Symbol;Acc:33713]		NM_001204091	RPS10	ribosomal protein S10 [HGNC Symbol;Acc:10383]
NM_001025780	FAM108B1	family with sequence similarity 108, member B1 [HGNC Symbol;Acc:24278]		NM_001204193	SRP19	signal recognition particle 19kDa [HGNC Symbol;Acc:11300]
NM_001029839	TCAIM	T cell activation inhibitor, mitochondrial [HGNC Symbol;Acc:25241]		NM_001204196	SRP19	signal recognition particle 19kDa [HGNC Symbol;Acc:11300]
NM_001029840	TCAIM	T cell activation inhibitor, mitochondrial [HGNC Symbol;Acc:25241]		NM_001204403	ANK3	ankyrin 3, node of Ranvier (ankyrin G) [HGNC Symbol;Acc:494]
NM_001029858	SLC35F1	solute carrier family 35, member F1 [HGNC Symbol;Acc:21483]		NM_001204404	ANK3	ankyrin 3, node of Ranvier (ankyrin G) [HGNC Symbol;Acc:494]
NM_001029859	KCTD21	potassium channel tetramerisation domain containing 21 [HGNC Symbol;Acc:27452]		NM_001204510	EIF4A1	eukaryotic translation initiation factor 4A1 [HGNC Symbol;Acc:3282]
NM_001029875	RGS7BP	regulator of G-protein signaling 7 binding protein [HGNC Symbol;Acc:23271]		NM_001205194	MECOM	MDS1 and EVI1 complex locus [HGNC Symbol;Acc:3498]
NM_001029880	SFMBT2	Scm-like with four mbt domains 2 [HGNC Symbol;Acc:20256]		NM_001206567	IFI16	interferon, gamma-inducible protein 16 [HGNC Symbol;Acc:5395]
NM_001030047	KLK3	kallikrein-related peptidase 3 [HGNC Symbol;Acc:6364]		NM_001220766	IKZF1	IKAROS family zinc finger 1 (Ikaros) [HGNC Symbol;Acc:13176]
NM_001030048	KLK3	kallikrein-related peptidase 3 [HGNC Symbol;Acc:6364]		NM_001220767	IKZF1	IKAROS family zinc finger 1 (Ikaros) [HGNC Symbol;Acc:13176]
NM_001030311	CERKL	ceramide kinase-like [HGNC Symbol;Acc:21699]		NM_001220768	IKZF1	IKAROS family zinc finger 1 (Ikaros) [HGNC Symbol;Acc:13176]
NM_001030312	CERKL	ceramide kinase-like [HGNC Symbol;Acc:21699]		NM_001220769	IKZF1	IKAROS family zinc finger 1 (Ikaros) [HGNC Symbol;Acc:13176]
NM_001030313	CERKL	ceramide kinase-like [HGNC Symbol;Acc:21699]		NM_001220770	IKZF1	IKAROS family zinc finger 1 (Ikaros) [HGNC Symbol;Acc:13176]
NM_001031680	RUNX3	runt-related transcription factor 3 [HGNC Symbol;Acc:10473]		NM_001220771	IKZF1	IKAROS family zinc finger 1 (Ikaros) [HGNC Symbol;Acc:13176]
NM_001031696	PLD3	phospholipase D family, member 3 [HGNC Symbol;Acc:17158]		NM_001220772	IKZF1	IKAROS family zinc finger 1 (Ikaros) [HGNC Symbol;Acc:13176]
NM_001031701	NT5DC3	5'-nucleotidase domain containing 3 [HGNC Symbol;Acc:30826]		NM_001220773	IKZF1	IKAROS family zinc finger 1 (Ikaros) [HGNC Symbol;Acc:13176]
NM_001031732	YTHDC1	YTH domain containing 1 [HGNC Symbol;Acc:30626]		NM_001220774	IKZF1	IKAROS family zinc finger 1 (Ikaros) [HGNC Symbol;Acc:13176]
NM_001032282	KLF10	Kruppel-like factor 10 [HGNC Symbol;Acc:11810]		NM_001220775	IKZF1	IKAROS family zinc finger 1 (Ikaros) [HGNC Symbol;Acc:13176]
NM_001032363	MINOS1	mitochondrial inner membrane organizing system 1 [HGNC Symbol;Acc:32068]		NM_001220776	IKZF1	IKAROS family zinc finger 1 (Ikaros) [HGNC Symbol;Acc:13176]
NM_001032730	USP48	ubiquitin specific peptidase 48 [HGNC Symbol;Acc:18533]		NM_001242506	GDA	guanine deaminase [HGNC Symbol;Acc:4212]
NM_001033553	SPECC1	sperm antigen with calponin homology and coiled-coil domains 1 [HGNC Symbol;Acc:30615]		NM_001242507	GDA	guanine deaminase [HGNC Symbol;Acc:4212]
NM_001033555	SPECC1	sperm antigen with calponin homology and coiled-coil domains 1 [HGNC Symbol;Acc:30615]		NM_001242786	BRF1	BRF1 homolog, subunit of RNA polymerase III transcription initiation factor IIIB (S. cerevisiae) [HGNC Symbol;Acc:11551]
NM_001033578	SGK3	serum/glucocorticoid regulated kinase family, member 3 [HGNC Symbol;Acc:10812]		NM_001242787	BRF1	BRF1 homolog, subunit of RNA polymerase III transcription initiation factor IIIB (S. cerevisiae) [HGNC Symbol;Acc:11551]
NM_001033723	ZNF704	zinc finger protein 704 [HGNC Symbol;Acc:32291]		NM_001242788	BRF1	BRF1 homolog, subunit of RNA polymerase III transcription initiation factor IIIB (S. cerevisiae) [HGNC Symbol;Acc:11551]
NM_001033855	DCLRE1C	DNA cross-link repair 1C [HGNC Symbol;Acc:17642]		NM_001242790	BRF1	BRF1 homolog, subunit of RNA polymerase III transcription initiation factor IIIB (S. cerevisiae) [HGNC Symbol;Acc:11551]
NM_001033857	DCLRE1C	DNA cross-link repair 1C [HGNC Symbol;Acc:17642]		NM_001243130	NA	NA
NM_001033858	DCLRE1C	DNA cross-link repair 1C [HGNC Symbol;Acc:17642]		NM_001243133	NLRP3	NLR family, pyrin domain containing 3 [HGNC Symbol;Acc:16400]
NM_001034833	NHP2	NHP2 ribonucleoprotein homolog (yeast) [HGNC Symbol;Acc:14377]		NM_001244990	PPP1R12A	protein phosphatase 1, regulatory subunit 12A [HGNC Symbol;Acc:7618]
NM_001034954	SORBS1	sorbin and SH3 domain containing 1 [HGNC Symbol;Acc:14565]		NM_001244992	NA	NA
NM_001034955	SORBS1	sorbin and SH3 domain containing 1 [HGNC Symbol;Acc:14565]		NM_001248002	ARNTL2	aryl hydrocarbon receptor nuclear translocator-like 2 [HGNC Symbol;Acc:18984]
NM_001034956	SORBS1	sorbin and SH3 domain containing 1 [HGNC Symbol;Acc:14565]		NM_001248003	ARNTL2	aryl hydrocarbon receptor nuclear translocator-like 2 [HGNC Symbol;Acc:18984]
NM_001034957	SORBS1	sorbin and SH3 domain containing 1 [HGNC Symbol;Acc:14565]		NM_001248004	ARNTL2	aryl hydrocarbon receptor nuclear translocator-like 2 [HGNC Symbol;Acc:18984]
NM_001035005	C18orf32	chromosome 18 open reading frame 32 [HGNC Symbol;Acc:31690]		NM_001248005	NA	NA
NM_001037144	CNTROB	centrobin, centrosomal BRCA2 interacting protein [HGNC Symbol;Acc:29616]		NM_001248008	SKIL	SKI-like oncogene [HGNC Symbol;Acc:10897]
NM_001037161	ACOT1	acyl-CoA thioesterase 1 [HGNC Symbol;Acc:33128]		NM_001251825	SP1	Sp1 transcription factor [HGNC Symbol;Acc:11205]
NM_001037165	FOXK1	forkhead box K1 [HGNC Symbol;Acc:23480]		NM_001253379	RPL15	ribosomal protein L15 [HGNC Symbol;Acc:10306]
NM_001037232	ZNF829	zinc finger protein 829 [HGNC Symbol;Acc:34032]		NM_001253380	RPL15	ribosomal protein L15 [HGNC Symbol;Acc:10306]
NM_001037293	PALM2	paralemmin 2 [HGNC Symbol;Acc:15845]		NM_001253382	RPL15	ribosomal protein L15 [HGNC Symbol;Acc:10306]
NM_001037317	LPPR5	Lipid phosphate phosphatase-related protein type 5 [UniProtKB/Swiss-Prot;Acc:Q32ZL2]		NM_001253383	RPL15	ribosomal protein L15 [HGNC Symbol;Acc:10306]
NM_001037324	ECE2	endothelin converting enzyme 2 [HGNC Symbol;Acc:13275]		NM_001256577	NA	NA
NM_001037334	USP14	ubiquitin specific peptidase 14 (tRNA-guanine transglycosylase) [HGNC Symbol;Acc:12612]		NM_001256580	NA	NA
NM_001037633	SIL1	SIL1 homolog, endoplasmic reticulum chaperone (S. cerevisiae) [HGNC Symbol;Acc:24624]		NM_001256659	TEAD2	TEA domain family member 2 [HGNC Symbol;Acc:11715]
NM_001038707	CDC42SE1	CDC42 small effector 1 [HGNC Symbol;Acc:17719]		NM_001256662	TEAD2	TEA domain family member 2 [HGNC Symbol;Acc:11715]
NM_001039211	ATAD3C	ATPase family, AAA domain containing 3C [HGNC Symbol;Acc:32151]		NM_001257191	DDX6	DEAD (Asp-Glu-Ala-Asp) box helicase 6 [HGNC Symbol;Acc:2747]
NM_001039361	PRAMEF10	PRAME family member 10 [HGNC Symbol;Acc:27997]		NM_001257342	BCS1L	BC1 (ubiquinol-cytochrome c reductase) synthesis-like [HGNC Symbol;Acc:1020]
NM_001039380	C10orf25	chromosome 10 open reading frame 25 [HGNC Symbol;Acc:23509]		NM_001257343	BCS1L	BC1 (ubiquinol-cytochrome c reductase) synthesis-like [HGNC Symbol;Acc:1020]
NM_001039457	ATP6V0B	ATPase, H+ transporting, lysosomal 21kDa, V0 subunit b [HGNC Symbol;Acc:861]		NM_001257344	BCS1L	BC1 (ubiquinol-cytochrome c reductase) synthesis-like [HGNC Symbol;Acc:1020]
NM_001039490	CD151	CD151 molecule (Raph blood group) [HGNC Symbol;Acc:1630]		NM_001258355	HNF4A	hepatocyte nuclear factor 4, alpha [HGNC Symbol;Acc:5024]
NM_001039500	VWA5B1	von Willebrand factor A domain containing 5B1 [HGNC Symbol;Acc:26538]		NM_001324	CSTF1	cleavage stimulation factor, 3' pre-RNA, subunit 1, 50kDa [HGNC Symbol;Acc:2483]
NM_001039538	MAP2	microtubule-associated protein 2 [HGNC Symbol;Acc:6839]		NM_001415	EIF2S3	eukaryotic translation initiation factor 2, subunit 3 gamma, 52kDa [HGNC Symbol;Acc:3267]
NM_001039570	KREMEN1	kringle containing transmembrane protein 1 [HGNC Symbol;Acc:17550]		NM_001416	EIF4A1	eukaryotic translation initiation factor 4A1 [HGNC Symbol;Acc:3282]
NM_001039580	MAP9	microtubule-associated protein 9 [HGNC Symbol;Acc:26118]		NM_001417	EIF4B	eukaryotic translation initiation factor 4B [HGNC Symbol;Acc:3285]
NM_001039589	DPH2	DPH2 homolog (S. cerevisiae) [HGNC Symbol;Acc:3004]		NM_001418	EIF4G2	eukaryotic translation initiation factor 4 gamma, 2 [HGNC Symbol;Acc:3297]
NM_001039615	ZNF705D	zinc finger protein 705D [HGNC Symbol;Acc:33202]		NM_001429	EP300	E1A binding protein p300 [HGNC Symbol;Acc:3373]
NM_001039656	MTL5	metallothionein-like 5, testis-specific (tesmin) [HGNC Symbol;Acc:7446]		NM_001455	FOXO3	forkhead box O3 [HGNC Symbol;Acc:3821]
NM_001039844	ACBD7	acyl-CoA binding domain containing 7 [HGNC Symbol;Acc:17715]		NM_001516	GTF2H3	general transcription factor IIH, polypeptide 3, 34kDa [HGNC Symbol;Acc:4657]
NM_001039887	C19orf55	chromosome 19 open reading frame 55 [HGNC Symbol;Acc:25204]		NM_001519	BRF1	BRF1 homolog, subunit of RNA polymerase III transcription initiation factor IIIB (S. cerevisiae) [HGNC Symbol;Acc:11551]
NM_001039891	ZNF674	zinc finger protein 674 [HGNC Symbol;Acc:17625]		NM_001520	GTF3C1	general transcription factor IIIC, polypeptide 1, alpha 220kDa [HGNC Symbol;Acc:4664]
NM_001040061	C3orf72	chromosome 3 open reading frame 72 [HGNC Symbol;Acc:34428]		NM_001527	HDAC2	histone deacetylase 2 [HGNC Symbol;Acc:4853]
NM_001040110	NRF1	nuclear respiratory factor 1 [HGNC Symbol;Acc:7996]		NM_001532	SLC29A2	solute carrier family 29 (nucleoside transporters), member 2 [HGNC Symbol;Acc:11004]
NM_001040158	H2AFY	H2A histone family, member Y [HGNC Symbol;Acc:4740]		NM_001533	HNRNPL	heterogeneous nuclear ribonucleoprotein L [HGNC Symbol;Acc:5045]
NM_001040260	DCLK2	doublecortin-like kinase 2 [HGNC Symbol;Acc:19002]		NM_001538	HSF4	heat shock transcription factor 4 [HGNC Symbol;Acc:5227]
NM_001040261	DCLK2	doublecortin-like kinase 2 [HGNC Symbol;Acc:19002]		NM_001569	IRAK1	interleukin-1 receptor-associated kinase 1 [HGNC Symbol;Acc:6112]
NM_001040272	ADAMTSL1	ADAMTS-like 1 [HGNC Symbol;Acc:14632]		NM_001666	ARHGAP4	Rho GTPase activating protein 4 [HGNC Symbol;Acc:674]
NM_001040441	ZBTB8A	zinc finger and BTB domain containing 8A [HGNC Symbol;Acc:24172]		NM_001668	ARNT	aryl hydrocarbon receptor nuclear translocator [HGNC Symbol;Acc:700]
NM_001040443	PHF11	PHD finger protein 11 [HGNC Symbol;Acc:17024]		NM_001683	ATP2B2	ATPase, Ca++ transporting, plasma membrane 2 [HGNC Symbol;Acc:815]
NM_001040444	PHF11	PHD finger protein 11 [HGNC Symbol;Acc:17024]		NM_001719	BMP7	bone morphogenetic protein 7 [HGNC Symbol;Acc:1074]
NM_001040451	RUFY1	RUN and FYVE domain containing 1 [HGNC Symbol;Acc:19760]		NM_001881	CREM	cAMP responsive element modulator [HGNC Symbol;Acc:2352]
NM_001040452	RUFY1	RUN and FYVE domain containing 1 [HGNC Symbol;Acc:19760]		NM_001904	CTNNB1	catenin (cadherin-associated protein), beta 1, 88kDa [HGNC Symbol;Acc:2514]
NM_001040648	CRCP	CGRP receptor component [HGNC Symbol;Acc:17888]		NM_001947	DUSP7	dual specificity phosphatase 7 [HGNC Symbol;Acc:3073]
NM_001040653	ZXDC	ZXD family zinc finger C [HGNC Symbol;Acc:28160]		NM_001950	E2F4	E2F transcription factor 4, p107/p130-binding [HGNC Symbol;Acc:3118]
NM_001040662	METTL21D	methyltransferase like 21D [HGNC Symbol;Acc:20352]		NM_001970	EIF5A	eukaryotic translation initiation factor 5A [HGNC Symbol;Acc:3300]
NM_001040716	PC	pyruvate carboxylase [HGNC Symbol;Acc:8636]		NM_001997	FAU	Finkel-Biskis-Reilly murine sarcoma virus (FBR-MuSV) ubiquitously expressed [HGNC Symbol;Acc:3597]
NM_001040875	GDAP1	ganglioside induced differentiation associated protein 1 [HGNC Symbol;Acc:15968]		NM_002052	GATA4	GATA binding protein 4 [HGNC Symbol;Acc:4173]
NM_001042425	TFAP2A	transcription factor AP-2 alpha (activating enhancer binding protein 2 alpha) [HGNC Symbol;Acc:11742]		NM_002128	HMGB1	high mobility group box 1 [HGNC Symbol;Acc:4983]
NM_001042506	PABPC1L2B	poly(A) binding protein, cytoplasmic 1-like 2B [HGNC Symbol;Acc:31852]		NM_002129	NA	NA
NM_001042555	FRS2	fibroblast growth factor receptor substrate 2 [HGNC Symbol;Acc:16971]		NM_002295	RPSA	ribosomal protein SA [HGNC Symbol;Acc:6502]
NM_001042574	CRTC3	CREB regulated transcription coactivator 3 [HGNC Symbol;Acc:26148]		NM_002460	IRF4	interferon regulatory factor 4 [HGNC Symbol;Acc:6119]
NM_001042599	ERBB4	v-erb-a erythroblastic leukemia viral oncogene homolog 4 (avian) [HGNC Symbol;Acc:3432]		NM_002479	MYOG	myogenin (myogenic factor 4) [HGNC Symbol;Acc:7612]
NM_001042600	MAP4K1	mitogen-activated protein kinase kinase kinase kinase 1 [HGNC Symbol;Acc:6863]		NM_002480	PPP1R12A	protein phosphatase 1, regulatory subunit 12A [HGNC Symbol;Acc:7618]
NM_001043318	ELMSAN1	ELM2 and Myb/SANT-like domain containing 1 [HGNC Symbol;Acc:19853]		NM_002520	NPM1	nucleophosmin (nucleolar phosphoprotein B23, numatrin) [HGNC Symbol;Acc:7910]
NM_001050	SSTR2	somatostatin receptor 2 [HGNC Symbol;Acc:11331]		NM_002542	OGG1	8-oxoguanine DNA glycosylase [HGNC Symbol;Acc:8125]
NM_001076675	ZNF626	zinc finger protein 626 [HGNC Symbol;Acc:30461]		NM_002562	P2RX7	purinergic receptor P2X, ligand-gated ion channel, 7 [HGNC Symbol;Acc:8537]
NM_001077239	RNF214	ring finger protein 214 [HGNC Symbol;Acc:25335]		NM_002568	PABPC1	poly(A) binding protein, cytoplasmic 1 [HGNC Symbol;Acc:8554]
NM_001077397	IRF2BP2	interferon regulatory factor 2 binding protein 2 [HGNC Symbol;Acc:21729]		NM_002578	PAK3	p21 protein (Cdc42/Rac)-activated kinase 3 [HGNC Symbol;Acc:8592]
NM_001077484	NA	NA		NM_002695	NA	NA
NM_001077700	MIER1	mesoderm induction early response 1 homolog (Xenopus laevis) [HGNC Symbol;Acc:29657]		NM_002697	POU2F1	POU class 2 homeobox 1 [HGNC Symbol;Acc:9212]
NM_001077701	MIER1	mesoderm induction early response 1 homolog (Xenopus laevis) [HGNC Symbol;Acc:29657]		NM_002740	PRKCI	protein kinase C, iota [HGNC Symbol;Acc:9404]
NM_001079519	FAM177A1	family with sequence similarity 177, member A1 [HGNC Symbol;Acc:19829]		NM_002765	PRPS2	phosphoribosyl pyrophosphate synthetase 2 [HGNC Symbol;Acc:9465]
NM_001079533	CPEB1	cytoplasmic polyadenylation element binding protein 1 [HGNC Symbol;Acc:21744]		NM_002794	PSMB2	proteasome (prosome, macropain) subunit, beta type, 2 [HGNC Symbol;Acc:9539]
NM_001079534	CPEB1	cytoplasmic polyadenylation element binding protein 1 [HGNC Symbol;Acc:21744]		NM_002815	PSMD11	proteasome (prosome, macropain) 26S subunit, non-ATPase, 11 [HGNC Symbol;Acc:9556]
NM_001079535	CPEB1	cytoplasmic polyadenylation element binding protein 1 [HGNC Symbol;Acc:21744]		NM_002829	PTPN3	protein tyrosine phosphatase, non-receptor type 3 [HGNC Symbol;Acc:9655]
NM_001079802	FKTN	fukutin [HGNC Symbol;Acc:3622]		NM_002838	PTPRC	protein tyrosine phosphatase, receptor type, C [HGNC Symbol;Acc:9666]
NM_001079817	INSR	insulin receptor [HGNC Symbol;Acc:6091]		NM_002850	PTPRS	protein tyrosine phosphatase, receptor type, S [HGNC Symbol;Acc:9681]
NM_001079858	GPR64	G protein-coupled receptor 64 [HGNC Symbol;Acc:4516]		NM_002919	RFX3	regulatory factor X, 3 (influences HLA class II expression) [HGNC Symbol;Acc:9984]
NM_001079859	GPR64	G protein-coupled receptor 64 [HGNC Symbol;Acc:4516]		NM_002943	RORA	RAR-related orphan receptor A [HGNC Symbol;Acc:10258]
NM_001079860	GPR64	G protein-coupled receptor 64 [HGNC Symbol;Acc:4516]		NM_002948	RPL15	ribosomal protein L15 [HGNC Symbol;Acc:10306]
NM_001079910	LRRIQ1	leucine-rich repeats and IQ motif containing 1 [HGNC Symbol;Acc:25708]		NM_002954	RPS27A	ribosomal protein S27a [HGNC Symbol;Acc:10417]
NM_001080	ALDH5A1	aldehyde dehydrogenase 5 family, member A1 [HGNC Symbol;Acc:408]		NM_003046	SLC7A2	solute carrier family 7 (cationic amino acid transporter, y+ system), member 2 [HGNC Symbol;Acc:11060]
NM_001080410	FBXO41	F-box protein 41 [HGNC Symbol;Acc:29409]		NM_003082	SNAPC1	small nuclear RNA activating complex, polypeptide 1, 43kDa [HGNC Symbol;Acc:11134]
NM_001080480	MBOAT1	membrane bound O-acyltransferase domain containing 1 [HGNC Symbol;Acc:21579]		NM_003108	SOX11	SRY (sex determining region Y)-box 11 [HGNC Symbol;Acc:11191]
NM_001080495	TNRC18	trinucleotide repeat containing 18 [HGNC Symbol;Acc:11962]		NM_003135	SRP19	signal recognition particle 19kDa [HGNC Symbol;Acc:11300]
NM_001080509	TSPAN11	tetraspanin 11 [HGNC Symbol;Acc:30795]		NM_003144	SSR1	signal sequence receptor, alpha [HGNC Symbol;Acc:11323]
NM_001080515	FAM163B	family with sequence similarity 163, member B [HGNC Symbol;Acc:33277]		NM_003150	STAT3	signal transducer and activator of transcription 3 (acute-phase response factor) [HGNC Symbol;Acc:11364]
NM_001080517	SETD5	SET domain containing 5 [HGNC Symbol;Acc:25566]		NM_003169	SUPT5H	suppressor of Ty 5 homolog (S. cerevisiae) [HGNC Symbol;Acc:11469]
NM_001080529	WIPF3	WAS/WASL interacting protein family, member 3 [HGNC Symbol;Acc:22004]		NM_003211	TDG	thymine-DNA glycosylase [HGNC Symbol;Acc:11700]
NM_001080546	NA	NA		NM_003216	TEF	thyrotrophic embryonic factor [HGNC Symbol;Acc:11722]
NM_001080744	DGKG	diacylglycerol kinase, gamma 90kDa [HGNC Symbol;Acc:2853]		NM_003220	TFAP2A	transcription factor AP-2 alpha (activating enhancer binding protein 2 alpha) [HGNC Symbol;Acc:11742]
NM_001080745	DGKG	diacylglycerol kinase, gamma 90kDa [HGNC Symbol;Acc:2853]		NM_003222	TFAP2C	transcription factor AP-2 gamma (activating enhancer binding protein 2 gamma) [HGNC Symbol;Acc:11744]
NM_001080824	TRABD2A	TraB domain containing 2A [HGNC Symbol;Acc:27013]		NM_003333	UBA52	ubiquitin A-52 residue ribosomal protein fusion product 1 [HGNC Symbol;Acc:12458]
NM_001080825	TMEM120B	transmembrane protein 120B [HGNC Symbol;Acc:32008]		NM_003391	WNT2	wingless-type MMTV integration site family member 2 [HGNC Symbol;Acc:12780]
NM_001080975	REPS2	RALBP1 associated Eps domain containing 2 [HGNC Symbol;Acc:9963]		NM_003404	YWHAB	tyrosine 3-monooxygenase/tryptophan 5-monooxygenase activation protein, beta polypeptide [HGNC Symbol;Acc:12849]
NM_001080997	RTBDN	retbindin [HGNC Symbol;Acc:30310]		NM_003406	YWHAZ	tyrosine 3-monooxygenase/tryptophan 5-monooxygenase activation protein, zeta polypeptide [HGNC Symbol;Acc:12855]
NM_001081752	ELN	elastin [HGNC Symbol;Acc:3327]		NM_003418	CNBP	CCHC-type zinc finger, nucleic acid binding protein [HGNC Symbol;Acc:13164]
NM_001081753	ELN	elastin [HGNC Symbol;Acc:3327]		NM_003489	NRIP1	nuclear receptor interacting protein 1 [HGNC Symbol;Acc:8001]
NM_001081754	ELN	elastin [HGNC Symbol;Acc:3327]		NM_003598	TEAD2	TEA domain family member 2 [HGNC Symbol;Acc:11715]
NM_001081755	ELN	elastin [HGNC Symbol;Acc:3327]		NM_003671	CDC14B	CDC14 cell division cycle 14 homolog B (S. cerevisiae) [HGNC Symbol;Acc:1719]
NM_001082575	RBFOX3	RNA binding protein, fox-1 homolog (C. elegans) 3 [HGNC Symbol;Acc:27097]		NM_003701	TNFSF11	tumor necrosis factor (ligand) superfamily, member 11 [HGNC Symbol;Acc:11926]
NM_001083330	ZNF133	zinc finger protein 133 [HGNC Symbol;Acc:12917]		NM_003884	KAT2B	K(lysine) acetyltransferase 2B [HGNC Symbol;Acc:8638]
NM_001083591	CELF2	CUGBP, Elav-like family member 2 [HGNC Symbol;Acc:2550]		NM_003893	LDB1	LIM domain binding 1 [HGNC Symbol;Acc:6532]
NM_001083621	ZBTB40	zinc finger and BTB domain containing 40 [HGNC Symbol;Acc:29045]		NM_003939	BTRC	beta-transducin repeat containing E3 ubiquitin protein ligase [HGNC Symbol;Acc:1144]
NM_001083907	BANK1	B-cell scaffold protein with ankyrin repeats 1 [HGNC Symbol;Acc:18233]		NM_004229	MED14	mediator complex subunit 14 [HGNC Symbol;Acc:2370]
NM_001083913	WBP1L	WW domain binding protein 1-like [HGNC Symbol;Acc:23510]		NM_004293	GDA	guanine deaminase [HGNC Symbol;Acc:4212]
NM_001083914	CTBP2	C-terminal binding protein 2 [HGNC Symbol;Acc:2495]		NM_004328	BCS1L	BC1 (ubiquinol-cytochrome c reductase) synthesis-like [HGNC Symbol;Acc:1020]
NM_001084392	DDT	D-dopachrome tautomerase [HGNC Symbol;Acc:2732]		NM_004380	CREBBP	CREB binding protein [HGNC Symbol;Acc:2348]
NM_001085377	MCC	mutated in colorectal cancers [HGNC Symbol;Acc:6935]		NM_004397	DDX6	DEAD (Asp-Glu-Ala-Asp) box helicase 6 [HGNC Symbol;Acc:2747]
NM_001085411	NADKD1	NAD kinase domain containing 1 [HGNC Symbol;Acc:26404]		NM_004464	FGF5	fibroblast growth factor 5 [HGNC Symbol;Acc:3683]
NM_001085486	SEPP1	selenoprotein P, plasma, 1 [HGNC Symbol;Acc:10751]		NM_004571	PKNOX1	PBX/knotted 1 homeobox 1 [HGNC Symbol;Acc:9022]
NM_001089	ABCA3	ATP-binding cassette, sub-family A (ABC1), member 3 [HGNC Symbol;Acc:33]		NM_004643	PABPN1	poly(A) binding protein, nuclear 1 [HGNC Symbol;Acc:8565]
NM_001093726	NA	NA		NM_004821	HAND1	heart and neural crest derivatives expressed 1 [HGNC Symbol;Acc:4807]
NM_001093729	CCDC102B	coiled-coil domain containing 102B [HGNC Symbol;Acc:26295]		NM_004895	NLRP3	NLR family, pyrin domain containing 3 [HGNC Symbol;Acc:16400]
NM_001097612	GPR89A	G protein-coupled receptor 89A [HGNC Symbol;Acc:31984]		NM_004898	CLOCK	clock homolog (mouse) [HGNC Symbol;Acc:2082]
NM_001097613	NA	NA		NM_004938	DAPK1	death-associated protein kinase 1 [HGNC Symbol;Acc:2674]
NM_001097616	GPR89C	G protein-coupled receptor 89C [HGNC Symbol;Acc:31985]		NM_004972	JAK2	Janus kinase 2 [HGNC Symbol;Acc:6192]
NM_001097633	GCNT1	glucosaminyl (N-acetyl) transferase 1, core 2 [HGNC Symbol;Acc:4203]		NM_004991	MECOM	MDS1 and EVI1 complex locus [HGNC Symbol;Acc:3498]
NM_001097634	GCNT1	glucosaminyl (N-acetyl) transferase 1, core 2 [HGNC Symbol;Acc:4203]		NM_005016	PCBP2	poly(rC) binding protein 2 [HGNC Symbol;Acc:8648]
NM_001097635	GCNT1	glucosaminyl (N-acetyl) transferase 1, core 2 [HGNC Symbol;Acc:4203]		NM_005036	PPARA	peroxisome proliferator-activated receptor alpha [HGNC Symbol;Acc:9232]
NM_001097636	GCNT1	glucosaminyl (N-acetyl) transferase 1, core 2 [HGNC Symbol;Acc:4203]		NM_005095	ZMYM4	zinc finger, MYM-type 4 [HGNC Symbol;Acc:13055]
NM_001098199	GPR1	G protein-coupled receptor 1 [HGNC Symbol;Acc:4463]		NM_005105	RBM8A	RNA binding motif protein 8A [HGNC Symbol;Acc:9905]
NM_001098398	COPA	coatomer protein complex, subunit alpha [HGNC Symbol;Acc:2230]		NM_005119	THRAP3	thyroid hormone receptor associated protein 3 [HGNC Symbol;Acc:22964]
NM_001098504	DDX17	DEAD (Asp-Glu-Ala-Asp) box helicase 17 [HGNC Symbol;Acc:2740]		NM_005121	MED13	mediator complex subunit 13 [HGNC Symbol;Acc:22474]
NM_001098516	MUC20	mucin 20, cell surface associated [HGNC Symbol;Acc:23282]		NM_005149	TBX19	T-box 19 [HGNC Symbol;Acc:11596]
NM_001098801	FAM210A	family with sequence similarity 210, member A [HGNC Symbol;Acc:28346]		NM_005158	ABL2	v-abl Abelson murine leukemia viral oncogene homolog 2 [HGNC Symbol;Acc:77]
NM_001098818	PDE4C	phosphodiesterase 4C, cAMP-specific [HGNC Symbol;Acc:8782]		NM_005219	DIAPH1	diaphanous homolog 1 (Drosophila) [HGNC Symbol;Acc:2876]
NM_001098819	PDE4C	phosphodiesterase 4C, cAMP-specific [HGNC Symbol;Acc:8782]		NM_005224	ARID3A	AT rich interactive domain 3A (BRIGHT-like) [HGNC Symbol;Acc:3031]
NM_001099	ACPP	acid phosphatase, prostate [HGNC Symbol;Acc:125]		NM_005241	MECOM	MDS1 and EVI1 complex locus [HGNC Symbol;Acc:3498]
NM_001099271	POC5	POC5 centriolar protein homolog (Chlamydomonas) [HGNC Symbol;Acc:26658]		NM_005251	FOXC2	forkhead box C2 (MFH-1, mesenchyme forkhead 1) [HGNC Symbol;Acc:3801]
NM_001099272	BTBD9	BTB (POZ) domain containing 9 [HGNC Symbol;Acc:21228]		NM_005270	GLI2	GLI family zinc finger 2 [HGNC Symbol;Acc:4318]
NM_001099280	HEATR7A	HEAT repeat containing 7A [HGNC Symbol;Acc:26958]		NM_005349	RBPJ	recombination signal binding protein for immunoglobulin kappa J region [HGNC Symbol;Acc:5724]
NM_001099281	HEATR7A	HEAT repeat containing 7A [HGNC Symbol;Acc:26958]		NM_005401	PTPN14	protein tyrosine phosphatase, non-receptor type 14 [HGNC Symbol;Acc:9647]
NM_001099289	SH3RF3	SH3 domain containing ring finger 3 [HGNC Symbol;Acc:24699]		NM_005414	SKIL	SKI-like oncogene [HGNC Symbol;Acc:10897]
NM_001099415	POM121C	POM121 transmembrane nucleoporin C [HGNC Symbol;Acc:34005]		NM_005531	IFI16	interferon, gamma-inducible protein 16 [HGNC Symbol;Acc:5395]
NM_001099670	C8orf59	chromosome 8 open reading frame 59 [HGNC Symbol;Acc:32235]		NM_005568	LHX1	LIM homeobox 1 [HGNC Symbol;Acc:6593]
NM_001099671	C8orf59	chromosome 8 open reading frame 59 [HGNC Symbol;Acc:32235]		NM_005596	NFIB	nuclear factor I/B [HGNC Symbol;Acc:7785]
NM_001099672	C8orf59	chromosome 8 open reading frame 59 [HGNC Symbol;Acc:32235]		NM_005650	TCF20	transcription factor 20 (AR1) [HGNC Symbol;Acc:11631]
NM_001099673	C8orf59	chromosome 8 open reading frame 59 [HGNC Symbol;Acc:32235]		NM_005654	NR2F1	nuclear receptor subfamily 2, group F, member 1 [HGNC Symbol;Acc:7975]
NM_001099678	LRRC58	leucine rich repeat containing 58 [HGNC Symbol;Acc:26968]		NM_005670	EPM2A	epilepsy, progressive myoclonus type 2A, Lafora disease (laforin) [HGNC Symbol;Acc:3413]
NM_001100120	ECE2	endothelin converting enzyme 2 [HGNC Symbol;Acc:13275]		NM_005903	SMAD5	SMAD family member 5 [HGNC Symbol;Acc:6771]
NM_001100121	ECE2	endothelin converting enzyme 2 [HGNC Symbol;Acc:13275]		NM_005920	MEF2D	myocyte enhancer factor 2D [HGNC Symbol;Acc:6997]
NM_001100159	C7orf57	chromosome 7 open reading frame 57 [HGNC Symbol;Acc:22247]		NM_005955	MTF1	metal-regulatory transcription factor 1 [HGNC Symbol;Acc:7428]
NM_001100169	IMMT	inner membrane protein, mitochondrial [HGNC Symbol;Acc:6047]		NM_006013	RPL10	ribosomal protein L10 [HGNC Symbol;Acc:10298]
NM_001100170	IMMT	inner membrane protein, mitochondrial [HGNC Symbol;Acc:6047]		NM_006060	IKZF1	IKAROS family zinc finger 1 (Ikaros) [HGNC Symbol;Acc:13176]
NM_001100391	RALYL	RALY RNA binding protein-like [HGNC Symbol;Acc:27036]		NM_006118	HAX1	HCLS1 associated protein X-1 [HGNC Symbol;Acc:16915]
NM_001100392	RALYL	RALY RNA binding protein-like [HGNC Symbol;Acc:27036]		NM_006119	FGF8	fibroblast growth factor 8 (androgen-induced) [HGNC Symbol;Acc:3686]
NM_001100393	RALYL	RALY RNA binding protein-like [HGNC Symbol;Acc:27036]		NM_006240	PPEF1	protein phosphatase, EF-hand calcium binding domain 1 [HGNC Symbol;Acc:9243]
NM_001100426	RAP1GDS1	RAP1, GTP-GDP dissociation stimulator 1 [HGNC Symbol;Acc:9859]		NM_006254	PRKCD	protein kinase C, delta [HGNC Symbol;Acc:9399]
NM_001100427	RAP1GDS1	RAP1, GTP-GDP dissociation stimulator 1 [HGNC Symbol;Acc:9859]		NM_006264	PTPN13	protein tyrosine phosphatase, non-receptor type 13 (APO-1/CD95 (Fas)-associated phosphatase) [HGNC Symbol;Acc:9646]
NM_001100428	RAP1GDS1	RAP1, GTP-GDP dissociation stimulator 1 [HGNC Symbol;Acc:9859]		NM_006275	SRSF6	serine/arginine-rich splicing factor 6 [HGNC Symbol;Acc:10788]
NM_001100429	RAP1GDS1	RAP1, GTP-GDP dissociation stimulator 1 [HGNC Symbol;Acc:9859]		NM_006286	TFDP2	transcription factor Dp-2 (E2F dimerization partner 2) [HGNC Symbol;Acc:11751]
NM_001100430	RAP1GDS1	RAP1, GTP-GDP dissociation stimulator 1 [HGNC Symbol;Acc:9859]		NM_006325	RAN	RAN, member RAS oncogene family [HGNC Symbol;Acc:9846]
NM_001100594	SNRK	SNF related kinase [HGNC Symbol;Acc:30598]		NM_006362	NXF1	nuclear RNA export factor 1 [HGNC Symbol;Acc:8071]
NM_001100819	MOB4	MOB family member 4, phocein [HGNC Symbol;Acc:17261]		NM_006467	POLR3G	polymerase (RNA) III (DNA directed) polypeptide G (32kD) [HGNC Symbol;Acc:30075]
NM_001100913	PACS2	phosphofurin acidic cluster sorting protein 2 [HGNC Symbol;Acc:23794]		NM_006504	PTPRE	protein tyrosine phosphatase, receptor type, E [HGNC Symbol;Acc:9669]
NM_001101341	SFTA3	surfactant associated 3 [HGNC Symbol;Acc:18387]		NM_006620	HBS1L	HBS1-like (S. cerevisiae) [HGNC Symbol;Acc:4834]
NM_001101417	ISPD	isoprenoid synthase domain containing [HGNC Symbol;Acc:37276]		NM_006646	WASF3	WAS protein family, member 3 [HGNC Symbol;Acc:12734]
NM_001101426	ISPD	isoprenoid synthase domain containing [HGNC Symbol;Acc:37276]		NM_006722	MITF	microphthalmia-associated transcription factor [HGNC Symbol;Acc:7105]
NM_001101669	INPP4B	inositol polyphosphate-4-phosphatase, type II, 105kDa [HGNC Symbol;Acc:6075]		NM_006903	PPA2	pyrophosphatase (inorganic) 2 [HGNC Symbol;Acc:28883]
NM_001102420	ZFAND5	zinc finger, AN1-type domain 5 [HGNC Symbol;Acc:13008]		NM_006924	SRSF1	serine/arginine-rich splicing factor 1 [HGNC Symbol;Acc:10780]
NM_001102421	ZFAND5	zinc finger, AN1-type domain 5 [HGNC Symbol;Acc:13008]		NM_006938	SNRPD1	small nuclear ribonucleoprotein D1 polypeptide 16kDa [HGNC Symbol;Acc:11158]
NM_001103167	ZGLP1	zinc finger, GATA-like protein 1 [HGNC Symbol;Acc:37245]		NM_006947	SRP72	signal recognition particle 72kDa [HGNC Symbol;Acc:11303]
NM_001103169	AADACL3	arylacetamide deacetylase-like 3 [HGNC Symbol;Acc:32037]		NM_007050	PTPRT	protein tyrosine phosphatase, receptor type, T [HGNC Symbol;Acc:9682]
NM_001103170	AADACL3	arylacetamide deacetylase-like 3 [HGNC Symbol;Acc:32037]		NM_007167	ZMYM6	zinc finger, MYM-type 6 [HGNC Symbol;Acc:13050]
NM_001105518	SWT1	SWT1 RNA endoribonuclease homolog (S. cerevisiae) [HGNC Symbol;Acc:16785]		NM_007207	DUSP10	dual specificity phosphatase 10 [HGNC Symbol;Acc:3065]
NM_001105540	DGKZ	diacylglycerol kinase, zeta [HGNC Symbol;Acc:2857]		NM_007249	KLF12	Kruppel-like factor 12 [HGNC Symbol;Acc:6346]
NM_001105541	NEFM	neurofilament, medium polypeptide [HGNC Symbol;Acc:7734]		NM_007314	ABL2	v-abl Abelson murine leukemia viral oncogene homolog 2 [HGNC Symbol;Acc:77]
NM_001105571	DHRS7C	dehydrogenase/reductase (SDR family) member 7C [HGNC Symbol;Acc:32423]		NM_007359	CASC3	cancer susceptibility candidate 3 [HGNC Symbol;Acc:17040]
NM_001106	ACVR2B	activin A receptor, type IIB [HGNC Symbol;Acc:174]		NM_012087	GTF3C5	general transcription factor IIIC, polypeptide 5, 63kDa [HGNC Symbol;Acc:4668]
NM_001107	ACYP1	acylphosphatase 1, erythrocyte (common) type [HGNC Symbol;Acc:179]		NM_012199	EIF2C1	eukaryotic translation initiation factor 2C, 1 [HGNC Symbol;Acc:3262]
NM_001109763	GSG1L	GSG1-like [HGNC Symbol;Acc:28283]		NM_012232	PTRF	polymerase I and transcript release factor [HGNC Symbol;Acc:9688]
NM_001109903	RNFT2	ring finger protein, transmembrane 2 [HGNC Symbol;Acc:25905]		NM_012259	HEY2	hairy/enhancer-of-split related with YRPW motif 2 [HGNC Symbol;Acc:4881]
NM_001110781	SLC35E2B	solute carrier family 35, member E2B [HGNC Symbol;Acc:33941]		NM_014014	SNRNP200	small nuclear ribonucleoprotein 200kDa (U5) [HGNC Symbol;Acc:30859]
NM_001111031	ACVR1C	activin A receptor, type IC [HGNC Symbol;Acc:18123]		NM_014280	DNAJC8	DnaJ (Hsp40) homolog, subfamily C, member 8 [HGNC Symbol;Acc:15470]
NM_001111032	ACVR1C	activin A receptor, type IC [HGNC Symbol;Acc:18123]		NM_014391	ANKRD1	ankyrin repeat domain 1 (cardiac muscle) [HGNC Symbol;Acc:15819]
NM_001111033	ACVR1C	activin A receptor, type IC [HGNC Symbol;Acc:18123]		NM_014395	DAPP1	dual adaptor of phosphotyrosine and 3-phosphoinositides [HGNC Symbol;Acc:16500]
NM_001111112	UBE2K	ubiquitin-conjugating enzyme E2K [HGNC Symbol;Acc:4914]		NM_014458	KLHL20	kelch-like 20 (Drosophila) [HGNC Symbol;Acc:25056]
NM_001111113	UBE2K	ubiquitin-conjugating enzyme E2K [HGNC Symbol;Acc:4914]		NM_014478	CRCP	CGRP receptor component [HGNC Symbol;Acc:17888]
NM_001111283	IGF1	insulin-like growth factor 1 (somatomedin C) [HGNC Symbol;Acc:5464]		NM_014510	PCLO	piccolo (presynaptic cytomatrix protein) [HGNC Symbol;Acc:13406]
NM_001111307	PDE4A	phosphodiesterase 4A, cAMP-specific [HGNC Symbol;Acc:8780]		NM_014614	PSME4	proteasome (prosome, macropain) activator subunit 4 [HGNC Symbol;Acc:20635]
NM_001111308	PDE4A	phosphodiesterase 4A, cAMP-specific [HGNC Symbol;Acc:8780]		NM_014753	BMS1	BMS1 homolog, ribosome assembly protein (yeast) [HGNC Symbol;Acc:23505]
NM_001111309	PDE4A	phosphodiesterase 4A, cAMP-specific [HGNC Symbol;Acc:8780]		NM_014757	MAML1	mastermind-like 1 (Drosophila) [HGNC Symbol;Acc:13632]
NM_001112707	TLK2	tousled-like kinase 2 [HGNC Symbol;Acc:11842]		NM_015013	KDM1A	lysine (K)-specific demethylase 1A [HGNC Symbol;Acc:29079]
NM_001113182	BRD2	bromodomain containing 2 [HGNC Symbol;Acc:1103]		NM_015028	TNIK	TRAF2 and NCK interacting kinase [HGNC Symbol;Acc:30765]
NM_001113382	NA	NA		NM_015088	TNRC6B	trinucleotide repeat containing 6B [HGNC Symbol;Acc:29190]
NM_001113498	MDGA2	MAM domain containing glycosylphosphatidylinositol anchor 2 [HGNC Symbol;Acc:19835]		NM_015138	RTF1	Rtf1, Paf1/RNA polymerase II complex component, homolog (S. cerevisiae) [HGNC Symbol;Acc:28996]
NM_001113525	ZNF276	zinc finger protein 276 [HGNC Symbol;Acc:23330]		NM_015564	LRRTM2	leucine rich repeat transmembrane neuronal 2 [HGNC Symbol;Acc:19409]
NM_001114118	C17orf85	chromosome 17 open reading frame 85 [HGNC Symbol;Acc:24612]		NM_015659	RSL1D1	ribosomal L1 domain containing 1 [HGNC Symbol;Acc:24534]
NM_001114173	CTSC	cathepsin C [HGNC Symbol;Acc:2528]		NM_015874	RBPJ	recombination signal binding protein for immunoglobulin kappa J region [HGNC Symbol;Acc:5724]
NM_001122731	MICAL3	microtubule associated monoxygenase, calponin and LIM domain containing 3 [HGNC Symbol;Acc:24694]		NM_015995	KLF13	Kruppel-like factor 13 [HGNC Symbol;Acc:13672]
NM_001122838	NAPEPLD	N-acyl phosphatidylethanolamine phospholipase D [HGNC Symbol;Acc:21683]		NM_016065	MRPS16	mitochondrial ribosomal protein S16 [HGNC Symbol;Acc:14048]
NM_001123068	PPIAL4G	peptidylprolyl isomerase A (cyclophilin A)-like 4G [HGNC Symbol;Acc:33996]		NM_016085	ATRAID	all-trans retinoic acid-induced differentiation factor [HGNC Symbol;Acc:24090]
NM_001126060	NOS1AP	nitric oxide synthase 1 (neuronal) adaptor protein [HGNC Symbol;Acc:16859]		NM_016101	NIP7	nuclear import 7 homolog (S. cerevisiae) [HGNC Symbol;Acc:24328]
NM_001127181	CENPL	centromere protein L [HGNC Symbol;Acc:17879]		NM_016269	LEF1	lymphoid enhancer-binding factor 1 [HGNC Symbol;Acc:6551]
NM_001127321	CBX5	chromobox homolog 5 [HGNC Symbol;Acc:1555]		NM_016282	AK3	adenylate kinase 3 [HGNC Symbol;Acc:17376]
NM_001127322	CBX5	chromobox homolog 5 [HGNC Symbol;Acc:1555]		NM_016284	CNOT1	CCR4-NOT transcription complex, subunit 1 [HGNC Symbol;Acc:7877]
NM_001127325	NA	NA		NM_016491	MRPL37	mitochondrial ribosomal protein L37 [HGNC Symbol;Acc:14034]
NM_001127359	PHTF2	putative homeodomain transcription factor 2 [HGNC Symbol;Acc:13411]		NM_016819	OGG1	8-oxoguanine DNA glycosylase [HGNC Symbol;Acc:8125]
NM_001127360	PHTF2	putative homeodomain transcription factor 2 [HGNC Symbol;Acc:13411]		NM_016820	OGG1	8-oxoguanine DNA glycosylase [HGNC Symbol;Acc:8125]
NM_001127372	ZNF84	zinc finger protein 84 [HGNC Symbol;Acc:13159]		NM_016821	OGG1	8-oxoguanine DNA glycosylase [HGNC Symbol;Acc:8125]
NM_001127380	SAA2	serum amyloid A2 [HGNC Symbol;Acc:10514]		NM_016826	OGG1	8-oxoguanine DNA glycosylase [HGNC Symbol;Acc:8125]
NM_001127395	METTL21A	methyltransferase like 21A [HGNC Symbol;Acc:30476]		NM_016827	OGG1	8-oxoguanine DNA glycosylase [HGNC Symbol;Acc:8125]
NM_001127482	SPRYD7	SPRY domain containing 7 [HGNC Symbol;Acc:14297]		NM_016828	OGG1	8-oxoguanine DNA glycosylase [HGNC Symbol;Acc:8125]
NM_001127507	BANK1	B-cell scaffold protein with ankyrin repeats 1 [HGNC Symbol;Acc:18233]		NM_016829	OGG1	8-oxoguanine DNA glycosylase [HGNC Symbol;Acc:8125]
NM_001127608	FAM189A2	family with sequence similarity 189, member A2 [HGNC Symbol;Acc:24820]		NM_017508	SOX6	SRY (sex determining region Y)-box 6 [HGNC Symbol;Acc:16421]
NM_001128126	AP4S1	adaptor-related protein complex 4, sigma 1 subunit [HGNC Symbol;Acc:575]		NM_017651	AHI1	Abelson helper integration site 1 [HGNC Symbol;Acc:21575]
NM_001128159	VPS53	vacuolar protein sorting 53 homolog (S. cerevisiae) [HGNC Symbol;Acc:25608]		NM_017761	PNRC2	proline-rich nuclear receptor coactivator 2 [HGNC Symbol;Acc:23158]
NM_001128178	NPHP1	nephronophthisis 1 (juvenile) [HGNC Symbol;Acc:7905]		NM_018082	POLR3B	polymerase (RNA) III (DNA directed) polypeptide B [HGNC Symbol;Acc:30348]
NM_001128179	NPHP1	nephronophthisis 1 (juvenile) [HGNC Symbol;Acc:7905]		NM_020183	ARNTL2	aryl hydrocarbon receptor nuclear translocator-like 2 [HGNC Symbol;Acc:18984]
NM_001128211	NUDCD1	NudC domain containing 1 [HGNC Symbol;Acc:24306]		NM_020315	PDXP	pyridoxal (pyridoxine, vitamin B6) phosphatase [HGNC Symbol;Acc:30259]
NM_001128309	TSPAN14	tetraspanin 14 [HGNC Symbol;Acc:23303]		NM_020475	NA	NA
NM_001128426	AP1AR	adaptor-related protein complex 1 associated regulatory protein [HGNC Symbol;Acc:28808]		NM_020476	ANK1	ankyrin 1, erythrocytic [HGNC Symbol;Acc:492]
NM_001128602	RASGRP1	RAS guanyl releasing protein 1 (calcium and DAG-regulated) [HGNC Symbol;Acc:9878]		NM_020477	NA	NA
NM_001128610	USP8	ubiquitin specific peptidase 8 [HGNC Symbol;Acc:12631]		NM_020528	PCBP3	poly(rC) binding protein 3 [HGNC Symbol;Acc:8651]
NM_001128611	USP8	ubiquitin specific peptidase 8 [HGNC Symbol;Acc:12631]		NM_020746	MAVS	mitochondrial antiviral signaling protein [HGNC Symbol;Acc:29233]
NM_001128631	DCAKD	dephospho-CoA kinase domain containing [HGNC Symbol;Acc:26238]		NM_020786	PDP2	pyruvate dehyrogenase phosphatase catalytic subunit 2 [HGNC Symbol;Acc:30263]
NM_001128914	PCBP2	poly(rC) binding protein 2 [HGNC Symbol;Acc:8648]		NM_020987	ANK3	ankyrin 3, node of Ranvier (ankyrin G) [HGNC Symbol;Acc:494]
NM_001128930	ENTPD4	ectonucleoside triphosphate diphosphohydrolase 4 [HGNC Symbol;Acc:14573]		NM_021029	RPL36A	ribosomal protein L36a [HGNC Symbol;Acc:10359]
NM_001129765	NSDHL	NAD(P) dependent steroid dehydrogenase-like [HGNC Symbol;Acc:13398]		NM_021104	RPL41	ribosomal protein L41 [HGNC Symbol;Acc:10354]
NM_001129889	DCT	dopachrome tautomerase [HGNC Symbol;Acc:2709]		NM_021144	PSIP1	PC4 and SFRS1 interacting protein 1 [HGNC Symbol;Acc:9527]
NM_001129907	TMPRSS11BNL	TMPRSS11B N terminal-like [HGNC Symbol;Acc:37262]		NM_021205	RHOU	ras homolog family member U [HGNC Symbol;Acc:17794]
NM_001129993	KIAA1841	KIAA1841 [HGNC Symbol;Acc:29387]		NM_021809	TGIF2	TGFB-induced factor homeobox 2 [HGNC Symbol;Acc:15764]
NM_001130003	SYNPR	synaptoporin [HGNC Symbol;Acc:16507]		NM_022073	EGLN3	egl nine homolog 3 (C. elegans) [HGNC Symbol;Acc:14661]
NM_001130020	ATP6V0A1	ATPase, H+ transporting, lysosomal V0 subunit a1 [HGNC Symbol;Acc:865]		NM_022551	RPS18	ribosomal protein S18 [HGNC Symbol;Acc:10401]
NM_001130021	ATP6V0A1	ATPase, H+ transporting, lysosomal V0 subunit a1 [HGNC Symbol;Acc:865]		NM_022893	BCL11A	B-cell CLL/lymphoma 11A (zinc finger protein) [HGNC Symbol;Acc:13221]
NM_001130022	ZNF680	zinc finger protein 680 [HGNC Symbol;Acc:26897]		NM_024077	SECISBP2	SECIS binding protein 2 [HGNC Symbol;Acc:30972]
NM_001130031	ZNF562	zinc finger protein 562 [HGNC Symbol;Acc:25950]		NM_024831	TGS1	trimethylguanosine synthase 1 [HGNC Symbol;Acc:17843]
NM_001130032	ZNF562	zinc finger protein 562 [HGNC Symbol;Acc:25950]		NM_025209	EPC1	enhancer of polycomb homolog 1 (Drosophila) [HGNC Symbol;Acc:19876]
NM_001130047	TBCEL	tubulin folding cofactor E-like [HGNC Symbol;Acc:28115]		NM_030640	DUSP16	dual specificity phosphatase 16 [HGNC Symbol;Acc:17909]
NM_001130158	MYO1B	myosin IB [HGNC Symbol;Acc:7596]		NM_031449	ZMIZ2	zinc finger, MIZ-type containing 2 [HGNC Symbol;Acc:22229]
NM_001130438	SPTAN1	spectrin, alpha, non-erythrocytic 1 [HGNC Symbol;Acc:11273]		NM_031892	SH3KBP1	SH3-domain kinase binding protein 1 [HGNC Symbol;Acc:13867]
NM_001130445	SSFA2	sperm specific antigen 2 [HGNC Symbol;Acc:11319]		NM_031989	PCBP2	poly(rC) binding protein 2 [HGNC Symbol;Acc:8648]
NM_001130447	HAUS2	HAUS augmin-like complex, subunit 2 [HGNC Symbol;Acc:25530]		NM_032043	BRIP1	BRCA1 interacting protein C-terminal helicase 1 [HGNC Symbol;Acc:20473]
NM_001130524	AP1M1	adaptor-related protein complex 1, mu 1 subunit [HGNC Symbol;Acc:13667]		NM_032177	PHAX	phosphorylated adaptor for RNA export [HGNC Symbol;Acc:10241]
NM_001130527	NA	NA		NM_032305	POLR3GL	polymerase (RNA) III (DNA directed) polypeptide G (32kD)-like [HGNC Symbol;Acc:28466]
NM_001130528	SPAG9	sperm associated antigen 9 [HGNC Symbol;Acc:14524]		NM_032466	ASPH	aspartate beta-hydroxylase [HGNC Symbol;Acc:757]
NM_001130963	TMEM194A	transmembrane protein 194A [HGNC Symbol;Acc:29001]		NM_032468	ASPH	aspartate beta-hydroxylase [HGNC Symbol;Acc:757]
NM_001130967	ZNF385A	zinc finger protein 385A [HGNC Symbol;Acc:17521]		NM_033022	RPS24	ribosomal protein S24 [HGNC Symbol;Acc:10411]
NM_001130992	RBP1	retinol binding protein 1, cellular [HGNC Symbol;Acc:9919]		NM_033026	PCLO	piccolo (presynaptic cytomatrix protein) [HGNC Symbol;Acc:13406]
NM_001131034	RNF212	ring finger protein 212 [HGNC Symbol;Acc:27729]		NM_033143	FGF5	fibroblast growth factor 5 [HGNC Symbol;Acc:3683]
NM_001134380	NA	NA		NM_033163	FGF8	fibroblast growth factor 8 (androgen-induced) [HGNC Symbol;Acc:3686]
NM_001134381	TBC1D5	TBC1 domain family, member 5 [HGNC Symbol;Acc:19166]		NM_033164	FGF8	fibroblast growth factor 8 (androgen-induced) [HGNC Symbol;Acc:3686]
NM_001134407	GRIN2A	glutamate receptor, ionotropic, N-methyl D-aspartate 2A [HGNC Symbol;Acc:4585]		NM_033165	FGF8	fibroblast growth factor 8 (androgen-induced) [HGNC Symbol;Acc:3686]
NM_001134419	CDC7	cell division cycle 7 homolog (S. cerevisiae) [HGNC Symbol;Acc:1745]		NM_033251	RPL13	ribosomal protein L13 [HGNC Symbol;Acc:10303]
NM_001134420	CDC7	cell division cycle 7 homolog (S. cerevisiae) [HGNC Symbol;Acc:1745]		NM_033260	FOXQ1	forkhead box Q1 [HGNC Symbol;Acc:20951]
NM_001134656	ZNF662	zinc finger protein 662 [HGNC Symbol;Acc:31930]		NM_033281	MRPS36	mitochondrial ribosomal protein S36 [HGNC Symbol;Acc:16631]
NM_001134659	PRR23A	proline rich 23A [HGNC Symbol;Acc:37172]		NM_033326	SOX6	SRY (sex determining region Y)-box 6 [HGNC Symbol;Acc:16421]
NM_001134673	NFIA	nuclear factor I/A [HGNC Symbol;Acc:7784]		NM_033331	CDC14B	CDC14 cell division cycle 14 homolog B (S. cerevisiae) [HGNC Symbol;Acc:1719]
NM_001134693	OST4	oligosaccharyltransferase 4 homolog (S. cerevisiae) [HGNC Symbol;Acc:32483]		NM_033400	ZFHX2	zinc finger homeobox 2 [HGNC Symbol;Acc:20152]
NM_001134851	TCF7	transcription factor 7 (T-cell specific, HMG-box) [HGNC Symbol;Acc:11639]		NM_033637	BTRC	beta-transducin repeat containing E3 ubiquitin protein ligase [HGNC Symbol;Acc:1144]
NM_001134999	FERMT2	fermitin family member 2 [HGNC Symbol;Acc:15767]		NM_052969	RPL39L	ribosomal protein L39-like [HGNC Symbol;Acc:17094]
NM_001135086	NA	NA		NM_053275	RPLP0	ribosomal protein, large, P0 [HGNC Symbol;Acc:10371]
NM_001135254	PAX7	paired box 7 [HGNC Symbol;Acc:8621]		NM_080588	PTPN7	protein tyrosine phosphatase, non-receptor type 7 [HGNC Symbol;Acc:9659]
NM_001135586	C5orf24	chromosome 5 open reading frame 24 [HGNC Symbol;Acc:26746]		NM_080592	ATRAID	all-trans retinoic acid-induced differentiation factor [HGNC Symbol;Acc:24090]
NM_001135608	ARHGAP26	Rho GTPase activating protein 26 [HGNC Symbol;Acc:17073]		NM_080627	SOGA1	suppressor of glucose, autophagy associated 1 [HGNC Symbol;Acc:16111]
NM_001135644	DCTN4	dynactin 4 (p62) [HGNC Symbol;Acc:15518]		NM_080683	PTPN13	protein tyrosine phosphatase, non-receptor type 13 (APO-1/CD95 (Fas)-associated phosphatase) [HGNC Symbol;Acc:9646]
NM_001135659	NRXN1	neurexin 1 [HGNC Symbol;Acc:8008]		NM_080684	PTPN13	protein tyrosine phosphatase, non-receptor type 13 (APO-1/CD95 (Fas)-associated phosphatase) [HGNC Symbol;Acc:9646]
NM_001135768	PVR	poliovirus receptor [HGNC Symbol;Acc:9705]		NM_080685	PTPN13	protein tyrosine phosphatase, non-receptor type 13 (APO-1/CD95 (Fas)-associated phosphatase) [HGNC Symbol;Acc:9646]
NM_001135769	PVR	poliovirus receptor [HGNC Symbol;Acc:9705]		NM_080876	DUSP19	dual specificity phosphatase 19 [HGNC Symbol;Acc:18894]
NM_001135789	PPIAL4C	peptidylprolyl isomerase A (cyclophilin A)-like 4C [HGNC Symbol;Acc:33995]		NM_080921	PTPRC	protein tyrosine phosphatase, receptor type, C [HGNC Symbol;Acc:9666]
NM_001135821	FDPS	farnesyl diphosphate synthase [HGNC Symbol;Acc:3631]		NM_130435	PTPRE	protein tyrosine phosphatase, receptor type, E [HGNC Symbol;Acc:9669]
NM_001135822	FDPS	farnesyl diphosphate synthase [HGNC Symbol;Acc:3631]		NM_130803	MEN1	multiple endocrine neoplasia I [HGNC Symbol;Acc:7010]
NM_001135993	TTC39C	tetratricopeptide repeat domain 39C [HGNC Symbol;Acc:26595]		NM_130804	MEN1	multiple endocrine neoplasia I [HGNC Symbol;Acc:7010]
NM_001136004	MICAL3	microtubule associated monoxygenase, calponin and LIM domain containing 3 [HGNC Symbol;Acc:24694]		NM_130838	UBE3A	ubiquitin protein ligase E3A [HGNC Symbol;Acc:12496]
NM_001136103	TMEM132C	transmembrane protein 132C [HGNC Symbol;Acc:25436]		NM_130839	UBE3A	ubiquitin protein ligase E3A [HGNC Symbol;Acc:12496]
NM_001136193	FASTKD2	FAST kinase domains 2 [HGNC Symbol;Acc:29160]		NM_130853	PTPRS	protein tyrosine phosphatase, receptor type, S [HGNC Symbol;Acc:9681]
NM_001136194	FASTKD2	FAST kinase domains 2 [HGNC Symbol;Acc:29160]		NM_130854	PTPRS	protein tyrosine phosphatase, receptor type, S [HGNC Symbol;Acc:9681]
NM_001136196	TNPO2	transportin 2 [HGNC Symbol;Acc:19998]		NM_130855	PTPRS	protein tyrosine phosphatase, receptor type, S [HGNC Symbol;Acc:9681]
NM_001136200	C10orf32	chromosome 10 open reading frame 32 [HGNC Symbol;Acc:23516]		NM_133170	PTPRT	protein tyrosine phosphatase, receptor type, T [HGNC Symbol;Acc:9682]
NM_001136204	RCC2	regulator of chromosome condensation 2 [HGNC Symbol;Acc:30297]		NM_133646	MLTK	Mitogen-activated protein kinase kinase kinase MLT [UniProtKB/Swiss-Prot;Acc:Q9NYL2]
NM_001136205	KCTD1	potassium channel tetramerisation domain containing 1 [HGNC Symbol;Acc:18249]		NM_134260	RORA	RAR-related orphan receptor A [HGNC Symbol;Acc:10258]
NM_001136219	FCGR2A	Fc fragment of IgG, low affinity IIa, receptor (CD32) [HGNC Symbol;Acc:3616]		NM_134261	RORA	RAR-related orphan receptor A [HGNC Symbol;Acc:10258]
NM_001136239	PRDM6	PR domain containing 6 [HGNC Symbol;Acc:9350]		NM_134262	RORA	RAR-related orphan receptor A [HGNC Symbol;Acc:10258]
NM_001136469	TMEM108	transmembrane protein 108 [HGNC Symbol;Acc:28451]		NM_134428	RFX3	regulatory factor X, 3 (influences HLA class II expression) [HGNC Symbol;Acc:9984]
NM_001136472	LITAF	lipopolysaccharide-induced TNF factor [HGNC Symbol;Acc:16841]		NM_138473	SP1	Sp1 transcription factor [HGNC Symbol;Acc:11205]
NM_001136473	LITAF	lipopolysaccharide-induced TNF factor [HGNC Symbol;Acc:16841]		NM_139241	FGD4	FYVE, RhoGEF and PH domain containing 4 [HGNC Symbol;Acc:19125]
NM_001136482	C19orf38	chromosome 19 open reading frame 38 [HGNC Symbol;Acc:34073]		NM_139276	STAT3	signal transducer and activator of transcription 3 (acute-phase response factor) [HGNC Symbol;Acc:11364]
NM_001136498	CISD3	CDGSH iron sulfur domain 3 [HGNC Symbol;Acc:27578]		NM_139323	YWHAB	tyrosine 3-monooxygenase/tryptophan 5-monooxygenase activation protein, beta polypeptide [HGNC Symbol;Acc:12849]
NM_001136499	ZNF841	zinc finger protein 841 [HGNC Symbol;Acc:27611]		NM_144571	CNOT6L	CCR4-NOT transcription complex, subunit 6-like [HGNC Symbol;Acc:18042]
NM_001136557	GPR107	G protein-coupled receptor 107 [HGNC Symbol;Acc:17830]		NM_144728	DUSP10	dual specificity phosphatase 10 [HGNC Symbol;Acc:3065]
NM_001136558	GPR107	G protein-coupled receptor 107 [HGNC Symbol;Acc:17830]		NM_144729	DUSP10	dual specificity phosphatase 10 [HGNC Symbol;Acc:3065]
NM_001137554	MCTS1	malignant T cell amplified sequence 1 [HGNC Symbol;Acc:23357]		NM_145251	STYX	serine/threonine/tyrosine interacting protein [HGNC Symbol;Acc:11447]
NM_001137667	NA	NA		NM_145690	YWHAZ	tyrosine 3-monooxygenase/tryptophan 5-monooxygenase activation protein, zeta polypeptide [HGNC Symbol;Acc:12855]
NM_001137668	NA	NA		NM_152224	NA	NA
NM_001137669	RGSL1	regulator of G-protein signaling like 1 [HGNC Symbol;Acc:18636]		NM_152226	PPEF1	protein phosphatase, EF-hand calcium binding domain 1 [HGNC Symbol;Acc:9243]
NM_001142276	APLP2	amyloid beta (A4) precursor-like protein 2 [HGNC Symbol;Acc:598]		NM_152269	C12orf65	chromosome 12 open reading frame 65 [HGNC Symbol;Acc:26784]
NM_001142277	APLP2	amyloid beta (A4) precursor-like protein 2 [HGNC Symbol;Acc:598]		NM_172140	IL29	interleukin 29 (interferon, lambda 1) [HGNC Symbol;Acc:18363]
NM_001142278	APLP2	amyloid beta (A4) precursor-like protein 2 [HGNC Symbol;Acc:598]		NM_172312	SPAG8	sperm associated antigen 8 [HGNC Symbol;Acc:14105]
NM_001142293	ARFGAP3	ADP-ribosylation factor GTPase activating protein 3 [HGNC Symbol;Acc:661]		NM_174929	ZMIZ2	zinc finger, MIZ-type containing 2 [HGNC Symbol;Acc:22229]
NM_001142339	GNAL	guanine nucleotide binding protein (G protein), alpha activating activity polypeptide, olfactory type [HGNC Symbol;Acc:4388]		NM_175914	HNF4A	hepatocyte nuclear factor 4, alpha [HGNC Symbol;Acc:5024]
NM_001142348	SCN4B	sodium channel, voltage-gated, type IV, beta subunit [HGNC Symbol;Acc:10592]		NM_176869	PPA2	pyrophosphatase (inorganic) 2 [HGNC Symbol;Acc:28883]
NM_001142349	SCN4B	sodium channel, voltage-gated, type IV, beta subunit [HGNC Symbol;Acc:10592]		NM_177983	PPM1G	protein phosphatase, Mg2+/Mn2+ dependent, 1G [HGNC Symbol;Acc:9278]
NM_001142368	GSTM2	glutathione S-transferase mu 2 (muscle) [HGNC Symbol;Acc:4634]		NM_178427	ARNT	aryl hydrocarbon receptor nuclear translocator [HGNC Symbol;Acc:700]
NM_001142445	ANK1	ankyrin 1, erythrocytic [HGNC Symbol;Acc:492]		NM_178849	HNF4A	hepatocyte nuclear factor 4, alpha [HGNC Symbol;Acc:5024]
NM_001142473	FAIM3	Fas apoptotic inhibitory molecule 3 [HGNC Symbol;Acc:14315]		NM_181571	CREM	cAMP responsive element modulator [HGNC Symbol;Acc:2352]
NM_001142568	BBX	bobby sox homolog (Drosophila) [HGNC Symbol;Acc:14422]		NM_181713	UBXN2A	UBX domain protein 2A [HGNC Symbol;Acc:27265]
NM_001142603	NA	NA		NM_181782	NCOA7	nuclear receptor coactivator 7 [HGNC Symbol;Acc:21081]
NM_001142634	SPDYA	speedy homolog A (Xenopus laevis) [HGNC Symbol;Acc:30613]		NM_181783	TMTC3	transmembrane and tetratricopeptide repeat containing 3 [HGNC Symbol;Acc:26899]
NM_001142730	KCTD1	potassium channel tetramerisation domain containing 1 [HGNC Symbol;Acc:18249]		NM_182769	CREM	cAMP responsive element modulator [HGNC Symbol;Acc:2352]
NM_001142763	PCDH15	protocadherin-related 15 [HGNC Symbol;Acc:14674]		NM_182770	CREM	cAMP responsive element modulator [HGNC Symbol;Acc:2352]
NM_001142764	PCDH15	protocadherin-related 15 [HGNC Symbol;Acc:14674]		NM_182771	CREM	cAMP responsive element modulator [HGNC Symbol;Acc:2352]
NM_001142765	PCDH15	protocadherin-related 15 [HGNC Symbol;Acc:14674]		NM_182772	CREM	cAMP responsive element modulator [HGNC Symbol;Acc:2352]
NM_001142766	PCDH15	protocadherin-related 15 [HGNC Symbol;Acc:14674]		NM_183011	CREM	cAMP responsive element modulator [HGNC Symbol;Acc:2352]
NM_001142767	PCDH15	protocadherin-related 15 [HGNC Symbol;Acc:14674]		NM_183013	CREM	cAMP responsive element modulator [HGNC Symbol;Acc:2352]
NM_001142768	PCDH15	protocadherin-related 15 [HGNC Symbol;Acc:14674]		NM_183060	CREM	cAMP responsive element modulator [HGNC Symbol;Acc:2352]
NM_001142773	PCDH15	protocadherin-related 15 [HGNC Symbol;Acc:14674]		NM_183395	NLRP3	NLR family, pyrin domain containing 3 [HGNC Symbol;Acc:16400]
NM_001142801	EYS	eyes shut homolog (Drosophila) [HGNC Symbol;Acc:21555]		NM_198158	MITF	microphthalmia-associated transcription factor [HGNC Symbol;Acc:7105]
NM_001142883	IP6K3	inositol hexakisphosphate kinase 3 [HGNC Symbol;Acc:17269]		NM_198159	MITF	microphthalmia-associated transcription factor [HGNC Symbol;Acc:7105]
NM_001142885	TMOD2	tropomodulin 2 (neuronal) [HGNC Symbol;Acc:11872]		NM_198177	MITF	microphthalmia-associated transcription factor [HGNC Symbol;Acc:7105]
NM_001142930	API5	apoptosis inhibitor 5 [HGNC Symbol;Acc:594]		NM_198178	MITF	microphthalmia-associated transcription factor [HGNC Symbol;Acc:7105]
NM_001142931	API5	apoptosis inhibitor 5 [HGNC Symbol;Acc:594]		NM_199185	NPM1	nucleophosmin (nucleolar phosphoprotein B23, numatrin) [HGNC Symbol;Acc:7910]
NM_001143813	BDNF	brain-derived neurotrophic factor [HGNC Symbol;Acc:1033]		NM_201559	FOXO3	forkhead box O3 [HGNC Symbol;Acc:3821]
NM_001143814	BDNF	brain-derived neurotrophic factor [HGNC Symbol;Acc:1033]		NM_203283	RBPJ	recombination signal binding protein for immunoglobulin kappa J region [HGNC Symbol;Acc:5724]
NM_001143831	GRM5	glutamate receptor, metabotropic 5 [HGNC Symbol;Acc:4597]		NM_203284	RBPJ	recombination signal binding protein for immunoglobulin kappa J region [HGNC Symbol;Acc:5724]
NM_001143850	TCTN2	tectonic family member 2 [HGNC Symbol;Acc:25774]		NM_212539	PRKCD	protein kinase C, delta [HGNC Symbol;Acc:9399]
NM_001143883	PPIAL4B	peptidylprolyl isomerase A (cyclophilin A)-like 4B [HGNC Symbol;Acc:33994]
NM_001143887	COPS2	COP9 constitutive photomorphogenic homolog subunit 2 (Arabidopsis) [HGNC Symbol;Acc:30747]
NM_001143943	EFCAB2	EF-hand calcium binding domain 2 [HGNC Symbol;Acc:28166]
NM_001143978	NA	NA
NM_001143979	NDE1	nudE nuclear distribution E homolog 1 (A. nidulans) [HGNC Symbol;Acc:17619]
NM_001144032	PPIAL4D	peptidylprolyl isomerase A (cyclophilin A)-like 4D [HGNC Symbol;Acc:33998]
NM_001144060	NHSL1	NHS-like 1 [HGNC Symbol;Acc:21021]
NM_001144877	SCAI	suppressor of cancer cell invasion [HGNC Symbol;Acc:26709]
NM_001144884	SLC30A7	solute carrier family 30 (zinc transporter), member 7 [HGNC Symbol;Acc:19306]
NM_001144944	MYL12B	myosin, light chain 12B, regulatory [HGNC Symbol;Acc:29827]
NM_001144945	MYL12B	myosin, light chain 12B, regulatory [HGNC Symbol;Acc:29827]
NM_001144954	C5orf47	chromosome 5 open reading frame 47 [HGNC Symbol;Acc:27026]
NM_001144989	ZNF814	zinc finger protein 814 [HGNC Symbol;Acc:33258]
NM_001145088	WDR67	WD repeat domain 67 [HGNC Symbol;Acc:30888]
NM_001145166	PRMT3	protein arginine methyltransferase 3 [HGNC Symbol;Acc:30163]
NM_001145167	PRMT3	protein arginine methyltransferase 3 [HGNC Symbol;Acc:30163]
NM_001145204	SHISA9	shisa homolog 9 (Xenopus laevis) [HGNC Symbol;Acc:37231]
NM_001145265	NA	NA
NM_001145266	SLC35C1	solute carrier family 35, member C1 [HGNC Symbol;Acc:20197]
NM_001145288	SLC17A8	solute carrier family 17 (sodium-dependent inorganic phosphate cotransporter), member 8 [HGNC Symbol;Acc:20151]
NM_001145313	FSD1L	fibronectin type III and SPRY domain containing 1-like [HGNC Symbol;Acc:13753]
NM_001145343	ZNF566	zinc finger protein 566 [HGNC Symbol;Acc:25919]
NM_001145344	ZNF566	zinc finger protein 566 [HGNC Symbol;Acc:25919]
NM_001145345	ZNF566	zinc finger protein 566 [HGNC Symbol;Acc:25919]
NM_001145354	MKLN1	muskelin 1, intracellular mediator containing kelch motifs [HGNC Symbol;Acc:7109]
NM_001145364	ABHD11	abhydrolase domain containing 11 [HGNC Symbol;Acc:16407]
NM_001145365	ZNF652	zinc finger protein 652 [HGNC Symbol;Acc:29147]
NM_001145399	MPPED2	metallophosphoesterase domain containing 2 [HGNC Symbol;Acc:1180]
NM_001145511	NFIA	nuclear factor I/A [HGNC Symbol;Acc:7784]
NM_001145513	SCRN1	secernin 1 [HGNC Symbol;Acc:22192]
NM_001145514	SCRN1	secernin 1 [HGNC Symbol;Acc:22192]
NM_001145515	SCRN1	secernin 1 [HGNC Symbol;Acc:22192]
NM_001145546	GALP	galanin-like peptide [HGNC Symbol;Acc:24840]
NM_001145549	TXNDC5	thioredoxin domain containing 5 (endoplasmic reticulum) [HGNC Symbol;Acc:21073]
NM_001145553	NA	NA
NM_001145638	GPSM1	G-protein signaling modulator 1 [HGNC Symbol;Acc:17858]
NM_001145642	KIAA0226	KIAA0226 [HGNC Symbol;Acc:28991]
NM_001145668	CTXN2	cortexin 2 [HGNC Symbol;Acc:31109]
NM_001145670	SORBS2	sorbin and SH3 domain containing 2 [HGNC Symbol;Acc:24098]
NM_001145671	SORBS2	sorbin and SH3 domain containing 2 [HGNC Symbol;Acc:24098]
NM_001145672	SORBS2	sorbin and SH3 domain containing 2 [HGNC Symbol;Acc:24098]
NM_001145673	SORBS2	sorbin and SH3 domain containing 2 [HGNC Symbol;Acc:24098]
NM_001145674	SORBS2	sorbin and SH3 domain containing 2 [HGNC Symbol;Acc:24098]
NM_001145675	NA	NA
NM_001145678	KIAA0825	KIAA0825 [HGNC Symbol;Acc:28532]
NM_001145845	ROBO1	roundabout, axon guidance receptor, homolog 1 (Drosophila) [HGNC Symbol;Acc:10249]
NM_001145998	SLC15A2	solute carrier family 15 (H+/peptide transporter), member 2 [HGNC Symbol;Acc:10921]
NM_001146110	MIER1	mesoderm induction early response 1 homolog (Xenopus laevis) [HGNC Symbol;Acc:29657]
NM_001146112	MIER1	mesoderm induction early response 1 homolog (Xenopus laevis) [HGNC Symbol;Acc:29657]
NM_001146157	FAM25A	family with sequence similarity 25, member A [HGNC Symbol;Acc:23436]
NM_001146197	CCDC168	coiled-coil domain containing 168 [HGNC Symbol;Acc:26851]
NM_001146277	NCEH1	neutral cholesterol ester hydrolase 1 [HGNC Symbol;Acc:29260]
NM_001146278	NCEH1	neutral cholesterol ester hydrolase 1 [HGNC Symbol;Acc:29260]
NM_001146291	ZNF674	zinc finger protein 674 [HGNC Symbol;Acc:17625]
NM_001146698	RBM19	RNA binding motif protein 19 [HGNC Symbol;Acc:29098]
NM_001146699	RBM19	RNA binding motif protein 19 [HGNC Symbol;Acc:29098]
NM_001159287	TPI1	triosephosphate isomerase 1 [HGNC Symbol;Acc:12009]
NM_001159322	PLA2G4C	phospholipase A2, group IVC (cytosolic, calcium-independent) [HGNC Symbol;Acc:9037]
NM_001159323	PLA2G4C	phospholipase A2, group IVC (cytosolic, calcium-independent) [HGNC Symbol;Acc:9037]
NM_001159352	REG4	regenerating islet-derived family, member 4 [HGNC Symbol;Acc:22977]
NM_001159587	CD109	CD109 molecule [HGNC Symbol;Acc:21685]
NM_001159588	CD109	CD109 molecule [HGNC Symbol;Acc:21685]
NM_001159596	BIVM	basic, immunoglobulin-like variable motif containing [HGNC Symbol;Acc:16034]
NM_001159736	BUD13	BUD13 homolog (S. cerevisiae) [HGNC Symbol;Acc:28199]
NM_001159920	NA	NA
NM_001159936	EBNA1BP2	EBNA1 binding protein 2 [HGNC Symbol;Acc:15531]
NM_001160277	CERKL	ceramide kinase-like [HGNC Symbol;Acc:21699]
NM_001161352	KCNMA1	potassium large conductance calcium-activated channel, subfamily M, alpha member 1 [HGNC Symbol;Acc:6284]
NM_001161353	KCNMA1	potassium large conductance calcium-activated channel, subfamily M, alpha member 1 [HGNC Symbol;Acc:6284]
NM_001161407	NA	NA
NM_001161560	TNIK	TRAF2 and NCK interacting kinase [HGNC Symbol;Acc:30765]
NM_001161561	TNIK	TRAF2 and NCK interacting kinase [HGNC Symbol;Acc:30765]
NM_001161562	TNIK	TRAF2 and NCK interacting kinase [HGNC Symbol;Acc:30765]
NM_001161563	TNIK	TRAF2 and NCK interacting kinase [HGNC Symbol;Acc:30765]
NM_001161564	TNIK	TRAF2 and NCK interacting kinase [HGNC Symbol;Acc:30765]
NM_001161566	TNIK	TRAF2 and NCK interacting kinase [HGNC Symbol;Acc:30765]
NM_001161727	PLA2G2A	phospholipase A2, group IIA (platelets, synovial fluid) [HGNC Symbol;Acc:9031]
NM_001161728	PLA2G2A	phospholipase A2, group IIA (platelets, synovial fluid) [HGNC Symbol;Acc:9031]
NM_001161729	PLA2G2A	phospholipase A2, group IIA (platelets, synovial fluid) [HGNC Symbol;Acc:9031]
NM_001161812	DAOA	D-amino acid oxidase activator [HGNC Symbol;Acc:21191]
NM_001161814	DAOA	D-amino acid oxidase activator [HGNC Symbol;Acc:21191]
NM_001161819	MYO1B	myosin IB [HGNC Symbol;Acc:7596]
NM_001162495	C21orf62	chromosome 21 open reading frame 62 [HGNC Symbol;Acc:1305]
NM_001162496	C21orf62	chromosome 21 open reading frame 62 [HGNC Symbol;Acc:1305]
NM_001163315	FBXL17	F-box and leucine-rich repeat protein 17 [HGNC Symbol;Acc:13615]
NM_001163942	ABCB5	ATP-binding cassette, sub-family B (MDR/TAP), member 5 [HGNC Symbol;Acc:46]
NM_001163993	ABCB5	ATP-binding cassette, sub-family B (MDR/TAP), member 5 [HGNC Symbol;Acc:46]
NM_001164114	NA	NA
NM_001164116	CASS4	Cas scaffolding protein family member 4 [HGNC Symbol;Acc:15878]
NM_001164261	PPIAL4D	peptidylprolyl isomerase A (cyclophilin A)-like 4D [HGNC Symbol;Acc:33998]
NM_001164262	PPIAL4D	peptidylprolyl isomerase A (cyclophilin A)-like 4D [HGNC Symbol;Acc:33998]
NM_001164277	SLC37A4	solute carrier family 37 (glucose-6-phosphate transporter), member 4 [HGNC Symbol;Acc:4061]
NM_001164278	SLC37A4	solute carrier family 37 (glucose-6-phosphate transporter), member 4 [HGNC Symbol;Acc:4061]
NM_001164279	NA	NA
NM_001164280	SLC37A4	solute carrier family 37 (glucose-6-phosphate transporter), member 4 [HGNC Symbol;Acc:4061]
NM_001164281	TRAF3IP2	TRAF3 interacting protein 2 [HGNC Symbol;Acc:1343]
NM_001164283	TRAF3IP2	TRAF3 interacting protein 2 [HGNC Symbol;Acc:1343]
NM_001164315	ANKRD36	ankyrin repeat domain 36 [HGNC Symbol;Acc:24079]
NM_001164407	TLCD2	TLC domain containing 2 [HGNC Symbol;Acc:33522]
NM_001164665	KIAA1549	KIAA1549 [HGNC Symbol;Acc:22219]
NM_001164685	THEMIS	thymocyte selection associated [HGNC Symbol;Acc:21569]
NM_001164687	THEMIS	thymocyte selection associated [HGNC Symbol;Acc:21569]
NM_001164757	NOS1AP	nitric oxide synthase 1 (neuronal) adaptor protein [HGNC Symbol;Acc:16859]
NM_001165032	RNF182	ring finger protein 182 [HGNC Symbol;Acc:28522]
NM_001165033	RNF182	ring finger protein 182 [HGNC Symbol;Acc:28522]
NM_001165034	RNF182	ring finger protein 182 [HGNC Symbol;Acc:28522]
NM_001165036	OGDH	oxoglutarate (alpha-ketoglutarate) dehydrogenase (lipoamide) [HGNC Symbol;Acc:8124]
NM_001165413	SERPINE1	serpin peptidase inhibitor, clade E (nexin, plasminogen activator inhibitor type 1), member 1 [HGNC Symbol;Acc:8583]
NM_001165967	HES7	hairy and enhancer of split 7 (Drosophila) [HGNC Symbol;Acc:15977]
NM_001166036	ZNF260	zinc finger protein 260 [HGNC Symbol;Acc:13499]
NM_001166037	ZNF260	zinc finger protein 260 [HGNC Symbol;Acc:13499]
NM_001166038	ZNF260	zinc finger protein 260 [HGNC Symbol;Acc:13499]
NM_001166221	UTP14A	UTP14, U3 small nucleolar ribonucleoprotein, homolog A (yeast) [HGNC Symbol;Acc:10665]
NM_001166222	CARNS1	carnosine synthase 1 [HGNC Symbol;Acc:29268]
NM_001166260	NA	NA
NM_001166271	SPATA13	spermatogenesis associated 13 [HGNC Symbol;Acc:23222]
NM_001166276	ARHGAP25	Rho GTPase activating protein 25 [HGNC Symbol;Acc:28951]
NM_001166277	ARHGAP25	Rho GTPase activating protein 25 [HGNC Symbol;Acc:28951]
NM_001166292	PTCH2	patched 2 [HGNC Symbol;Acc:9586]
NM_001166301	DHX40	DEAH (Asp-Glu-Ala-His) box polypeptide 40 [HGNC Symbol;Acc:18018]
NM_001166392	TPBG	trophoblast glycoprotein [HGNC Symbol;Acc:12004]
NM_001166451	KNG1	kininogen 1 [HGNC Symbol;Acc:6383]
NM_001166496	SLC16A1	solute carrier family 16, member 1 (monocarboxylic acid transporter 1) [HGNC Symbol;Acc:10922]
NM_001167	XIAP	X-linked inhibitor of apoptosis [HGNC Symbol;Acc:592]
NM_001167621	ATXN10	ataxin 10 [HGNC Symbol;Acc:10549]
NM_001167671	LPP	LIM domain containing preferred translocation partner in lipoma [HGNC Symbol;Acc:6679]
NM_001167672	LPP	LIM domain containing preferred translocation partner in lipoma [HGNC Symbol;Acc:6679]
NM_001167681	FLI1	Friend leukemia virus integration 1 [HGNC Symbol;Acc:3749]
NM_001167856	SBNO1	strawberry notch homolog 1 (Drosophila) [HGNC Symbol;Acc:22973]
NM_001167942	TNFAIP8L1	tumor necrosis factor, alpha-induced protein 8-like 1 [HGNC Symbol;Acc:28279]
NM_001167945	NA	NA
NM_001167961	KCTD7	potassium channel tetramerisation domain containing 7 [HGNC Symbol;Acc:21957]
NM_001168215	TMEM92	transmembrane protein 92 [HGNC Symbol;Acc:26579]
NM_001168239	ABL2	v-abl Abelson murine leukemia viral oncogene homolog 2 [HGNC Symbol;Acc:77]
NM_001168241	FAM59B	family with sequence similarity 59, member B [HGNC Symbol;Acc:27172]
NM_001168335	ME2	malic enzyme 2, NAD(+)-dependent, mitochondrial [HGNC Symbol;Acc:6984]
NM_001168357	PLA2G7	phospholipase A2, group VII (platelet-activating factor acetylhydrolase, plasma) [HGNC Symbol;Acc:9040]
NM_001169122	AFF2	AF4/FMR2 family, member 2 [HGNC Symbol;Acc:3776]
NM_001169123	AFF2	AF4/FMR2 family, member 2 [HGNC Symbol;Acc:3776]
NM_001169124	AFF2	AF4/FMR2 family, member 2 [HGNC Symbol;Acc:3776]
NM_001169125	AFF2	AF4/FMR2 family, member 2 [HGNC Symbol;Acc:3776]
NM_001170423	PRSS35	protease, serine, 35 [HGNC Symbol;Acc:21387]
NM_001170569	CXorf56	chromosome X open reading frame 56 [HGNC Symbol;Acc:26239]
NM_001170570	CXorf56	chromosome X open reading frame 56 [HGNC Symbol;Acc:26239]
NM_001170585	PLB1	phospholipase B1 [HGNC Symbol;Acc:30041]
NM_001170628	AFF2	AF4/FMR2 family, member 2 [HGNC Symbol;Acc:3776]
NM_001170635	LPPR2	Lipid phosphate phosphatase-related protein type 2 [UniProtKB/Swiss-Prot;Acc:Q96GM1]
NM_001170726	GPR137	G protein-coupled receptor 137 [HGNC Symbol;Acc:24300]
NM_001170781	NA	NA
NM_001170794	BACH2	BTB and CNC homology 1, basic leucine zipper transcription factor 2 [HGNC Symbol;Acc:14078]
NM_001171080	RBM41	RNA binding motif protein 41 [HGNC Symbol;Acc:25617]
NM_001171092	CLDN2	claudin 2 [HGNC Symbol;Acc:2041]
NM_001171095	CLDN2	claudin 2 [HGNC Symbol;Acc:2041]
NM_001171135	ZBED1	zinc finger, BED-type containing 1 [HGNC Symbol;Acc:447]
NM_001171136	ZBED1	zinc finger, BED-type containing 1 [HGNC Symbol;Acc:447]
NM_001171171	CX3CR1	chemokine (C-X3-C motif) receptor 1 [HGNC Symbol;Acc:2558]
NM_001171172	CX3CR1	chemokine (C-X3-C motif) receptor 1 [HGNC Symbol;Acc:2558]
NM_001171174	CX3CR1	chemokine (C-X3-C motif) receptor 1 [HGNC Symbol;Acc:2558]
NM_001171182	CENPL	centromere protein L [HGNC Symbol;Acc:17879]
NM_001171654	KLHL5	kelch-like 5 (Drosophila) [HGNC Symbol;Acc:6356]
NM_001171795	TRIQK	triple QxxK/R motif containing [HGNC Symbol;Acc:27828]
NM_001171796	TRIQK	triple QxxK/R motif containing [HGNC Symbol;Acc:27828]
NM_001171797	TRIQK	triple QxxK/R motif containing [HGNC Symbol;Acc:27828]
NM_001171798	TRIQK	triple QxxK/R motif containing [HGNC Symbol;Acc:27828]
NM_001171799	TRIQK	triple QxxK/R motif containing [HGNC Symbol;Acc:27828]
NM_001171887	FGFR1OP2	FGFR1 oncogene partner 2 [HGNC Symbol;Acc:23098]
NM_001171979	ZNF829	zinc finger protein 829 [HGNC Symbol;Acc:34032]
NM_001171990	SETD9	SET domain containing 9 [HGNC Symbol;Acc:28508]
NM_001172411	VANGL1	vang-like 1 (van gogh, Drosophila) [HGNC Symbol;Acc:15512]
NM_001172412	VANGL1	vang-like 1 (van gogh, Drosophila) [HGNC Symbol;Acc:15512]
NM_001172416	KCNJ13	potassium inwardly-rectifying channel, subfamily J, member 13 [HGNC Symbol;Acc:6259]
NM_001172417	NA	NA
NM_001172418	BTBD9	BTB (POZ) domain containing 9 [HGNC Symbol;Acc:21228]
NM_001172655	ZNF701	zinc finger protein 701 [HGNC Symbol;Acc:25597]
NM_001172671	ZNF430	zinc finger protein 430 [HGNC Symbol;Acc:20808]
NM_001172679	ZNF764	zinc finger protein 764 [HGNC Symbol;Acc:28200]
NM_001172780	NA	NA
NM_001173523	PCDH7	protocadherin 7 [HGNC Symbol;Acc:8659]
NM_001174097	LDHB	lactate dehydrogenase B [HGNC Symbol;Acc:6541]
NM_001177547	SIGLEC6	sialic acid binding Ig-like lectin 6 [HGNC Symbol;Acc:10875]
NM_001177548	SIGLEC6	sialic acid binding Ig-like lectin 6 [HGNC Symbol;Acc:10875]
NM_001177663	RIF1	RAP1 interacting factor homolog (yeast) [HGNC Symbol;Acc:23207]
NM_001177664	RIF1	RAP1 interacting factor homolog (yeast) [HGNC Symbol;Acc:23207]
NM_001177665	RIF1	RAP1 interacting factor homolog (yeast) [HGNC Symbol;Acc:23207]
NM_001177711	RBMS3	RNA binding motif, single stranded interacting protein 3 [HGNC Symbol;Acc:13427]
NM_001177998	SLC34A2	solute carrier family 34 (sodium phosphate), member 2 [HGNC Symbol;Acc:11020]
NM_001177999	SLC34A2	solute carrier family 34 (sodium phosphate), member 2 [HGNC Symbol;Acc:11020]
NM_001178007	BBS12	Bardet-Biedl syndrome 12 [HGNC Symbol;Acc:26648]
NM_001178074	NA	NA
NM_001178102	LOX	lysyl oxidase [HGNC Symbol;Acc:6664]
NM_001178140	TFDP2	transcription factor Dp-2 (E2F dimerization partner 2) [HGNC Symbol;Acc:11751]
NM_001178142	TFDP2	transcription factor Dp-2 (E2F dimerization partner 2) [HGNC Symbol;Acc:11751]
NM_001184722	GPI	glucose-6-phosphate isomerase [HGNC Symbol;Acc:4458]
NM_001184749	SLITRK4	SLIT and NTRK-like family, member 4 [HGNC Symbol;Acc:23502]
NM_001184750	SLITRK4	SLIT and NTRK-like family, member 4 [HGNC Symbol;Acc:23502]
NM_001184797	TMLHE	trimethyllysine hydroxylase, epsilon [HGNC Symbol;Acc:18308]
NM_001184833	GPR64	G protein-coupled receptor 64 [HGNC Symbol;Acc:4516]
NM_001184834	GPR64	G protein-coupled receptor 64 [HGNC Symbol;Acc:4516]
NM_001184835	GPR64	G protein-coupled receptor 64 [HGNC Symbol;Acc:4516]
NM_001184836	GPR64	G protein-coupled receptor 64 [HGNC Symbol;Acc:4516]
NM_001184837	GPR64	G protein-coupled receptor 64 [HGNC Symbol;Acc:4516]
NM_001184883	PLCB3	phospholipase C, beta 3 (phosphatidylinositol-specific) [HGNC Symbol;Acc:9056]
NM_001184900	CARD8	caspase recruitment domain family, member 8 [HGNC Symbol;Acc:17057]
NM_001184901	CARD8	caspase recruitment domain family, member 8 [HGNC Symbol;Acc:17057]
NM_001184902	NA	NA
NM_001184903	NA	NA
NM_001184906	FBXL20	F-box and leucine-rich repeat protein 20 [HGNC Symbol;Acc:24679]
NM_001185056	NA	NA
NM_001185059	ZCCHC6	zinc finger, CCHC domain containing 6 [HGNC Symbol;Acc:25817]
NM_001185074	ZCCHC6	zinc finger, CCHC domain containing 6 [HGNC Symbol;Acc:25817]
NM_001190329	NA	NA
NM_001190417	ZNF674	zinc finger protein 674 [HGNC Symbol;Acc:17625]
NM_001190452	MTRNR2L1	MT-RNR2-like 1 [HGNC Symbol;Acc:37155]
NM_001190467	FLJ22184	Protein FLJ22184 [UniProtKB/TrEMBL;Acc:F5H1R7]
NM_001190470	MTRNR2L8	MT-RNR2-like 8 [HGNC Symbol;Acc:37165]
NM_001190472	MTRNR2L3	MT-RNR2-like 3 [HGNC Symbol;Acc:37157]
NM_001190478	MTRNR2L5	MT-RNR2-like 5 [HGNC Symbol;Acc:37162]
NM_001190481	CLSPN	claspin [HGNC Symbol;Acc:19715]
NM_001190482	PCSK5	proprotein convertase subtilisin/kexin type 5 [HGNC Symbol;Acc:8747]
NM_001190487	MTRNR2L6	MT-RNR2-like 6 [HGNC Symbol;Acc:37163]
NM_001190489	MTRNR2L7	MT-RNR2-like 7 [HGNC Symbol;Acc:37164]
NM_001190702	MTRNR2L8	MT-RNR2-like 8 [HGNC Symbol;Acc:37165]
NM_001190708	MTRNR2L10	MT-RNR2-like 10 [HGNC Symbol;Acc:37167]
NM_001190738	NFIB	nuclear factor I/B [HGNC Symbol;Acc:7785]
NM_001190826	FAM217B	family with sequence similarity 217, member B [HGNC Symbol;Acc:16170]
NM_001190827	FAM217B	family with sequence similarity 217, member B [HGNC Symbol;Acc:16170]
NM_001190945	TRAF1	TNF receptor-associated factor 1 [HGNC Symbol;Acc:12031]
NM_001190947	TRAF1	TNF receptor-associated factor 1 [HGNC Symbol;Acc:12031]
NM_001190996	ARPC1A	actin related protein 2/3 complex, subunit 1A, 41kDa [HGNC Symbol;Acc:703]
NM_001191033	FAM59B	family with sequence similarity 59, member B [HGNC Symbol;Acc:27172]
NM_001191035	TRIQK	triple QxxK/R motif containing [HGNC Symbol;Acc:27828]
NM_001191036	TRIQK	triple QxxK/R motif containing [HGNC Symbol;Acc:27828]
NM_001193272	RBBP5	retinoblastoma binding protein 5 [HGNC Symbol;Acc:9888]
NM_001193273	RBBP5	retinoblastoma binding protein 5 [HGNC Symbol;Acc:9888]
NM_001193314	VIPAS39	VPS33B interacting protein, apical-basolateral polarity regulator, spe-39 homolog [HGNC Symbol;Acc:20347]
NM_001193315	VIPAS39	VPS33B interacting protein, apical-basolateral polarity regulator, spe-39 homolog [HGNC Symbol;Acc:20347]
NM_001193316	VIPAS39	VPS33B interacting protein, apical-basolateral polarity regulator, spe-39 homolog [HGNC Symbol;Acc:20347]
NM_001193317	NA	NA
NM_001193338	FAIM3	Fas apoptotic inhibitory molecule 3 [HGNC Symbol;Acc:14315]
NM_001193388	UNKL	unkempt homolog (Drosophila)-like [HGNC Symbol;Acc:14184]
NM_001193389	UNKL	unkempt homolog (Drosophila)-like [HGNC Symbol;Acc:14184]
NM_001193414	TUBA8	tubulin, alpha 8 [HGNC Symbol;Acc:12410]
NM_001193424	SUV39H2	suppressor of variegation 3-9 homolog 2 (Drosophila) [HGNC Symbol;Acc:17287]
NM_001193425	SUV39H2	suppressor of variegation 3-9 homolog 2 (Drosophila) [HGNC Symbol;Acc:17287]
NM_001193426	SUV39H2	suppressor of variegation 3-9 homolog 2 (Drosophila) [HGNC Symbol;Acc:17287]
NM_001193427	NA	NA
NM_001193434	PLEKHS1	pleckstrin homology domain containing, family S member 1 [HGNC Symbol;Acc:26285]
NM_001193435	PLEKHS1	pleckstrin homology domain containing, family S member 1 [HGNC Symbol;Acc:26285]
NM_001193466	KANSL1	KAT8 regulatory NSL complex subunit 1 [HGNC Symbol;Acc:24565]
NM_001193478	NA	NA
NM_001193482	LIMS1	LIM and senescent cell antigen-like domains 1 [HGNC Symbol;Acc:6616]
NM_001193483	LIMS1	LIM and senescent cell antigen-like domains 1 [HGNC Symbol;Acc:6616]
NM_001193484	LIMS1	LIM and senescent cell antigen-like domains 1 [HGNC Symbol;Acc:6616]
NM_001193485	LIMS1	LIM and senescent cell antigen-like domains 1 [HGNC Symbol;Acc:6616]
NM_001193488	LIMS1	LIM and senescent cell antigen-like domains 1 [HGNC Symbol;Acc:6616]
NM_001193508	REST	RE1-silencing transcription factor [HGNC Symbol;Acc:9966]
NM_001193511	NA	NA
NM_001193534	FBXL5	F-box and leucine-rich repeat protein 5 [HGNC Symbol;Acc:13602]
NM_001193535	FBXL5	F-box and leucine-rich repeat protein 5 [HGNC Symbol;Acc:13602]
NM_001194995	NA	NA
NM_001194999	MR1	major histocompatibility complex, class I-related [HGNC Symbol;Acc:4975]
NM_001195000	MR1	major histocompatibility complex, class I-related [HGNC Symbol;Acc:4975]
NM_001195035	MR1	major histocompatibility complex, class I-related [HGNC Symbol;Acc:4975]
NM_001195131	NA	NA
NM_001195214	YIPF6	Yip1 domain family, member 6 [HGNC Symbol;Acc:28304]
NM_001195296	MIPOL1	mirror-image polydactyly 1 [HGNC Symbol;Acc:21460]
NM_001195297	MIPOL1	mirror-image polydactyly 1 [HGNC Symbol;Acc:21460]
NM_001195415	NA	NA
NM_001195416	DCLK1	doublecortin-like kinase 1 [HGNC Symbol;Acc:2700]
NM_001195430	NA	NA
NM_001195470	SATB1	SATB homeobox 1 [HGNC Symbol;Acc:10541]
NM_001195522	NA	NA
NM_001195532	NA	NA
NM_001195571	PRR9	proline rich 9 [HGNC Symbol;Acc:32057]
NM_001195576	NA	NA
NM_001195577	NA	NA
NM_001195578	NA	NA
NM_001195610	DCDC2	doublecortin domain containing 2 [HGNC Symbol;Acc:18141]
NM_001195677	VAPB	VAMP (vesicle-associated membrane protein)-associated protein B and C [HGNC Symbol;Acc:12649]
NM_001195728	SLC1A2	solute carrier family 1 (glial high affinity glutamate transporter), member 2 [HGNC Symbol;Acc:10940]
NM_001197131	PPP1R12B	protein phosphatase 1, regulatory subunit 12B [HGNC Symbol;Acc:7619]
NM_001198	PRDM1	PR domain containing 1, with ZNF domain [HGNC Symbol;Acc:9346]
NM_001198621	XIRP1	xin actin-binding repeat containing 1 [HGNC Symbol;Acc:14301]
NM_001198625	RUNX1T1	runt-related transcription factor 1; translocated to, 1 (cyclin D-related) [HGNC Symbol;Acc:1535]
NM_001198626	RUNX1T1	runt-related transcription factor 1; translocated to, 1 (cyclin D-related) [HGNC Symbol;Acc:1535]
NM_001198627	RUNX1T1	runt-related transcription factor 1; translocated to, 1 (cyclin D-related) [HGNC Symbol;Acc:1535]
NM_001198628	RUNX1T1	runt-related transcription factor 1; translocated to, 1 (cyclin D-related) [HGNC Symbol;Acc:1535]
NM_001198629	RUNX1T1	runt-related transcription factor 1; translocated to, 1 (cyclin D-related) [HGNC Symbol;Acc:1535]
NM_001198630	RUNX1T1	runt-related transcription factor 1; translocated to, 1 (cyclin D-related) [HGNC Symbol;Acc:1535]
NM_001198631	RUNX1T1	runt-related transcription factor 1; translocated to, 1 (cyclin D-related) [HGNC Symbol;Acc:1535]
NM_001198632	RUNX1T1	runt-related transcription factor 1; translocated to, 1 (cyclin D-related) [HGNC Symbol;Acc:1535]
NM_001198633	RUNX1T1	runt-related transcription factor 1; translocated to, 1 (cyclin D-related) [HGNC Symbol;Acc:1535]
NM_001198634	RUNX1T1	runt-related transcription factor 1; translocated to, 1 (cyclin D-related) [HGNC Symbol;Acc:1535]
NM_001198664	GNG10	guanine nucleotide binding protein (G protein), gamma 10 [HGNC Symbol;Acc:4402]
NM_001198670	TMEM136	transmembrane protein 136 [HGNC Symbol;Acc:28280]
NM_001198671	TMEM136	transmembrane protein 136 [HGNC Symbol;Acc:28280]
NM_001198672	TMEM136	transmembrane protein 136 [HGNC Symbol;Acc:28280]
NM_001198673	TMEM136	transmembrane protein 136 [HGNC Symbol;Acc:28280]
NM_001198674	TMEM136	transmembrane protein 136 [HGNC Symbol;Acc:28280]
NM_001198675	TMEM136	transmembrane protein 136 [HGNC Symbol;Acc:28280]
NM_001198679	RUNX1T1	runt-related transcription factor 1; translocated to, 1 (cyclin D-related) [HGNC Symbol;Acc:1535]
NM_001198721	PRR5	proline rich 5 (renal) [HGNC Symbol;Acc:31682]
NM_001198777	CUL2	cullin 2 [HGNC Symbol;Acc:2552]
NM_001198778	CUL2	cullin 2 [HGNC Symbol;Acc:2552]
NM_001198779	CUL2	cullin 2 [HGNC Symbol;Acc:2552]
NM_001199037	SERINC2	serine incorporator 2 [HGNC Symbol;Acc:23231]
NM_001199038	SERINC2	serine incorporator 2 [HGNC Symbol;Acc:23231]
NM_001199039	SERINC2	serine incorporator 2 [HGNC Symbol;Acc:23231]
NM_001199219	INMT	indolethylamine N-methyltransferase [HGNC Symbol;Acc:6069]
NM_001199266	DGKZ	diacylglycerol kinase, zeta [HGNC Symbol;Acc:2857]
NM_001199267	DGKZ	diacylglycerol kinase, zeta [HGNC Symbol;Acc:2857]
NM_001199268	DGKZ	diacylglycerol kinase, zeta [HGNC Symbol;Acc:2857]
NM_001199280	HAS3	hyaluronan synthase 3 [HGNC Symbol;Acc:4820]
NM_001199281	CABIN1	calcineurin binding protein 1 [HGNC Symbol;Acc:24187]
NM_001199346	C18orf32	chromosome 18 open reading frame 32 [HGNC Symbol;Acc:31690]
NM_001199455	BRD2	bromodomain containing 2 [HGNC Symbol;Acc:1103]
NM_001199579	SUN2	Sad1 and UNC84 domain containing 2 [HGNC Symbol;Acc:14210]
NM_001199580	SUN2	Sad1 and UNC84 domain containing 2 [HGNC Symbol;Acc:14210]
NM_001199583	PACSIN1	protein kinase C and casein kinase substrate in neurons 1 [HGNC Symbol;Acc:8570]
NM_001199622	NCOA7	nuclear receptor coactivator 7 [HGNC Symbol;Acc:21081]
NM_001199775	CPD	carboxypeptidase D [HGNC Symbol;Acc:2301]
NM_001199779	NA	NA
NM_001199780	NA	NA
NM_001199829	HORMAD1	HORMA domain containing 1 [HGNC Symbol;Acc:25245]
NM_001199849	DAP3	death associated protein 3 [HGNC Symbol;Acc:2673]
NM_001199851	DAP3	death associated protein 3 [HGNC Symbol;Acc:2673]
NM_001199855	NA	NA
NM_001199856	NA	NA
NM_001199954	ACTG1	actin, gamma 1 [HGNC Symbol;Acc:144]
NM_001199975	UQCRB	ubiquinol-cytochrome c reductase binding protein [HGNC Symbol;Acc:12582]
NM_001200047	NMNAT3	nicotinamide nucleotide adenylyltransferase 3 [HGNC Symbol;Acc:20989]
NM_001201366	DNAL1	dynein, axonemal, light chain 1 [HGNC Symbol;Acc:23247]
NM_001201465	NETO1	neuropilin (NRP) and tolloid (TLL)-like 1 [HGNC Symbol;Acc:13823]
NM_001201472	CORO7	coronin 7 [HGNC Symbol;Acc:26161]
NM_001201473	CORO7	coronin 7 [HGNC Symbol;Acc:26161]
NM_001201479	CORO7-PAM16	CORO7-PAM16 readthrough [HGNC Symbol;Acc:44424]
NM_001201543	FAM161A	family with sequence similarity 161, member A [HGNC Symbol;Acc:25808]
NM_001202429	ASB2	ankyrin repeat and SOCS box containing 2 [HGNC Symbol;Acc:16012]
NM_001202431	NA	NA
NM_001202470	NA	NA
NM_001202485	MOB4	MOB family member 4, phocein [HGNC Symbol;Acc:17261]
NM_001202513	MXD1	MAX dimerization protein 1 [HGNC Symbol;Acc:6761]
NM_001202514	MXD1	MAX dimerization protein 1 [HGNC Symbol;Acc:6761]
NM_001203	BMPR1B	bone morphogenetic protein receptor, type IB [HGNC Symbol;Acc:1077]
NM_001204082	MINOS1	mitochondrial inner membrane organizing system 1 [HGNC Symbol;Acc:32068]
NM_001204083	MINOS1	mitochondrial inner membrane organizing system 1 [HGNC Symbol;Acc:32068]
NM_001204094	MOB4	MOB family member 4, phocein [HGNC Symbol;Acc:17261]
NM_001204173	SGK3	serum/glucocorticoid regulated kinase family, member 3 [HGNC Symbol;Acc:10812]
NM_001204194	NA	NA
NM_001204314	PRLR	prolactin receptor [HGNC Symbol;Acc:9446]
NM_001204344	NA	NA
NM_001204401	XIAP	X-linked inhibitor of apoptosis [HGNC Symbol;Acc:592]
NM_001204416	RGS6	regulator of G-protein signaling 6 [HGNC Symbol;Acc:10002]
NM_001204419	RGS6	regulator of G-protein signaling 6 [HGNC Symbol;Acc:10002]
NM_001204420	NA	NA
NM_001204423	RGS6	regulator of G-protein signaling 6 [HGNC Symbol;Acc:10002]
NM_001204424	RGS6	regulator of G-protein signaling 6 [HGNC Symbol;Acc:10002]
NM_001204504	DGKH	diacylglycerol kinase, eta [HGNC Symbol;Acc:2854]
NM_001204505	DGKH	diacylglycerol kinase, eta [HGNC Symbol;Acc:2854]
NM_001204506	DGKH	diacylglycerol kinase, eta [HGNC Symbol;Acc:2854]
NM_001204817	ZNF587	zinc finger protein 587 [HGNC Symbol;Acc:30955]
NM_001206389	NA	NA
NM_001206491	MAVS	mitochondrial antiviral signaling protein [HGNC Symbol;Acc:29233]
NM_001206651	NA	NA
NM_001206652	SH3GLB1	SH3-domain GRB2-like endophilin B1 [HGNC Symbol;Acc:10833]
NM_001206653	SH3GLB1	SH3-domain GRB2-like endophilin B1 [HGNC Symbol;Acc:10833]
NM_001206682	ATF7	activating transcription factor 7 [HGNC Symbol;Acc:792]
NM_001206683	ATF7	activating transcription factor 7 [HGNC Symbol;Acc:792]
NM_001206741	HSD11B1	hydroxysteroid (11-beta) dehydrogenase 1 [HGNC Symbol;Acc:5208]
NM_001206747	CAV2	caveolin 2 [HGNC Symbol;Acc:1528]
NM_001206748	CAV2	caveolin 2 [HGNC Symbol;Acc:1528]
NM_001206855	TFR2	transferrin receptor 2 [HGNC Symbol;Acc:11762]
NM_001206999	CIT	citron (rho-interacting, serine/threonine kinase 21) [HGNC Symbol;Acc:1985]
NM_001220493	DHRS7C	dehydrogenase/reductase (SDR family) member 7C [HGNC Symbol;Acc:32423]
NM_001220765	NA	NA
NM_001220777	CDKN1A	cyclin-dependent kinase inhibitor 1A (p21, Cip1) [HGNC Symbol;Acc:1784]
NM_001220778	CDKN1A	cyclin-dependent kinase inhibitor 1A (p21, Cip1) [HGNC Symbol;Acc:1784]
NM_001221	CAMK2D	calcium/calmodulin-dependent protein kinase II delta [HGNC Symbol;Acc:1462]
NM_001233	CAV2	caveolin 2 [HGNC Symbol;Acc:1528]
NM_001242318	PDE7A	phosphodiesterase 7A [HGNC Symbol;Acc:8791]
NM_001242350	VNN2	vanin 2 [HGNC Symbol;Acc:12706]
NM_001242366	SLC46A1	solute carrier family 46 (folate transporter), member 1 [HGNC Symbol;Acc:30521]
NM_001242463	FBXO32	F-box protein 32 [HGNC Symbol;Acc:16731]
NM_001242546	ANAPC16	anaphase promoting complex subunit 16 [HGNC Symbol;Acc:26976]
NM_001242673	NA	NA
NM_001242674	AHCYL1	adenosylhomocysteinase-like 1 [HGNC Symbol;Acc:344]
NM_001242675	NA	NA
NM_001242676	NA	NA
NM_001242780	NA	NA
NM_001242824	FDPS	farnesyl diphosphate synthase [HGNC Symbol;Acc:3631]
NM_001242825	NA	NA
NM_001242939	FAM47E	family with sequence similarity 47, member E [HGNC Symbol;Acc:34343]
NM_001243	TNFRSF8	tumor necrosis factor receptor superfamily, member 8 [HGNC Symbol;Acc:11923]
NM_001243121	PDE4A	phosphodiesterase 4A, cAMP-specific [HGNC Symbol;Acc:8780]
NM_001243127	PACS2	phosphofurin acidic cluster sorting protein 2 [HGNC Symbol;Acc:23794]
NM_001243198	HIP1	huntingtin interacting protein 1 [HGNC Symbol;Acc:4913]
NM_001243299	APLP2	amyloid beta (A4) precursor-like protein 2 [HGNC Symbol;Acc:598]
NM_001243439	SPECC1	sperm antigen with calponin homology and coiled-coil domains 1 [HGNC Symbol;Acc:30615]
NM_001243747	NA	NA
NM_001243764	RABGAP1L	RAB GTPase activating protein 1-like [HGNC Symbol;Acc:24663]
NM_001243765	RABGAP1L	RAB GTPase activating protein 1-like [HGNC Symbol;Acc:24663]
NM_001243778	FAM213A	family with sequence similarity 213, member A [HGNC Symbol;Acc:28651]
NM_001243779	FAM213A	family with sequence similarity 213, member A [HGNC Symbol;Acc:28651]
NM_001243780	FAM213A	family with sequence similarity 213, member A [HGNC Symbol;Acc:28651]
NM_001243781	FAM213A	family with sequence similarity 213, member A [HGNC Symbol;Acc:28651]
NM_001243782	FAM213A	family with sequence similarity 213, member A [HGNC Symbol;Acc:28651]
NM_001243785	RAG2	recombination activating gene 2 [HGNC Symbol;Acc:9832]
NM_001243786	RAG2	recombination activating gene 2 [HGNC Symbol;Acc:9832]
NM_001244580	TRRAP	transformation/transcription domain-associated protein [HGNC Symbol;Acc:12347]
NM_001244583	TFEC	transcription factor EC [HGNC Symbol;Acc:11754]
NM_001245	SIGLEC6	sialic acid binding Ig-like lectin 6 [HGNC Symbol;Acc:10875]
NM_001251971	SPAG9	sperm associated antigen 9 [HGNC Symbol;Acc:14524]
NM_001252036	RAB5B	RAB5B, member RAS oncogene family [HGNC Symbol;Acc:9784]
NM_001252037	NA	NA
NM_001252652	SLC1A2	solute carrier family 1 (glial high affinity glutamate transporter), member 2 [HGNC Symbol;Acc:10940]
NM_001253387	NA	NA
NM_001253772	NA	NA
NM_001253837	PKD2L1	polycystic kidney disease 2-like 1 [HGNC Symbol;Acc:9011]
NM_001254728	NA	NA
NM_001254729	NA	NA
NM_001254740	SLC24A1	solute carrier family 24 (sodium/potassium/calcium exchanger), member 1 [HGNC Symbol;Acc:10975]
NM_001254752	NA	NA
NM_001254755	NA	NA
NM_001255995	IFT43	intraflagellar transport 43 homolog (Chlamydomonas) [HGNC Symbol;Acc:29669]
NM_001256007	PNPLA8	patatin-like phospholipase domain containing 8 [HGNC Symbol;Acc:28900]
NM_001256008	PNPLA8	patatin-like phospholipase domain containing 8 [HGNC Symbol;Acc:28900]
NM_001256009	PNPLA8	patatin-like phospholipase domain containing 8 [HGNC Symbol;Acc:28900]
NM_001256106	CD101	CD101 molecule [HGNC Symbol;Acc:5949]
NM_001256109	CD101	CD101 molecule [HGNC Symbol;Acc:5949]
NM_001256124	NA	NA
NM_001256301	NA	NA
NM_001256306	NA	NA
NM_001256307	NA	NA
NM_001256310	GLS	glutaminase [HGNC Symbol;Acc:4331]
NM_001256424	NA	NA
NM_001256425	PDLIM5	PDZ and LIM domain 5 [HGNC Symbol;Acc:17468]
NM_001256426	NA	NA
NM_001256428	PDLIM5	PDZ and LIM domain 5 [HGNC Symbol;Acc:17468]
NM_001256470	PLEKHA5	pleckstrin homology domain containing, family A member 5 [HGNC Symbol;Acc:30036]
NM_001256617	TUBGCP2	tubulin, gamma complex associated protein 2 [HGNC Symbol;Acc:18599]
NM_001256618	TUBGCP2	tubulin, gamma complex associated protein 2 [HGNC Symbol;Acc:18599]
NM_001256658	TEAD2	TEA domain family member 2 [HGNC Symbol;Acc:11715]
NM_001256660	TEAD2	TEA domain family member 2 [HGNC Symbol;Acc:11715]
NM_001256661	TEAD2	TEA domain family member 2 [HGNC Symbol;Acc:11715]
NM_001256672	STOML1	stomatin (EPB72)-like 1 [HGNC Symbol;Acc:14560]
NM_001256673	STOML1	stomatin (EPB72)-like 1 [HGNC Symbol;Acc:14560]
NM_001256674	STOML1	stomatin (EPB72)-like 1 [HGNC Symbol;Acc:14560]
NM_001256675	STOML1	stomatin (EPB72)-like 1 [HGNC Symbol;Acc:14560]
NM_001256676	STOML1	stomatin (EPB72)-like 1 [HGNC Symbol;Acc:14560]
NM_001256677	NA	NA
NM_001256695	NA	NA
NM_001256702	USP3	ubiquitin specific peptidase 3 [HGNC Symbol;Acc:12626]
NM_001256787	PLEKHA5	pleckstrin homology domain containing, family A member 5 [HGNC Symbol;Acc:30036]
NM_001256792	BMPR1B	bone morphogenetic protein receptor, type IB [HGNC Symbol;Acc:1077]
NM_001256793	BMPR1B	bone morphogenetic protein receptor, type IB [HGNC Symbol;Acc:1077]
NM_001256794	BMPR1B	bone morphogenetic protein receptor, type IB [HGNC Symbol;Acc:1077]
NM_001256820	RIT1	Ras-like without CAAX 1 [HGNC Symbol;Acc:10023]
NM_001256821	RIT1	Ras-like without CAAX 1 [HGNC Symbol;Acc:10023]
NM_001256850	TTN	titin [HGNC Symbol;Acc:12403]
NM_001256856	BTRC	beta-transducin repeat containing E3 ubiquitin protein ligase [HGNC Symbol;Acc:1144]
NM_001256891	NA	NA
NM_001256892	SRI	sorcin [HGNC Symbol;Acc:11292]
NM_001257137	NA	NA
NM_001257138	ITCH	itchy E3 ubiquitin protein ligase [HGNC Symbol;Acc:13890]
NM_001257158	NA	NA
NM_001257159	NA	NA
NM_001257160	CEP41	centrosomal protein 41kDa [HGNC Symbol;Acc:12370]
NM_001257177	NA	NA
NM_001257273	ZNF451	zinc finger protein 451 [HGNC Symbol;Acc:21091]
NM_001258026	TPI1	triosephosphate isomerase 1 [HGNC Symbol;Acc:12009]
NM_001258027	NA	NA
NM_001258221	KCTD1	potassium channel tetramerisation domain containing 1 [HGNC Symbol;Acc:18249]
NM_001258222	KCTD1	potassium channel tetramerisation domain containing 1 [HGNC Symbol;Acc:18249]
NM_001258238	NA	NA
NM_001258239	TMEM218	transmembrane protein 218 [HGNC Symbol;Acc:27344]
NM_001258240	NA	NA
NM_001258241	NA	NA
NM_001258242	TMEM218	transmembrane protein 218 [HGNC Symbol;Acc:27344]
NM_001258243	TMEM218	transmembrane protein 218 [HGNC Symbol;Acc:27344]
NM_001258244	NA	NA
NM_001258245	NA	NA
NM_001258246	TMEM218	transmembrane protein 218 [HGNC Symbol;Acc:27344]
NM_001258247	NA	NA
NM_001258249	NA	NA
NM_001258250	NA	NA
NM_001258251	NA	NA
NM_001258252	NA	NA
NM_001258253	NA	NA
NM_001258254	UTY	ubiquitously transcribed tetratricopeptide repeat containing, Y-linked [HGNC Symbol;Acc:12638]
NM_001258255	NA	NA
NM_001258256	UTY	ubiquitously transcribed tetratricopeptide repeat containing, Y-linked [HGNC Symbol;Acc:12638]
NM_001258257	NA	NA
NM_001258258	NA	NA
NM_001258259	NA	NA
NM_001258260	NA	NA
NM_001258261	NA	NA
NM_001258262	NA	NA
NM_001258263	NA	NA
NM_001258264	NA	NA
NM_001258265	NA	NA
NM_001258266	NA	NA
NM_001258267	UTY	ubiquitously transcribed tetratricopeptide repeat containing, Y-linked [HGNC Symbol;Acc:12638]
NM_001258268	NA	NA
NM_001258269	NA	NA
NM_001258270	NA	NA
NM_001258281	MSH2	mutS homolog 2, colon cancer, nonpolyposis type 1 (E. coli) [HGNC Symbol;Acc:7325]
NM_001263	CDS1	CDP-diacylglycerol synthase (phosphatidate cytidylyltransferase) 1 [HGNC Symbol;Acc:1800]
NM_001271	CHD2	chromodomain helicase DNA binding protein 2 [HGNC Symbol;Acc:1917]
NM_001295	CCR1	chemokine (C-C motif) receptor 1 [HGNC Symbol;Acc:1602]
NM_001304	CPD	carboxypeptidase D [HGNC Symbol;Acc:2301]
NM_001329	CTBP2	C-terminal binding protein 2 [HGNC Symbol;Acc:2495]
NM_001334	CTSO	cathepsin O [HGNC Symbol;Acc:2542]
NM_001337	CX3CR1	chemokine (C-X3-C motif) receptor 1 [HGNC Symbol;Acc:2558]
NM_001346	DGKG	diacylglycerol kinase, gamma 90kDa [HGNC Symbol;Acc:2853]
NM_001355	DDT	D-dopachrome tautomerase [HGNC Symbol;Acc:2732]
NM_001358	DHX15	DEAH (Asp-Glu-Ala-His) box polypeptide 15 [HGNC Symbol;Acc:2738]
NM_001384	DPH2	DPH2 homolog (S. cerevisiae) [HGNC Symbol;Acc:3004]
NM_001396	DYRK1A	dual-specificity tyrosine-(Y)-phosphorylation regulated kinase 1A [HGNC Symbol;Acc:3091]
NM_001405	EFNA2	ephrin-A2 [HGNC Symbol;Acc:3222]
NM_001406	EFNB3	ephrin-B3 [HGNC Symbol;Acc:3228]
NM_001407	CELSR3	cadherin, EGF LAG seven-pass G-type receptor 3 (flamingo homolog, Drosophila) [HGNC Symbol;Acc:3230]
NM_001460	FMO2	flavin containing monooxygenase 2 (non-functional) [HGNC Symbol;Acc:3770]
NM_001467	SLC37A4	solute carrier family 37 (glucose-6-phosphate transporter), member 4 [HGNC Symbol;Acc:4061]
NM_001470	GABBR1	gamma-aminobutyric acid (GABA) B receptor, 1 [HGNC Symbol;Acc:4070]
NM_001490	GCNT1	glucosaminyl (N-acetyl) transferase 1, core 2 [HGNC Symbol;Acc:4203]
NM_001525	HCRTR1	hypocretin (orexin) receptor 1 [HGNC Symbol;Acc:4848]
NM_001531	MR1	major histocompatibility complex, class I-related [HGNC Symbol;Acc:4975]
NM_001560	IL13RA1	interleukin 13 receptor, alpha 1 [HGNC Symbol;Acc:5974]
NM_001614	ACTG1	actin, gamma 1 [HGNC Symbol;Acc:144]
NM_001635	AMPH	amphiphysin [HGNC Symbol;Acc:471]
NM_001642	APLP2	amyloid beta (A4) precursor-like protein 2 [HGNC Symbol;Acc:598]
NM_001648	KLK3	kallikrein-related peptidase 3 [HGNC Symbol;Acc:6364]
NM_001650	AQP4	aquaporin 4 [HGNC Symbol;Acc:637]
NM_001658	ARF1	ADP-ribosylation factor 1 [HGNC Symbol;Acc:652]
NM_001678	ATP1B2	ATPase, Na+/K+ transporting, beta 2 polypeptide [HGNC Symbol;Acc:805]
NM_001682	ATP2B1	ATPase, Ca++ transporting, plasma membrane 1 [HGNC Symbol;Acc:814]
NM_001689	ATP5G3	ATP synthase, H+ transporting, mitochondrial Fo complex, subunit C3 (subunit 9) [HGNC Symbol;Acc:843]
NM_001699	AXL	AXL receptor tyrosine kinase [HGNC Symbol;Acc:905]
NM_001703	BAI2	brain-specific angiogenesis inhibitor 2 [HGNC Symbol;Acc:944]
NM_001709	BDNF	brain-derived neurotrophic factor [HGNC Symbol;Acc:1033]
NM_001711	BGN	biglycan [HGNC Symbol;Acc:1044]
NM_001759	CCND2	cyclin D2 [HGNC Symbol;Acc:1583]
NM_001777	CD47	CD47 molecule [HGNC Symbol;Acc:1682]
NM_001810	CENPB	centromere protein B, 80kDa [HGNC Symbol;Acc:1852]
NM_001815	CEACAM3	carcinoembryonic antigen-related cell adhesion molecule 3 [HGNC Symbol;Acc:1815]
NM_001821	CHML	choroideremia-like (Rab escort protein 2) [HGNC Symbol;Acc:1941]
NM_001834	CLTB	clathrin, light chain B [HGNC Symbol;Acc:2091]
NM_001874	CPM	carboxypeptidase M [HGNC Symbol;Acc:2311]
NM_001876	CPT1A	carnitine palmitoyltransferase 1A (liver) [HGNC Symbol;Acc:2328]
NM_001892	CSNK1A1	casein kinase 1, alpha 1 [HGNC Symbol;Acc:2451]
NM_001894	CSNK1E	casein kinase 1, epsilon [HGNC Symbol;Acc:2453]
NM_001907	CTRL	chymotrypsin-like [HGNC Symbol;Acc:2524]
NM_001908	CTSB	cathepsin B [HGNC Symbol;Acc:2527]
NM_001918	DBT	dihydrolipoamide branched chain transacylase E2 [HGNC Symbol;Acc:2698]
NM_001920	DCN	decorin [HGNC Symbol;Acc:2705]
NM_001922	DCT	dopachrome tautomerase [HGNC Symbol;Acc:2709]
NM_001923	DDB1	damage-specific DNA binding protein 1, 127kDa [HGNC Symbol;Acc:2717]
NM_001941	DSC3	desmocollin 3 [HGNC Symbol;Acc:3037]
NM_001962	EFNA5	ephrin-A5 [HGNC Symbol;Acc:3225]
NM_001987	ETV6	ets variant 6 [HGNC Symbol;Acc:3495]
NM_001990	EYA3	eyes absent homolog 3 (Drosophila) [HGNC Symbol;Acc:3521]
NM_002002	FCER2	Fc fragment of IgE, low affinity II, receptor for (CD23) [HGNC Symbol;Acc:3612]
NM_002004	FDPS	farnesyl diphosphate synthase [HGNC Symbol;Acc:3631]
NM_002017	FLI1	Friend leukemia virus integration 1 [HGNC Symbol;Acc:3749]
NM_002025	AFF2	AF4/FMR2 family, member 2 [HGNC Symbol;Acc:3776]
NM_002061	GCLM	glutamate-cysteine ligase, modifier subunit [HGNC Symbol;Acc:4312]
NM_002071	NA	NA
NM_002077	GOLGA1	golgin A1 [HGNC Symbol;Acc:4424]
NM_002089	CXCL2	chemokine (C-X-C motif) ligand 2 [HGNC Symbol;Acc:4603]
NM_002156	HSPD1	heat shock 60kDa protein 1 (chaperonin) [HGNC Symbol;Acc:5261]
NM_002177	IFNW1	interferon, omega 1 [HGNC Symbol;Acc:5448]
NM_002191	INHA	inhibin, alpha [HGNC Symbol;Acc:6065]
NM_002203	ITGA2	integrin, alpha 2 (CD49B, alpha 2 subunit of VLA-2 receptor) [HGNC Symbol;Acc:6137]
NM_002211	ITGB1	integrin, beta 1 (fibronectin receptor, beta polypeptide, antigen CD29 includes MDF2, MSK12) [HGNC Symbol;Acc:6153]
NM_002216	ITIH2	inter-alpha-trypsin inhibitor heavy chain 2 [HGNC Symbol;Acc:6167]
NM_002233	KCNA4	potassium voltage-gated channel, shaker-related subfamily, member 4 [HGNC Symbol;Acc:6222]
NM_002242	KCNJ13	potassium inwardly-rectifying channel, subfamily J, member 13 [HGNC Symbol;Acc:6259]
NM_002247	KCNMA1	potassium large conductance calcium-activated channel, subfamily M, alpha member 1 [HGNC Symbol;Acc:6284]
NM_002266	KPNA2	karyopherin alpha 2 (RAG cohort 1, importin alpha 1) [HGNC Symbol;Acc:6395]
NM_002268	KPNA4	karyopherin alpha 4 (importin alpha 3) [HGNC Symbol;Acc:6397]
NM_002272	KRT4	keratin 4 [HGNC Symbol;Acc:6441]
NM_002274	KRT13	keratin 13 [HGNC Symbol;Acc:6415]
NM_002285	AFF3	AF4/FMR2 family, member 3 [HGNC Symbol;Acc:6473]
NM_002293	LAMC1	laminin, gamma 1 (formerly LAMB2) [HGNC Symbol;Acc:6492]
NM_002300	LDHB	lactate dehydrogenase B [HGNC Symbol;Acc:6541]
NM_002317	LOX	lysyl oxidase [HGNC Symbol;Acc:6664]
NM_002334	LRP4	low density lipoprotein receptor-related protein 4 [HGNC Symbol;Acc:6696]
NM_002337	LRPAP1	low density lipoprotein receptor-related protein associated protein 1 [HGNC Symbol;Acc:6701]
NM_002357	MXD1	MAX dimerization protein 1 [HGNC Symbol;Acc:6761]
NM_002373	MAP1A	microtubule-associated protein 1A [HGNC Symbol;Acc:6835]
NM_002374	MAP2	microtubule-associated protein 2 [HGNC Symbol;Acc:6839]
NM_002387	MCC	mutated in colorectal cancers [HGNC Symbol;Acc:6935]
NM_002396	ME2	malic enzyme 2, NAD(+)-dependent, mitochondrial [HGNC Symbol;Acc:6984]
NM_002423	MMP7	matrix metallopeptidase 7 (matrilysin, uterine) [HGNC Symbol;Acc:7174]
NM_002439	MSH3	mutS homolog 3 (E. coli) [HGNC Symbol;Acc:7326]
NM_002442	MSI1	musashi homolog 1 (Drosophila) [HGNC Symbol;Acc:7330]
NM_002445	MSR1	macrophage scavenger receptor 1 [HGNC Symbol;Acc:7376]
NM_002481	PPP1R12B	protein phosphatase 1, regulatory subunit 12B [HGNC Symbol;Acc:7619]
NM_002541	OGDH	oxoglutarate (alpha-ketoglutarate) dehydrogenase (lipoamide) [HGNC Symbol;Acc:8124]
NM_002571	PAEP	progestagen-associated endometrial protein [HGNC Symbol;Acc:8573]
NM_002574	PRDX1	peroxiredoxin 1 [HGNC Symbol;Acc:9352]
NM_002590	PCDH8	protocadherin 8 [HGNC Symbol;Acc:8660]
NM_002603	PDE7A	phosphodiesterase 7A [HGNC Symbol;Acc:8791]
NM_002607	PDGFA	platelet-derived growth factor alpha polypeptide [HGNC Symbol;Acc:8799]
NM_002612	PDK4	pyruvate dehydrogenase kinase, isozyme 4 [HGNC Symbol;Acc:8812]
NM_002624	PFDN5	prefoldin subunit 5 [HGNC Symbol;Acc:8869]
NM_002628	PFN2	profilin 2 [HGNC Symbol;Acc:8882]
NM_002644	PIGR	polymeric immunoglobulin receptor [HGNC Symbol;Acc:8968]
NM_002645	PIK3C2A	phosphatidylinositol-4-phosphate 3-kinase, catalytic subunit type 2 alpha [HGNC Symbol;Acc:8971]
NM_002649	PIK3CG	phosphatidylinositol-4,5-bisphosphate 3-kinase, catalytic subunit gamma [HGNC Symbol;Acc:8978]
NM_002725	PRELP	proline/arginine-rich end leucine-rich repeat protein [HGNC Symbol;Acc:9357]
NM_002739	PRKCG	protein kinase C, gamma [HGNC Symbol;Acc:9402]
NM_002764	PRPS1	phosphoribosyl pyrophosphate synthetase 1 [HGNC Symbol;Acc:9462]
NM_002769	PRSS1	protease, serine, 1 (trypsin 1) [HGNC Symbol;Acc:9475]
NM_002771	PRSS3	protease, serine, 3 [HGNC Symbol;Acc:9486]
NM_002855	PVRL1	poliovirus receptor-related 1 (herpesvirus entry mediator C) [HGNC Symbol;Acc:9706]
NM_002860	ALDH18A1	aldehyde dehydrogenase 18 family, member A1 [HGNC Symbol;Acc:9722]
NM_002868	RAB5B	RAB5B, member RAS oncogene family [HGNC Symbol;Acc:9784]
NM_002886	RAP2B	RAP2B, member of RAS oncogene family [HGNC Symbol;Acc:9862]
NM_002914	RFC2	replication factor C (activator 1) 2, 40kDa [HGNC Symbol;Acc:9970]
NM_002941	ROBO1	roundabout, axon guidance receptor, homolog 1 (Drosophila) [HGNC Symbol;Acc:10249]
NM_002944	ROS1	c-ros oncogene 1 , receptor tyrosine kinase [HGNC Symbol;Acc:10261]
NM_002960	S100A3	S100 calcium binding protein A3 [HGNC Symbol;Acc:10493]
NM_002971	SATB1	SATB homeobox 1 [HGNC Symbol;Acc:10541]
NM_002976	SCN7A	sodium channel, voltage-gated, type VII, alpha subunit [HGNC Symbol;Acc:10594]
NM_002990	CCL22	chemokine (C-C motif) ligand 22 [HGNC Symbol;Acc:10621]
NM_002998	SDC2	syndecan 2 [HGNC Symbol;Acc:10659]
NM_002999	SDC4	syndecan 4 [HGNC Symbol;Acc:10661]
NM_003034	ST8SIA1	ST8 alpha-N-acetyl-neuraminide alpha-2,8-sialyltransferase 1 [HGNC Symbol;Acc:10869]
NM_003051	SLC16A1	solute carrier family 16, member 1 (monocarboxylic acid transporter 1) [HGNC Symbol;Acc:10922]
NM_003068	SNAI2	snail homolog 2 (Drosophila) [HGNC Symbol;Acc:11094]
NM_003076	SMARCD1	SWI/SNF related, matrix associated, actin dependent regulator of chromatin, subfamily d, member 1 [HGNC Symbol;Acc:11106]
NM_003109	SP1	Sp1 transcription factor [HGNC Symbol;Acc:11205]
NM_003116	SPAG4	sperm associated antigen 4 [HGNC Symbol;Acc:11214]
NM_003127	SPTAN1	spectrin, alpha, non-erythrocytic 1 [HGNC Symbol;Acc:11273]
NM_003130	SRI	sorcin [HGNC Symbol;Acc:11292]
NM_003155	STC1	stanniocalcin 1 [HGNC Symbol;Acc:11373]
NM_003167	SULT2A1	sulfotransferase family, cytosolic, 2A, dehydroepiandrosterone (DHEA)-preferring, member 1 [HGNC Symbol;Acc:11458]
NM_003202	TCF7	transcription factor 7 (T-cell specific, HMG-box) [HGNC Symbol;Acc:11639]
NM_003255	TIMP2	TIMP metallopeptidase inhibitor 2 [HGNC Symbol;Acc:11821]
NM_003286	TOP1	topoisomerase (DNA) I [HGNC Symbol;Acc:11986]
NM_003291	TPP2	tripeptidyl peptidase II [HGNC Symbol;Acc:12016]
NM_003295	TPT1	tumor protein, translationally-controlled 1 [HGNC Symbol;Acc:12022]
NM_003299	HSP90B1	heat shock protein 90kDa beta (Grp94), member 1 [HGNC Symbol;Acc:12028]
NM_003319	TTN	titin [HGNC Symbol;Acc:12403]
NM_003326	TNFSF4	tumor necrosis factor (ligand) superfamily, member 4 [HGNC Symbol;Acc:11934]
NM_003329	TXN	thioredoxin [HGNC Symbol;Acc:12435]
NM_003335	UBA7	ubiquitin-like modifier activating enzyme 7 [HGNC Symbol;Acc:12471]
NM_003389	CORO2A	coronin, actin binding protein, 2A [HGNC Symbol;Acc:2255]
NM_003414	ZNF267	zinc finger protein 267 [HGNC Symbol;Acc:13060]
NM_003428	ZNF84	zinc finger protein 84 [HGNC Symbol;Acc:13159]
NM_003434	ZNF133	zinc finger protein 133 [HGNC Symbol;Acc:12917]
NM_003471	KCNAB1	potassium voltage-gated channel, shaker-related subfamily, beta member 1 [HGNC Symbol;Acc:6228]
NM_003473	STAM	signal transducing adaptor molecule (SH3 domain and ITAM motif) 1 [HGNC Symbol;Acc:11357]
NM_003496	TRRAP	transformation/transcription domain-associated protein [HGNC Symbol;Acc:12347]
NM_003503	CDC7	cell division cycle 7 homolog (S. cerevisiae) [HGNC Symbol;Acc:1745]
NM_003513	HIST1H2AB	histone cluster 1, H2ab [HGNC Symbol;Acc:4734]
NM_003535	HIST1H3J	histone cluster 1, H3j [HGNC Symbol;Acc:4774]
NM_003591	CUL2	cullin 2 [HGNC Symbol;Acc:2552]
NM_003603	SORBS2	sorbin and SH3 domain containing 2 [HGNC Symbol;Acc:24098]
NM_003646	DGKZ	diacylglycerol kinase, zeta [HGNC Symbol;Acc:2857]
NM_003664	AP3B1	adaptor-related protein complex 3, beta 1 subunit [HGNC Symbol;Acc:566]
NM_003679	KMO	kynurenine 3-monooxygenase (kynurenine 3-hydroxylase) [HGNC Symbol;Acc:6381]
NM_003706	NA	NA
NM_003777	DNAH11	dynein, axonemal, heavy chain 11 [HGNC Symbol;Acc:2942]
NM_003816	ADAM9	ADAM metallopeptidase domain 9 [HGNC Symbol;Acc:216]
NM_003829	MPDZ	multiple PDZ domain protein [HGNC Symbol;Acc:7208]
NM_003866	INPP4B	inositol polyphosphate-4-phosphatase, type II, 105kDa [HGNC Symbol;Acc:6075]
NM_003901	SGPL1	sphingosine-1-phosphate lyase 1 [HGNC Symbol;Acc:10817]
NM_003902	FUBP1	far upstream element (FUSE) binding protein 1 [HGNC Symbol;Acc:4004]
NM_003922	HERC1	HECT and RLD domain containing E3 ubiquitin protein ligase family member 1 [HGNC Symbol;Acc:4867]
NM_003936	CDK5R2	cyclin-dependent kinase 5, regulatory subunit 2 (p39) [HGNC Symbol;Acc:1776]
NM_003943	STBD1	starch binding domain 1 [HGNC Symbol;Acc:24854]
NM_003971	SPAG9	sperm associated antigen 9 [HGNC Symbol;Acc:14524]
NM_004028	AQP4	aquaporin 4 [HGNC Symbol;Acc:637]
NM_004047	ATP6V0B	ATPase, H+ transporting, lysosomal 21kDa, V0 subunit b [HGNC Symbol;Acc:861]
NM_004055	CAPN5	calpain 5 [HGNC Symbol;Acc:1482]
NM_004060	CCNG1	cyclin G1 [HGNC Symbol;Acc:1592]
NM_004073	PLK3	polo-like kinase 3 [HGNC Symbol;Acc:2154]
NM_004081	DAZ1	deleted in azoospermia 1 [HGNC Symbol;Acc:2682]
NM_004089	TSC22D3	TSC22 domain family, member 3 [HGNC Symbol;Acc:3051]
NM_004112	FGF11	fibroblast growth factor 11 [HGNC Symbol;Acc:3667]
NM_004125	DNAJC25-GNG10	DNAJC25-GNG10 readthrough [HGNC Symbol;Acc:37501]
NM_004135	IDH3G	isocitrate dehydrogenase 3 (NAD+) gamma [HGNC Symbol;Acc:5386]
NM_004152	OAZ1	ornithine decarboxylase antizyme 1 [HGNC Symbol;Acc:8095]
NM_004155	SERPINB9	serpin peptidase inhibitor, clade B (ovalbumin), member 9 [HGNC Symbol;Acc:8955]
NM_004163	RAB27B	RAB27B, member RAS oncogene family [HGNC Symbol;Acc:9767]
NM_004171	SLC1A2	solute carrier family 1 (glial high affinity glutamate transporter), member 2 [HGNC Symbol;Acc:10940]
NM_004195	TNFRSF18	tumor necrosis factor receptor superfamily, member 18 [HGNC Symbol;Acc:11914]
NM_004236	COPS2	COP9 constitutive photomorphogenic homolog subunit 2 (Arabidopsis) [HGNC Symbol;Acc:30747]
NM_004258	CD101	CD101 molecule [HGNC Symbol;Acc:5949]
NM_004296	RGS6	regulator of G-protein signaling 6 [HGNC Symbol;Acc:10002]
NM_004349	RUNX1T1	runt-related transcription factor 1; translocated to, 1 (cyclin D-related) [HGNC Symbol;Acc:1535]
NM_004357	CD151	CD151 molecule (Raph blood group) [HGNC Symbol;Acc:1630]
NM_004371	COPA	coatomer protein complex, subunit alpha [HGNC Symbol;Acc:2230]
NM_004376	COX15	cytochrome c oxidase assembly homolog 15 (yeast) [HGNC Symbol;Acc:2263]
NM_004395	DBN1	drebrin 1 [HGNC Symbol;Acc:2695]
NM_004412	TRDMT1	tRNA aspartic acid methyltransferase 1 [HGNC Symbol;Acc:2977]
NM_004429	EFNB1	ephrin-B1 [HGNC Symbol;Acc:3226]
NM_004434	EML1	echinoderm microtubule associated protein like 1 [HGNC Symbol;Acc:3330]
NM_004439	EPHA5	EPH receptor A5 [HGNC Symbol;Acc:3389]
NM_004447	EPS8	epidermal growth factor receptor pathway substrate 8 [HGNC Symbol;Acc:3420]
NM_004491	ARHGAP35	Rho GTPase activating protein 35 [HGNC Symbol;Acc:4591]
NM_004507	HUS1	HUS1 checkpoint homolog (S. pombe) [HGNC Symbol;Acc:5309]
NM_004515	ILF2	interleukin enhancer binding factor 2, 45kDa [HGNC Symbol;Acc:6037]
NM_004541	NDUFA1	NADH dehydrogenase (ubiquinone) 1 alpha subcomplex, 1, 7.5kDa [HGNC Symbol;Acc:7683]
NM_004548	NDUFB10	NADH dehydrogenase (ubiquinone) 1 beta subcomplex, 10, 22kDa [HGNC Symbol;Acc:7696]
NM_004632	DAP3	death associated protein 3 [HGNC Symbol;Acc:2673]
NM_004657	SDPR	serum deprivation response [HGNC Symbol;Acc:10690]
NM_004665	VNN2	vanin 2 [HGNC Symbol;Acc:12706]
NM_004667	HERC2	HECT and RLD domain containing E3 ubiquitin protein ligase 2 [HGNC Symbol;Acc:4868]
NM_004700	KCNQ4	potassium voltage-gated channel, KQT-like subfamily, member 4 [HGNC Symbol;Acc:6298]
NM_004725	BUB3	budding uninhibited by benzimidazoles 3 homolog (yeast) [HGNC Symbol;Acc:1151]
NM_004726	REPS2	RALBP1 associated Eps domain containing 2 [HGNC Symbol;Acc:9963]
NM_004727	SLC24A1	solute carrier family 24 (sodium/potassium/calcium exchanger), member 1 [HGNC Symbol;Acc:10975]
NM_004729	ZBED1	zinc finger, BED-type containing 1 [HGNC Symbol;Acc:447]
NM_004734	DCLK1	doublecortin-like kinase 1 [HGNC Symbol;Acc:2700]
NM_004738	VAPB	VAMP (vesicle-associated membrane protein)-associated protein B and C [HGNC Symbol;Acc:12649]
NM_004744	LRAT	lecithin retinol acyltransferase (phosphatidylcholine--retinol O-acyltransferase) [HGNC Symbol;Acc:6685]
NM_004753	DHRS3	dehydrogenase/reductase (SDR family) member 3 [HGNC Symbol;Acc:17693]
NM_004767	GPR37L1	G protein-coupled receptor 37 like 1 [HGNC Symbol;Acc:14923]
NM_004782	SNAP29	synaptosomal-associated protein, 29kDa [HGNC Symbol;Acc:11133]
NM_004783	TAOK2	TAO kinase 2 [HGNC Symbol;Acc:16835]
NM_004798	KIF3B	kinesin family member 3B [HGNC Symbol;Acc:6320]
NM_004800	TM9SF2	transmembrane 9 superfamily member 2 [HGNC Symbol;Acc:11865]
NM_004801	NRXN1	neurexin 1 [HGNC Symbol;Acc:8008]
NM_004804	CIAO1	cytosolic iron-sulfur protein assembly 1 [HGNC Symbol;Acc:14280]
NM_004809	STOML1	stomatin (EPB72)-like 1 [HGNC Symbol;Acc:14560]
NM_004816	FAM189A2	family with sequence similarity 189, member A2 [HGNC Symbol;Acc:24820]
NM_004841	RASAL2	RAS protein activator like 2 [HGNC Symbol;Acc:9874]
NM_004842	AKAP7	A kinase (PRKA) anchor protein 7 [HGNC Symbol;Acc:377]
NM_004855	PIGB	phosphatidylinositol glycan anchor biosynthesis, class B [HGNC Symbol;Acc:8959]
NM_004862	LITAF	lipopolysaccharide-induced TNF factor [HGNC Symbol;Acc:16841]
NM_004863	SPTLC2	serine palmitoyltransferase, long chain base subunit 2 [HGNC Symbol;Acc:11278]
NM_004879	EI24	etoposide induced 2.4 mRNA [HGNC Symbol;Acc:13276]
NM_004892	SEC22B	vesicle-trafficking protein SEC22b precursor [RefSeq peptide;Acc:NP_004883]
NM_004893	H2AFY	H2A histone family, member Y [HGNC Symbol;Acc:4740]
NM_004901	ENTPD4	ectonucleoside triphosphate diphosphohydrolase 4 [HGNC Symbol;Acc:14573]
NM_004923	MTL5	metallothionein-like 5, testis-specific (tesmin) [HGNC Symbol;Acc:7446]
NM_004932	CDH6	cadherin 6, type 2, K-cadherin (fetal kidney) [HGNC Symbol;Acc:1765]
NM_004965	HMGN1	high mobility group nucleosome binding domain 1 [HGNC Symbol;Acc:4984]
NM_004968	ICA1	islet cell autoantigen 1, 69kDa [HGNC Symbol;Acc:5343]
NM_004976	KCNC1	potassium voltage-gated channel, Shaw-related subfamily, member 1 [HGNC Symbol;Acc:6233]
NM_004982	KCNJ8	potassium inwardly-rectifying channel, subfamily J, member 8 [HGNC Symbol;Acc:6269]
NM_004987	LIMS1	LIM and senescent cell antigen-like domains 1 [HGNC Symbol;Acc:6616]
NM_005001	NDUFA7	NADH dehydrogenase [ubiquinone] 1 alpha subcomplex subunit 7 [UniProtKB/Swiss-Prot;Acc:O95182]
NM_005011	NRF1	nuclear respiratory factor 1 [HGNC Symbol;Acc:7996]
NM_005017	PCYT1A	phosphate cytidylyltransferase 1, choline, alpha [HGNC Symbol;Acc:8754]
NM_005053	RAD23A	RAD23 homolog A (S. cerevisiae) [HGNC Symbol;Acc:9812]
NM_005057	RBBP5	retinoblastoma binding protein 5 [HGNC Symbol;Acc:9888]
NM_005065	SEL1L	sel-1 suppressor of lin-12-like (C. elegans) [HGNC Symbol;Acc:10717]
NM_005069	SIM2	single-minded homolog 2 (Drosophila) [HGNC Symbol;Acc:10883]
NM_005084	PLA2G7	phospholipase A2, group VII (platelet-activating factor acetylhydrolase, plasma) [HGNC Symbol;Acc:9040]
NM_005104	BRD2	bromodomain containing 2 [HGNC Symbol;Acc:1103]
NM_005108	XYLB	xylulokinase homolog (H. influenzae) [HGNC Symbol;Acc:12839]
NM_005118	TNFSF15	tumor necrosis factor (ligand) superfamily, member 15 [HGNC Symbol;Acc:11931]
NM_005140	CNGA2	cyclic nucleotide gated channel alpha 2 [HGNC Symbol;Acc:2149]
NM_005151	USP14	ubiquitin specific peptidase 14 (tRNA-guanine transglycosylase) [HGNC Symbol;Acc:12612]
NM_005154	USP8	ubiquitin specific peptidase 8 [HGNC Symbol;Acc:12631]
NM_005177	ATP6V0A1	ATPase, H+ transporting, lysosomal V0 subunit a1 [HGNC Symbol;Acc:865]
NM_005184	CALM3	calmodulin 3 (phosphorylase kinase, delta) [HGNC Symbol;Acc:1449]
NM_005188	CBL	Cbl proto-oncogene, E3 ubiquitin protein ligase [HGNC Symbol;Acc:1541]
NM_005223	DNASE1	deoxyribonuclease I [HGNC Symbol;Acc:2956]
NM_005226	S1PR3	sphingosine-1-phosphate receptor 3 [HGNC Symbol;Acc:3167]
NM_005228	EGFR	epidermal growth factor receptor [HGNC Symbol;Acc:3236]
NM_005235	ERBB4	v-erb-a erythroblastic leukemia viral oncogene homolog 4 (avian) [HGNC Symbol;Acc:3432]
NM_005277	GPM6A	glycoprotein M6A [HGNC Symbol;Acc:4460]
NM_005279	GPR1	G protein-coupled receptor 1 [HGNC Symbol;Acc:4463]
NM_005296	LPAR4	lysophosphatidic acid receptor 4 [HGNC Symbol;Acc:4478]
NM_005306	FFAR2	free fatty acid receptor 2 [HGNC Symbol;Acc:4501]
NM_005313	PDIA3	protein disulfide isomerase family A, member 3 [HGNC Symbol;Acc:4606]
NM_005329	HAS3	hyaluronan synthase 3 [HGNC Symbol;Acc:4820]
NM_005336	HDLBP	high density lipoprotein binding protein [HGNC Symbol;Acc:4857]
NM_005338	HIP1	huntingtin interacting protein 1 [HGNC Symbol;Acc:4913]
NM_005339	UBE2K	ubiquitin-conjugating enzyme E2K [HGNC Symbol;Acc:4914]
NM_005347	HSPA5	heat shock 70kDa protein 5 (glucose-regulated protein, 78kDa) [HGNC Symbol;Acc:5238]
NM_005373	MPL	myeloproliferative leukemia virus oncogene [HGNC Symbol;Acc:7217]
NM_005385	NKTR	natural killer-tumor recognition sequence [HGNC Symbol;Acc:7833]
NM_005410	SEPP1	selenoprotein P, plasma, 1 [HGNC Symbol;Acc:10751]
NM_005431	XRCC2	X-ray repair complementing defective repair in Chinese hamster cells 2 [HGNC Symbol;Acc:12829]
NM_005436	CCDC6	coiled-coil domain containing 6 [HGNC Symbol;Acc:18782]
NM_005440	RND2	Rho family GTPase 2 [HGNC Symbol;Acc:18315]
NM_005449	FAIM3	Fas apoptotic inhibitory molecule 3 [HGNC Symbol;Acc:14315]
NM_005451	PDLIM7	PDZ and LIM domain 7 (enigma) [HGNC Symbol;Acc:22958]
NM_005460	SNCAIP	synuclein, alpha interacting protein [HGNC Symbol;Acc:11139]
NM_005467	NAALAD2	N-acetylated alpha-linked acidic dipeptidase 2 [HGNC Symbol;Acc:14526]
NM_005472	KCNE3	potassium voltage-gated channel, Isk-related family, member 3 [HGNC Symbol;Acc:6243]
NM_005479	FRAT1	frequently rearranged in advanced T-cell lymphomas [HGNC Symbol;Acc:3944]
NM_005482	PIGK	phosphatidylinositol glycan anchor biosynthesis, class K [HGNC Symbol;Acc:8965]
NM_005486	TOM1L1	target of myb1 (chicken)-like 1 [HGNC Symbol;Acc:11983]
NM_005496	SMC4	structural maintenance of chromosomes 4 [HGNC Symbol;Acc:14013]
NM_005502	ABCA1	ATP-binding cassette, sub-family A (ABC1), member 1 [HGNC Symbol;Acc:29]
NM_005525	HSD11B1	hydroxysteroid (11-beta) dehydrogenase 1 [HGNC Symbol;Acc:5208]
NM_005529	HSPG2	heparan sulfate proteoglycan 2 [HGNC Symbol;Acc:5273]
NM_005530	IDH3A	isocitrate dehydrogenase 3 (NAD+) alpha [HGNC Symbol;Acc:5384]
NM_005569	LIMK2	LIM domain kinase 2 [HGNC Symbol;Acc:6614]
NM_005575	LNPEP	leucyl/cystinyl aminopeptidase [HGNC Symbol;Acc:6656]
NM_005578	LPP	LIM domain containing preferred translocation partner in lipoma [HGNC Symbol;Acc:6679]
NM_005584	MAB21L1	mab-21-like 1 (C. elegans) [HGNC Symbol;Acc:6757]
NM_005595	NFIA	nuclear factor I/A [HGNC Symbol;Acc:7784]
NM_005602	CLDN11	claudin 11 [HGNC Symbol;Acc:8514]
NM_005612	REST	RE1-silencing transcription factor [HGNC Symbol;Acc:9966]
NM_005625	SDCBP	syndecan binding protein (syntenin) [HGNC Symbol;Acc:10662]
NM_005658	TRAF1	TNF receptor-associated factor 1 [HGNC Symbol;Acc:12031]
NM_005672	PSCA	prostate stem cell antigen [HGNC Symbol;Acc:9500]
NM_005688	ABCC5	ATP-binding cassette, sub-family C (CFTR/MRP), member 5 [HGNC Symbol;Acc:56]
NM_005690	DNM1L	dynamin 1-like [HGNC Symbol;Acc:2973]
NM_005707	PDCD7	programmed cell death 7 [HGNC Symbol;Acc:8767]
NM_005708	GPC6	glypican 6 [HGNC Symbol;Acc:4454]
NM_005725	TSPAN2	tetraspanin 2 [HGNC Symbol;Acc:20659]
NM_005739	RASGRP1	RAS guanyl releasing protein 1 (calcium and DAG-regulated) [HGNC Symbol;Acc:9878]
NM_005742	PDIA6	protein disulfide isomerase family A, member 6 [HGNC Symbol;Acc:30168]
NM_005756	GPR64	G protein-coupled receptor 64 [HGNC Symbol;Acc:4516]
NM_005788	PRMT3	protein arginine methyltransferase 3 [HGNC Symbol;Acc:30163]
NM_005792	MPHOSPH6	M-phase phosphoprotein 6 [HGNC Symbol;Acc:7214]
NM_005794	DHRS2	dehydrogenase/reductase (SDR family) member 2 [HGNC Symbol;Acc:18349]
NM_005796	NUTF2	nuclear transport factor 2 [HGNC Symbol;Acc:13722]
NM_005798	TRIM13	tripartite motif containing 13 [HGNC Symbol;Acc:9976]
NM_005813	PRKD3	protein kinase D3 [HGNC Symbol;Acc:9408]
NM_005840	SPRY3	sprouty homolog 3 (Drosophila) [HGNC Symbol;Acc:11271]
NM_005866	SIGMAR1	sigma non-opioid intracellular receptor 1 [HGNC Symbol;Acc:8157]
NM_005908	MANBA	mannosidase, beta A, lysosomal [HGNC Symbol;Acc:6831]
NM_005909	MAP1B	microtubule-associated protein 1B [HGNC Symbol;Acc:6836]
NM_005914	MCM4	minichromosome maintenance complex component 4 [HGNC Symbol;Acc:6947]
NM_005959	MTNR1B	melatonin receptor 1B [HGNC Symbol;Acc:7464]
NM_005961	MUC6	mucin 6, oligomeric mucus/gel-forming [HGNC Symbol;Acc:7517]
NM_005966	NAB1	NGFI-A binding protein 1 (EGR1 binding protein 1) [HGNC Symbol;Acc:7626]
NM_005979	S100A13	S100 calcium binding protein A13 [HGNC Symbol;Acc:10490]
NM_005996	TBX3	T-box 3 [HGNC Symbol;Acc:11602]
NM_006001	TUBA3C	tubulin, alpha 3c [HGNC Symbol;Acc:12408]
NM_006007	ZFAND5	zinc finger, AN1-type domain 5 [HGNC Symbol;Acc:13008]
NM_006009	TUBA1A	tubulin, alpha 1a [HGNC Symbol;Acc:20766]
NM_006023	CDC123	cell division cycle 123 homolog (S. cerevisiae) [HGNC Symbol;Acc:16827]
NM_006054	RTN3	reticulon 3 [HGNC Symbol;Acc:10469]
NM_006082	TUBA1B	tubulin, alpha 1b [HGNC Symbol;Acc:18809]
NM_006090	CEPT1	choline/ethanolamine phosphotransferase 1 [HGNC Symbol;Acc:24289]
NM_006098	GNB2L1	guanine nucleotide binding protein (G protein), beta polypeptide 2-like 1 [HGNC Symbol;Acc:4399]
NM_006135	CAPZA1	capping protein (actin filament) muscle Z-line, alpha 1 [HGNC Symbol;Acc:1488]
NM_006137	CD7	CD7 molecule [HGNC Symbol;Acc:1695]
NM_006166	NFYB	nuclear transcription factor Y, beta [HGNC Symbol;Acc:7805]
NM_006202	PDE4A	phosphodiesterase 4A, cAMP-specific [HGNC Symbol;Acc:8780]
NM_006212	PFKFB2	6-phosphofructo-2-kinase/fructose-2,6-biphosphatase 2 [HGNC Symbol;Acc:8873]
NM_006245	PPP2R5D	protein phosphatase 2, regulatory subunit B', delta [HGNC Symbol;Acc:9312]
NM_006252	PRKAA2	protein kinase, AMP-activated, alpha 2 catalytic subunit [HGNC Symbol;Acc:9377]
NM_006272	S100B	S100 calcium binding protein B [HGNC Symbol;Acc:10500]
NM_006282	STK4	serine/threonine kinase 4 [HGNC Symbol;Acc:11408]
NM_006294	UQCRB	ubiquinol-cytochrome c reductase binding protein [HGNC Symbol;Acc:12582]
NM_006298	ZNF192	zinc finger protein 192 [HGNC Symbol;Acc:12983]
NM_006301	MAP3K12	mitogen-activated protein kinase kinase kinase 12 [HGNC Symbol;Acc:6851]
NM_006317	BASP1	brain abundant, membrane attached signal protein 1 [HGNC Symbol;Acc:957]
NM_006319	CDIPT	CDP-diacylglycerol--inositol 3-phosphatidyltransferase [HGNC Symbol;Acc:1769]
NM_006341	MAD2L2	MAD2 mitotic arrest deficient-like 2 (yeast) [HGNC Symbol;Acc:6764]
NM_006357	UBE2E3	ubiquitin-conjugating enzyme E2E 3 [HGNC Symbol;Acc:12479]
NM_006369	LRRC41	leucine rich repeat containing 41 [HGNC Symbol;Acc:16917]
NM_006371	CRTAP	cartilage associated protein [HGNC Symbol;Acc:2379]
NM_006379	SEMA3C	sema domain, immunoglobulin domain (Ig), short basic domain, secreted, (semaphorin) 3C [HGNC Symbol;Acc:10725]
NM_006386	DDX17	DEAD (Asp-Glu-Ala-Asp) box helicase 17 [HGNC Symbol;Acc:2740]
NM_006391	IPO7	importin 7 [HGNC Symbol;Acc:9852]
NM_006400	DCTN2	dynactin 2 (p50) [HGNC Symbol;Acc:2712]
NM_006409	ARPC1A	actin related protein 2/3 complex, subunit 1A, 41kDa [HGNC Symbol;Acc:703]
NM_006413	RPP30	ribonuclease P/MRP 30kDa subunit [HGNC Symbol;Acc:17688]
NM_006424	SLC34A2	solute carrier family 34 (sodium phosphate), member 2 [HGNC Symbol;Acc:11020]
NM_006434	SORBS1	sorbin and SH3 domain containing 1 [HGNC Symbol;Acc:14565]
NM_006457	PDLIM5	PDZ and LIM domain 5 [HGNC Symbol;Acc:17468]
NM_006496	GNAI3	guanine nucleotide binding protein (G protein), alpha inhibiting activity polypeptide 3 [HGNC Symbol;Acc:4387]
NM_006499	LGALS8	lectin, galactoside-binding, soluble, 8 [HGNC Symbol;Acc:6569]
NM_006500	MCAM	melanoma cell adhesion molecule [HGNC Symbol;Acc:6934]
NM_006502	POLH	polymerase (DNA directed), eta [HGNC Symbol;Acc:9181]
NM_006505	PVR	poliovirus receptor [HGNC Symbol;Acc:9705]
NM_006537	USP3	ubiquitin specific peptidase 3 [HGNC Symbol;Acc:12626]
NM_006549	CAMKK2	calcium/calmodulin-dependent protein kinase kinase 2, beta [HGNC Symbol;Acc:1470]
NM_006561	CELF2	CUGBP, Elav-like family member 2 [HGNC Symbol;Acc:2550]
NM_006587	CORIN	corin, serine peptidase [HGNC Symbol;Acc:19012]
NM_006595	API5	apoptosis inhibitor 5 [HGNC Symbol;Acc:594]
NM_006612	KIF1C	kinesin family member 1C [HGNC Symbol;Acc:6317]
NM_006614	CHL1	cell adhesion molecule with homology to L1CAM (close homolog of L1) [HGNC Symbol;Acc:1939]
NM_006621	AHCYL1	adenosylhomocysteinase-like 1 [HGNC Symbol;Acc:344]
NM_006631	ZNF266	zinc finger protein 266 [HGNC Symbol;Acc:13059]
NM_006649	UTP14A	UTP14, U3 small nucleolar ribonucleoprotein, homolog A (yeast) [HGNC Symbol;Acc:10665]
NM_006654	FRS2	fibroblast growth factor receptor substrate 2 [HGNC Symbol;Acc:16971]
NM_006659	TUBGCP2	tubulin, gamma complex associated protein 2 [HGNC Symbol;Acc:18599]
NM_006670	TPBG	trophoblast glycoprotein [HGNC Symbol;Acc:12004]
NM_006682	FGL2	fibrinogen-like 2 [HGNC Symbol;Acc:3696]
NM_006683	EDDM3A	epididymal protein 3A [HGNC Symbol;Acc:16978]
NM_006703	NUDT3	nudix (nucleoside diphosphate linked moiety X)-type motif 3 [HGNC Symbol;Acc:8050]
NM_006714	SMPDL3A	sphingomyelin phosphodiesterase, acid-like 3A [HGNC Symbol;Acc:17389]
NM_006731	FKTN	fukutin [HGNC Symbol;Acc:3622]
NM_006751	SSFA2	sperm specific antigen 2 [HGNC Symbol;Acc:11319]
NM_006774	INMT	indolethylamine N-methyltransferase [HGNC Symbol;Acc:6069]
NM_006821	ACOT2	acyl-CoA thioesterase 2 [HGNC Symbol;Acc:18431]
NM_006824	EBNA1BP2	EBNA1 binding protein 2 [HGNC Symbol;Acc:15531]
NM_006825	CKAP4	cytoskeleton-associated protein 4 [HGNC Symbol;Acc:16991]
NM_006832	FERMT2	fermitin family member 2 [HGNC Symbol;Acc:15767]
NM_006839	IMMT	inner membrane protein, mitochondrial [HGNC Symbol;Acc:6047]
NM_006852	TLK2	tousled-like kinase 2 [HGNC Symbol;Acc:11842]
NM_006912	RIT1	Ras-like without CAAX 1 [HGNC Symbol;Acc:10023]
NM_006965	ZNF24	zinc finger protein 24 [HGNC Symbol;Acc:13032]
NM_006996	SLC19A2	solute carrier family 19 (thiamine transporter), member 2 [HGNC Symbol;Acc:10938]
NM_007057	ZWINT	ZW10 interactor [HGNC Symbol;Acc:13195]
NM_007066	PKIG	protein kinase (cAMP-dependent, catalytic) inhibitor gamma [HGNC Symbol;Acc:9019]
NM_007068	DMC1	DMC1 dosage suppressor of mck1 homolog, meiosis-specific homologous recombination (yeast) [HGNC Symbol;Acc:2927]
NM_007097	CLTB	clathrin, light chain B [HGNC Symbol;Acc:2091]
NM_007106	UBL3	ubiquitin-like 3 [HGNC Symbol;Acc:12504]
NM_007113	TCHH	trichohyalin [HGNC Symbol;Acc:11791]
NM_007125	UTY	ubiquitously transcribed tetratricopeptide repeat containing, Y-linked [HGNC Symbol;Acc:12638]
NM_007135	ZNF79	zinc finger protein 79 [HGNC Symbol;Acc:13153]
NM_007144	PCGF2	polycomb group ring finger 2 [HGNC Symbol;Acc:12929]
NM_007172	NUP50	nucleoporin 50kDa [HGNC Symbol;Acc:8065]
NM_007174	CIT	citron (rho-interacting, serine/threonine kinase 21) [HGNC Symbol;Acc:1985]
NM_007175	ERLIN2	ER lipid raft associated 2 [HGNC Symbol;Acc:1356]
NM_007178	STRAP	serine/threonine kinase receptor associated protein [HGNC Symbol;Acc:30796]
NM_007181	MAP4K1	mitogen-activated protein kinase kinase kinase kinase 1 [HGNC Symbol;Acc:6863]
NM_007212	RNF2	ring finger protein 2 [HGNC Symbol;Acc:10061]
NM_007222	ZHX1	zinc fingers and homeoboxes 1 [HGNC Symbol;Acc:12871]
NM_007236	CHP1	calcineurin-like EF hand protein 1 [HGNC Symbol;Acc:17433]
NM_007238	PXMP4	peroxisomal membrane protein 4, 24kDa [HGNC Symbol;Acc:15920]
NM_007255	B4GALT7	xylosylprotein beta 1,4-galactosyltransferase, polypeptide 7 [HGNC Symbol;Acc:930]
NM_007257	PNMA2	paraneoplastic Ma antigen 2 [HGNC Symbol;Acc:9159]
NM_007263	COPE	coatomer protein complex, subunit epsilon [HGNC Symbol;Acc:2234]
NM_007331	WHSC1	Wolf-Hirschhorn syndrome candidate 1 [HGNC Symbol;Acc:12766]
NM_007345	ZNF236	zinc finger protein 236 [HGNC Symbol;Acc:13028]
NM_012062	DNM1L	dynamin 1-like [HGNC Symbol;Acc:2973]
NM_012063	DNM1L	dynamin 1-like [HGNC Symbol;Acc:2973]
NM_012094	PRDX5	peroxiredoxin 5 [HGNC Symbol;Acc:9355]
NM_012100	DNPEP	aspartyl aminopeptidase [HGNC Symbol;Acc:2981]
NM_012115	NA	NA
NM_012117	CBX5	chromobox homolog 5 [HGNC Symbol;Acc:1555]
NM_012118	CCRN4L	CCR4 carbon catabolite repression 4-like (S. cerevisiae) [HGNC Symbol;Acc:14254]
NM_012142	CCNDBP1	cyclin D-type binding-protein 1 [HGNC Symbol;Acc:1587]
NM_012161	FBXL5	F-box and leucine-rich repeat protein 5 [HGNC Symbol;Acc:13602]
NM_012166	FBXO10	F-box protein 10 [HGNC Symbol;Acc:13589]
NM_012223	MYO1B	myosin IB [HGNC Symbol;Acc:7596]
NM_012252	TFEC	transcription factor EC [HGNC Symbol;Acc:11754]
NM_012268	PLD3	phospholipase D family, member 3 [HGNC Symbol;Acc:17158]
NM_012334	MYO10	myosin X [HGNC Symbol;Acc:7593]
NM_012383	OSTF1	osteoclast stimulating factor 1 [HGNC Symbol;Acc:8510]
NM_012437	SNAPIN	SNAP-associated protein [HGNC Symbol;Acc:17145]
NM_012463	ATP6V0A2	ATPase, H+ transporting, lysosomal V0 subunit a2 [HGNC Symbol;Acc:18481]
NM_013236	ATXN10	ataxin 10 [HGNC Symbol;Acc:10549]
NM_013238	DNAJC15	DnaJ (Hsp40) homolog, subfamily C, member 15 [HGNC Symbol;Acc:20325]
NM_013255	MKLN1	muskelin 1, intracellular mediator containing kelch motifs [HGNC Symbol;Acc:7109]
NM_013257	SGK3	serum/glucocorticoid regulated kinase family, member 3 [HGNC Symbol;Acc:10812]
NM_013281	FLRT3	fibronectin leucine rich transmembrane protein 3 [HGNC Symbol;Acc:3762]
NM_013293	TRA2A	transformer 2 alpha homolog (Drosophila) [HGNC Symbol;Acc:16645]
NM_013313	YPEL1	yippee-like 1 (Drosophila) [HGNC Symbol;Acc:12845]
NM_013358	PADI1	peptidyl arginine deiminase, type I [HGNC Symbol;Acc:18367]
NM_013367	ANAPC4	anaphase promoting complex subunit 4 [HGNC Symbol;Acc:19990]
NM_013386	SLC25A24	solute carrier family 25 (mitochondrial carrier; phosphate carrier), member 24 [HGNC Symbol;Acc:20662]
NM_013416	NCF4	neutrophil cytosolic factor 4, 40kDa [HGNC Symbol;Acc:7662]
NM_013447	EMR2	egf-like module containing, mucin-like, hormone receptor-like 2 [HGNC Symbol;Acc:3337]
NM_013450	BAZ2B	bromodomain adjacent to zinc finger domain, 2B [HGNC Symbol;Acc:963]
NM_014010	ASTN2	astrotactin 2 [HGNC Symbol;Acc:17021]
NM_014060	MCTS1	malignant T cell amplified sequence 1 [HGNC Symbol;Acc:23357]
NM_014089	NUPL1	nucleoporin like 1 [HGNC Symbol;Acc:20261]
NM_014153	ZC3H7A	zinc finger CCCH-type containing 7A [HGNC Symbol;Acc:30959]
NM_014155	ZBTB44	zinc finger and BTB domain containing 44 [HGNC Symbol;Acc:25001]
NM_014171	CRIPT	cysteine-rich PDZ-binding protein [HGNC Symbol;Acc:14312]
NM_014267	C11orf58	chromosome 11 open reading frame 58 [HGNC Symbol;Acc:16990]
NM_014293	NPTXR	neuronal pentraxin receptor [HGNC Symbol;Acc:7954]
NM_014396	VPS41	vacuolar protein sorting 41 homolog (S. cerevisiae) [HGNC Symbol;Acc:12713]
NM_014405	CACNG4	calcium channel, voltage-dependent, gamma subunit 4 [HGNC Symbol;Acc:1408]
NM_014427	CPNE7	copine VII [HGNC Symbol;Acc:2320]
NM_014475	DHDH	dihydrodiol dehydrogenase (dimeric) [HGNC Symbol;Acc:17887]
NM_014548	TMOD2	tropomodulin 2 (neuronal) [HGNC Symbol;Acc:11872]
NM_014554	NA	NA
NM_014568	GALNT5	UDP-N-acetyl-alpha-D-galactosamine:polypeptide N-acetylgalactosaminyltransferase 5 (GalNAc-T5) [HGNC Symbol;Acc:4127]
NM_014570	ARFGAP3	ADP-ribosylation factor GTPase activating protein 3 [HGNC Symbol;Acc:661]
NM_014616	ATP11B	ATPase, class VI, type 11B [HGNC Symbol;Acc:13553]
NM_014617	CRYGA	crystallin, gamma A [HGNC Symbol;Acc:2408]
NM_014623	MEA1	male-enhanced antigen 1 [HGNC Symbol;Acc:6986]
NM_014629	ARHGEF10	Rho guanine nucleotide exchange factor (GEF) 10 [HGNC Symbol;Acc:14103]
NM_014631	SH3PXD2A	SH3 and PX domains 2A [HGNC Symbol;Acc:23664]
NM_014680	KIAA0100	KIAA0100 [HGNC Symbol;Acc:28960]
NM_014686	KIAA0355	KIAA0355 [HGNC Symbol;Acc:29016]
NM_014687	KIAA0226	KIAA0226 [HGNC Symbol;Acc:28991]
NM_014691	AQR	aquarius homolog (mouse) [HGNC Symbol;Acc:29513]
NM_014692	SEC14L5	SEC14-like 5 (S. cerevisiae) [HGNC Symbol;Acc:29032]
NM_014693	ECE2	endothelin converting enzyme 2 [HGNC Symbol;Acc:13275]
NM_014697	NOS1AP	nitric oxide synthase 1 (neuronal) adaptor protein [HGNC Symbol;Acc:16859]
NM_014702	KIAA0408	KIAA0408 [HGNC Symbol;Acc:21636]
NM_014722	FAM65B	family with sequence similarity 65, member B [HGNC Symbol;Acc:13872]
NM_014732	KIAA0513	KIAA0513 [HGNC Symbol;Acc:29058]
NM_014742	TM9SF4	transmembrane 9 superfamily protein member 4 [HGNC Symbol;Acc:30797]
NM_014744	TBC1D5	TBC1 domain family, member 5 [HGNC Symbol;Acc:19166]
NM_014755	SERTAD2	SERTA domain containing 2 [HGNC Symbol;Acc:30784]
NM_014765	TOMM20	translocase of outer mitochondrial membrane 20 homolog (yeast) [HGNC Symbol;Acc:20947]
NM_014766	SCRN1	secernin 1 [HGNC Symbol;Acc:22192]
NM_014773	KIAA0141	KIAA0141 [HGNC Symbol;Acc:28969]
NM_014774	KIAA0494	KIAA0494 [HGNC Symbol;Acc:29051]
NM_014798	PLEKHM1	pleckstrin homology domain containing, family M (with RUN domain) member 1 [HGNC Symbol;Acc:29017]
NM_014828	TOX4	TOX high mobility group box family member 4 [HGNC Symbol;Acc:20161]
NM_014829	DDX46	DEAD (Asp-Glu-Ala-Asp) box polypeptide 46 [HGNC Symbol;Acc:18681]
NM_014831	TRANK1	tetratricopeptide repeat and ankyrin repeat containing 1 [HGNC Symbol;Acc:29011]
NM_014870	ZBTB40	zinc finger and BTB domain containing 40 [HGNC Symbol;Acc:29045]
NM_014882	ARHGAP25	Rho GTPase activating protein 25 [HGNC Symbol;Acc:28951]
NM_014897	ZNF652	zinc finger protein 652 [HGNC Symbol;Acc:29147]
NM_014903	NAV3	neuron navigator 3 [HGNC Symbol;Acc:15998]
NM_014904	RAB11FIP2	RAB11 family interacting protein 2 (class I) [HGNC Symbol;Acc:29152]
NM_014906	PPM1E	protein phosphatase, Mg2+/Mn2+ dependent, 1E [HGNC Symbol;Acc:19322]
NM_014924	ATG14	autophagy related 14 [HGNC Symbol;Acc:19962]
NM_014929	FASTKD2	FAST kinase domains 2 [HGNC Symbol;Acc:29160]
NM_014934	DZIP1	DAZ interacting protein 1 [HGNC Symbol;Acc:20908]
NM_014948	UBOX5	U-box domain containing 5 [HGNC Symbol;Acc:17777]
NM_014955	METTL13	methyltransferase like 13 [HGNC Symbol;Acc:24248]
NM_014959	CARD8	caspase recruitment domain family, member 8 [HGNC Symbol;Acc:17057]
NM_014971	EFR3B	EFR3 homolog B (S. cerevisiae) [HGNC Symbol;Acc:29155]
NM_014974	DIP2C	DIP2 disco-interacting protein 2 homolog C (Drosophila) [HGNC Symbol;Acc:29150]
NM_014980	STXBP5L	syntaxin binding protein 5-like [HGNC Symbol;Acc:30757]
NM_015057	MYCBP2	MYC binding protein 2, E3 ubiquitin protein ligase [HGNC Symbol;Acc:23386]
NM_015058	VWA8	von Willebrand factor A domain containing 8 [HGNC Symbol;Acc:29071]
NM_015065	EXPH5	exophilin 5 [HGNC Symbol;Acc:30578]
NM_015070	ZC3H13	zinc finger CCCH-type containing 13 [HGNC Symbol;Acc:20368]
NM_015071	ARHGAP26	Rho GTPase activating protein 26 [HGNC Symbol;Acc:17073]
NM_015083	CDK12	cyclin-dependent kinase 12 [HGNC Symbol;Acc:24224]
NM_015091	FAM179B	family with sequence similarity 179, member B [HGNC Symbol;Acc:19959]
NM_015111	N4BP3	NEDD4 binding protein 3 [HGNC Symbol;Acc:29852]
NM_015123	FRMD4B	FERM domain containing 4B [HGNC Symbol;Acc:24886]
NM_015129	2014-09-06	septin 6 [HGNC Symbol;Acc:15848]
NM_015131	WDR43	WD repeat domain 43 [HGNC Symbol;Acc:28945]
NM_015139	SLC35D1	solute carrier family 35 (UDP-glucuronic acid/UDP-N-acetylgalactosamine dual transporter), member D1 [HGNC Symbol;Acc:20800]
NM_015140	TTLL12	tubulin tyrosine ligase-like family, member 12 [HGNC Symbol;Acc:28974]
NM_015169	RRS1	RRS1 ribosome biogenesis regulator homolog (S. cerevisiae) [HGNC Symbol;Acc:17083]
NM_015171	XPO6	exportin 6 [HGNC Symbol;Acc:19733]
NM_015174	ZFR2	zinc finger RNA binding protein 2 [HGNC Symbol;Acc:29189]
NM_015186	VPS13A	vacuolar protein sorting 13 homolog A (S. cerevisiae) [HGNC Symbol;Acc:1908]
NM_015197	PACS2	phosphofurin acidic cluster sorting protein 2 [HGNC Symbol;Acc:23794]
NM_015207	OTUD3	OTU domain containing 3 [HGNC Symbol;Acc:29038]
NM_015209	KAZN	kazrin, periplakin interacting protein [HGNC Symbol;Acc:29173]
NM_015241	MICAL3	microtubule associated monoxygenase, calponin and LIM domain containing 3 [HGNC Symbol;Acc:24694]
NM_015250	BICD2	bicaudal D homolog 2 (Drosophila) [HGNC Symbol;Acc:17208]
NM_015257	TMEM194A	transmembrane protein 194A [HGNC Symbol;Acc:29001]
NM_015285	WDR7	WD repeat domain 7 [HGNC Symbol;Acc:13490]
NM_015297	KIAA1045	KIAA1045 [HGNC Symbol;Acc:29180]
NM_015303	VPS8	vacuolar protein sorting 8 homolog (S. cerevisiae) [HGNC Symbol;Acc:29122]
NM_015312	KIAA1109	KIAA1109 [HGNC Symbol;Acc:26953]
NM_015329	MAU2	MAU2 chromatid cohesion factor homolog (C. elegans) [HGNC Symbol;Acc:29140]
NM_015354	NUP188	nucleoporin 188kDa [HGNC Symbol;Acc:17859]
NM_015374	SUN2	Sad1 and UNC84 domain containing 2 [HGNC Symbol;Acc:14210]
NM_015375	DSTYK	dual serine/threonine and tyrosine protein kinase [HGNC Symbol;Acc:29043]
NM_015382	HECTD1	HECT domain containing E3 ubiquitin protein ligase 1 [HGNC Symbol;Acc:20157]
NM_015385	SORBS1	sorbin and SH3 domain containing 1 [HGNC Symbol;Acc:14565]
NM_015387	MOB4	MOB family member 4, phocein [HGNC Symbol;Acc:17261]
NM_015425	POLR1A	polymerase (RNA) I polypeptide A, 194kDa [HGNC Symbol;Acc:17264]
NM_015431	TRIM58	tripartite motif containing 58 [HGNC Symbol;Acc:24150]
NM_015470	RAB11FIP5	RAB11 family interacting protein 5 (class I) [HGNC Symbol;Acc:24845]
NM_015474	SAMHD1	SAM domain and HD domain 1 [HGNC Symbol;Acc:15925]
NM_015481	ZNF385A	zinc finger protein 385A [HGNC Symbol;Acc:17521]
NM_015490	SEC31B	SEC31 homolog B (S. cerevisiae) [HGNC Symbol;Acc:23197]
NM_015492	C15orf39	chromosome 15 open reading frame 39 [HGNC Symbol;Acc:24497]
NM_015511	AAR2	AAR2 splicing factor homolog (S. cerevisiae) [HGNC Symbol;Acc:15886]
NM_015534	ZZZ3	zinc finger, ZZ-type containing 3 [HGNC Symbol;Acc:24523]
NM_015554	GLCE	glucuronic acid epimerase [HGNC Symbol;Acc:17855]
NM_015566	FAM169A	family with sequence similarity 169, member A [HGNC Symbol;Acc:29138]
NM_015567	SLITRK5	SLIT and NTRK-like family, member 5 [HGNC Symbol;Acc:20295]
NM_015597	GPSM1	G-protein signaling modulator 1 [HGNC Symbol;Acc:17858]
NM_015633	FGFR1OP2	FGFR1 oncogene partner 2 [HGNC Symbol;Acc:23098]
NM_015657	ABCA12	ATP-binding cassette, sub-family A (ABC1), member 12 [HGNC Symbol;Acc:14637]
NM_015660	GIMAP2	GTPase, IMAP family member 2 [HGNC Symbol;Acc:21789]
NM_015666	GTPBP5	GTP binding protein 5 (putative) [HGNC Symbol;Acc:16239]
NM_015723	PNPLA8	patatin-like phospholipase domain containing 8 [HGNC Symbol;Acc:28900]
NM_015922	NSDHL	NAD(P) dependent steroid dehydrogenase-like [HGNC Symbol;Acc:13398]
NM_015935	METTL13	methyltransferase like 13 [HGNC Symbol;Acc:24248]
NM_015983	UBE2D4	ubiquitin-conjugating enzyme E2D 4 (putative) [HGNC Symbol;Acc:21647]
NM_015990	KLHL5	kelch-like 5 (Drosophila) [HGNC Symbol;Acc:6356]
NM_016009	SH3GLB1	SH3-domain GRB2-like endophilin B1 [HGNC Symbol;Acc:10833]
NM_016018	PHF20L1	PHD finger protein 20-like 1 [HGNC Symbol;Acc:24280]
NM_016112	PKD2L1	polycystic kidney disease 2-like 1 [HGNC Symbol;Acc:9011]
NM_016121	KCTD3	potassium channel tetramerisation domain containing 3 [HGNC Symbol;Acc:21305]
NM_016127	TMEM66	transmembrane protein 66 [HGNC Symbol;Acc:28789]
NM_016141	DYNC1LI1	dynein, cytoplasmic 1, light intermediate chain 1 [HGNC Symbol;Acc:18745]
NM_016150	ASB2	ankyrin repeat and SOCS box containing 2 [HGNC Symbol;Acc:16012]
NM_016169	SUFU	suppressor of fused homolog (Drosophila) [HGNC Symbol;Acc:16466]
NM_016196	RBM19	RNA binding motif protein 19 [HGNC Symbol;Acc:29098]
NM_016248	AKAP11	A kinase (PRKA) anchor protein 11 [HGNC Symbol;Acc:369]
NM_016255	FAM8A1	family with sequence similarity 8, member A1 [HGNC Symbol;Acc:16372]
NM_016276	SGK2	serum/glucocorticoid regulated kinase 2 [HGNC Symbol;Acc:13900]
NM_016287	HP1BP3	heterochromatin protein 1, binding protein 3 [HGNC Symbol;Acc:24973]
NM_016312	WBP11	WW domain binding protein 11 [HGNC Symbol;Acc:16461]
NM_016329	SFMBT1	Scm-like with four mbt domains 1 [HGNC Symbol;Acc:20255]
NM_016334	GPR89B	G protein-coupled receptor 89B [HGNC Symbol;Acc:13840]
NM_016351	ADAM22	ADAM metallopeptidase domain 22 [HGNC Symbol;Acc:201]
NM_016356	DCDC2	doublecortin domain containing 2 [HGNC Symbol;Acc:18141]
NM_016374	ARID4B	AT rich interactive domain 4B (RBP1-like) [HGNC Symbol;Acc:15550]
NM_016441	CRIM1	cysteine rich transmembrane BMP regulator 1 (chordin-like) [HGNC Symbol;Acc:2359]
NM_016442	ERAP1	endoplasmic reticulum aminopeptidase 1 [HGNC Symbol;Acc:18173]
NM_016448	DTL	denticleless E3 ubiquitin protein ligase homolog (Drosophila) [HGNC Symbol;Acc:30288]
NM_016452	CAPN9	calpain 9 [HGNC Symbol;Acc:1486]
NM_016454	EMC4	ER membrane protein complex subunit 4 [HGNC Symbol;Acc:28032]
NM_016464	TMEM138	transmembrane protein 138 [HGNC Symbol;Acc:26944]
NM_016507	CDK12	cyclin-dependent kinase 12 [HGNC Symbol;Acc:24224]
NM_016524	SYT17	synaptotagmin XVII [HGNC Symbol;Acc:24119]
NM_016546	C1RL	complement component 1, r subcomponent-like [HGNC Symbol;Acc:21265]
NM_016569	TBX3	T-box 3 [HGNC Symbol;Acc:11602]
NM_016612	SLC25A37	solute carrier family 25 (mitochondrial iron transporter), member 37 [HGNC Symbol;Acc:29786]
NM_016626	MEX3C	mex-3 homolog C (C. elegans) [HGNC Symbol;Acc:28040]
NM_016628	WAC	WW domain containing adaptor with coiled-coil [HGNC Symbol;Acc:17327]
NM_016733	LIMK2	LIM domain kinase 2 [HGNC Symbol;Acc:6614]
NM_016831	PER3	period homolog 3 (Drosophila) [HGNC Symbol;Acc:8847]
NM_017412	FZD3	frizzled family receptor 3 [HGNC Symbol;Acc:4041]
NM_017523	XAF1	XIAP associated factor 1 [HGNC Symbol;Acc:30932]
NM_017563	IL17RD	interleukin 17 receptor D [HGNC Symbol;Acc:17616]
NM_017621	ALKBH4	alkB, alkylation repair homolog 4 (E. coli) [HGNC Symbol;Acc:21900]
NM_017637	BNC2	basonuclin 2 [HGNC Symbol;Acc:30988]
NM_017644	KLHL24	kelch-like 24 (Drosophila) [HGNC Symbol;Acc:25947]
NM_017655	GIPC2	GIPC PDZ domain containing family, member 2 [HGNC Symbol;Acc:18177]
NM_017656	ZNF562	zinc finger protein 562 [HGNC Symbol;Acc:25950]
NM_017658	KLHL28	kelch-like 28 (Drosophila) [HGNC Symbol;Acc:19741]
NM_017668	NDE1	nudE nuclear distribution E homolog 1 (A. nidulans) [HGNC Symbol;Acc:17619]
NM_017669	ERCC6L	excision repair cross-complementing rodent repair deficiency, complementation group 6-like [HGNC Symbol;Acc:20794]
NM_017672	TRPM7	transient receptor potential cation channel, subfamily M, member 7 [HGNC Symbol;Acc:17994]
NM_017673	SWT1	SWT1 RNA endoribonuclease homolog (S. cerevisiae) [HGNC Symbol;Acc:16785]
NM_017676	GIN1	gypsy retrotransposon integrase 1 [HGNC Symbol;Acc:25959]
NM_017686	GDAP2	ganglioside induced differentiation associated protein 2 [HGNC Symbol;Acc:18010]
NM_017693	BIVM	basic, immunoglobulin-like variable motif containing [HGNC Symbol;Acc:16034]
NM_017712	PGPEP1	pyroglutamyl-peptidase I [HGNC Symbol;Acc:13568]
NM_017719	SNRK	SNF related kinase [HGNC Symbol;Acc:30598]
NM_017730	QRICH1	glutamine-rich 1 [HGNC Symbol;Acc:24713]
NM_017749	AMBRA1	autophagy/beclin-1 regulator 1 [HGNC Symbol;Acc:25990]
NM_017760	NCAPG2	non-SMC condensin II complex, subunit G2 [HGNC Symbol;Acc:21904]
NM_017769	G2E3	G2/M-phase specific E3 ubiquitin protein ligase [HGNC Symbol;Acc:20338]
NM_017787	WBP1L	WW domain binding protein 1-like [HGNC Symbol;Acc:23510]
NM_017811	UBE2R2	ubiquitin-conjugating enzyme E2R 2 [HGNC Symbol;Acc:19907]
NM_017838	NHP2	NHP2 ribonucleoprotein homolog (yeast) [HGNC Symbol;Acc:14377]
NM_017879	ZNF416	zinc finger protein 416 [HGNC Symbol;Acc:20645]
NM_017907	LAMTOR1	late endosomal/lysosomal adaptor, MAPK and MTOR activator 1 [HGNC Symbol;Acc:26068]
NM_017931	TTC38	tetratricopeptide repeat domain 38 [HGNC Symbol;Acc:26082]
NM_017935	BANK1	B-cell scaffold protein with ankyrin repeats 1 [HGNC Symbol;Acc:18233]
NM_017987	RUFY2	RUN and FYVE domain containing 2 [HGNC Symbol;Acc:19761]
NM_018036	ATG2B	autophagy related 2B [HGNC Symbol;Acc:20187]
NM_018072	HEATR1	HEAT repeat containing 1 [HGNC Symbol;Acc:25517]
NM_018074	CCDC94	coiled-coil domain containing 94 [HGNC Symbol;Acc:25518]
NM_018078	LARP1B	La ribonucleoprotein domain family, member 1B [HGNC Symbol;Acc:24704]
NM_018085	IPO9	importin 9 [HGNC Symbol;Acc:19425]
NM_018097	HAUS2	HAUS augmin-like complex, subunit 2 [HGNC Symbol;Acc:25530]
NM_018111	C19orf73	chromosome 19 open reading frame 73 [HGNC Symbol;Acc:25534]
NM_018151	RIF1	RAP1 interacting factor homolog (yeast) [HGNC Symbol;Acc:23207]
NM_018178	GOLPH3L	golgi phosphoprotein 3-like [HGNC Symbol;Acc:24882]
NM_018181	ZNF532	zinc finger protein 532 [HGNC Symbol;Acc:30940]
NM_018183	SBNO1	strawberry notch homolog 1 (Drosophila) [HGNC Symbol;Acc:22973]
NM_018189	DPPA4	developmental pluripotency associated 4 [HGNC Symbol;Acc:19200]
NM_018196	TMLHE	trimethyllysine hydroxylase, epsilon [HGNC Symbol;Acc:18308]
NM_018212	ENAH	enabled homolog (Drosophila) [HGNC Symbol;Acc:18271]
NM_018225	SMU1	smu-1 suppressor of mec-8 and unc-52 homolog (C. elegans) [HGNC Symbol;Acc:18247]
NM_018227	UBA6	ubiquitin-like modifier activating enzyme 6 [HGNC Symbol;Acc:25581]
NM_018260	ZNF701	zinc finger protein 701 [HGNC Symbol;Acc:25597]
NM_018266	TMEM39A	transmembrane protein 39A [HGNC Symbol;Acc:25600]
NM_018283	NUDT15	nudix (nucleoside diphosphate linked moiety X)-type motif 15 [HGNC Symbol;Acc:23063]
NM_018289	VPS53	vacuolar protein sorting 53 homolog (S. cerevisiae) [HGNC Symbol;Acc:25608]
NM_018294	CWF19L1	CWF19-like 1, cell cycle control (S. pombe) [HGNC Symbol;Acc:25613]
NM_018306	TMEM40	transmembrane protein 40 [HGNC Symbol;Acc:25620]
NM_018313	PBRM1	polybromo 1 [HGNC Symbol;Acc:30064]
NM_018319	TDP1	tyrosyl-DNA phosphodiesterase 1 [HGNC Symbol;Acc:18884]
NM_018322	SAYSD1	SAYSVFN motif domain containing 1 [HGNC Symbol;Acc:21025]
NM_018332	DDX19A	DEAD (Asp-Glu-Ala-Asp) box polypeptide 19A [HGNC Symbol;Acc:25628]
NM_018343	RIOK2	RIO kinase 2 (yeast) [HGNC Symbol;Acc:18999]
NM_018378	FBXL8	F-box and leucine-rich repeat protein 8 [HGNC Symbol;Acc:17875]
NM_018383	WDR33	WD repeat domain 33 [HGNC Symbol;Acc:25651]
NM_018384	GIMAP5	GTPase, IMAP family member 5 [HGNC Symbol;Acc:18005]
NM_018389	SLC35C1	solute carrier family 35, member C1 [HGNC Symbol;Acc:20197]
NM_018394	ABHD10	abhydrolase domain containing 10 [HGNC Symbol;Acc:25656]
NM_018397	CHDH	choline dehydrogenase [HGNC Symbol;Acc:24288]
NM_018407	LAPTM4B	lysosomal protein transmembrane 4 beta [HGNC Symbol;Acc:13646]
NM_018420	SLC22A15	solute carrier family 22, member 15 [HGNC Symbol;Acc:20301]
NM_018425	PI4K2A	phosphatidylinositol 4-kinase type 2 alpha [HGNC Symbol;Acc:30031]
NM_018438	FBXO6	F-box protein 6 [HGNC Symbol;Acc:13585]
NM_018565	SERINC2	serine incorporator 2 [HGNC Symbol;Acc:23231]
NM_018569	AP1AR	adaptor-related protein complex 1 associated regulatory protein [HGNC Symbol;Acc:28808]
NM_018638	ETNK1	ethanolamine kinase 1 [HGNC Symbol;Acc:24649]
NM_018672	ABCA5	ATP-binding cassette, sub-family A (ABC1), member 5 [HGNC Symbol;Acc:35]
NM_018689	KIAA1199	KIAA1199 [HGNC Symbol;Acc:29213]
NM_018700	TRIM36	tripartite motif containing 36 [HGNC Symbol;Acc:16280]
NM_018706	DHTKD1	dehydrogenase E1 and transketolase domain containing 1 [HGNC Symbol;Acc:23537]
NM_018715	RCC2	regulator of chromosome condensation 2 [HGNC Symbol;Acc:30297]
NM_018718	CEP41	centrosomal protein 41kDa [HGNC Symbol;Acc:12370]
NM_018725	IL17RB	interleukin 17 receptor B [HGNC Symbol;Acc:18015]
NM_018930	PCDHB10	protocadherin beta 10 [HGNC Symbol;Acc:8681]
NM_018943	TUBA8	tubulin, alpha 8 [HGNC Symbol;Acc:12410]
NM_018972	GDAP1	ganglioside induced differentiation associated protein 1 [HGNC Symbol;Acc:15968]
NM_019008	SMCR7L	Smith-Magenis syndrome chromosome region, candidate 7-like [HGNC Symbol;Acc:25979]
NM_019012	PLEKHA5	pleckstrin homology domain containing, family A member 5 [HGNC Symbol;Acc:30036]
NM_019080	NDFIP2	Nedd4 family interacting protein 2 [HGNC Symbol;Acc:18537]
NM_019101	APOM	apolipoprotein M [HGNC Symbol;Acc:13916]
NM_019596	C21orf62	chromosome 21 open reading frame 62 [HGNC Symbol;Acc:1305]
NM_019604	CRTAM	cytotoxic and regulatory T cell molecule [HGNC Symbol;Acc:24313]
NM_020041	SLC2A9	solute carrier family 2 (facilitated glucose transporter), member 9 [HGNC Symbol;Acc:13446]
NM_020066	FMN2	formin 2 [HGNC Symbol;Acc:14074]
NM_020235	BBX	bobby sox homolog (Drosophila) [HGNC Symbol;Acc:14422]
NM_020239	CDC42SE1	CDC42 small effector 1 [HGNC Symbol;Acc:17719]
NM_020340	KIAA1244	KIAA1244 [HGNC Symbol;Acc:21213]
NM_020356	CASS4	Cas scaffolding protein family member 4 [HGNC Symbol;Acc:15878]
NM_020363	DAZ2	deleted in azoospermia 2 [HGNC Symbol;Acc:15964]
NM_020364	DAZ3	deleted in azoospermia 3 [HGNC Symbol;Acc:15965]
NM_020367	PARP11	poly (ADP-ribose) polymerase family, member 11 [HGNC Symbol;Acc:1186]
NM_020384	CLDN2	claudin 2 [HGNC Symbol;Acc:2041]
NM_020403	PCDH9	protocadherin 9 [HGNC Symbol;Acc:8661]
NM_020420	DAZ4	deleted in azoospermia 4 [HGNC Symbol;Acc:15966]
NM_020452	ATP8B2	ATPase, aminophospholipid transporter, class I, type 8B, member 2 [HGNC Symbol;Acc:13534]
NM_020456	SPRYD7	SPRY domain containing 7 [HGNC Symbol;Acc:14297]
NM_020464	NHSL1	NHS-like 1 [HGNC Symbol;Acc:21021]
NM_020474	GALNT1	UDP-N-acetyl-alpha-D-galactosamine:polypeptide N-acetylgalactosaminyltransferase 1 (GalNAc-T1) [HGNC Symbol;Acc:4123]
NM_020478	ANK1	ankyrin 1, erythrocytic [HGNC Symbol;Acc:492]
NM_020480	ANK1	ankyrin 1, erythrocytic [HGNC Symbol;Acc:492]
NM_020525	IL22	interleukin 22 [HGNC Symbol;Acc:14900]
NM_020632	ATP6V0A4	ATPase, H+ transporting, lysosomal V0 subunit a4 [HGNC Symbol;Acc:866]
NM_020672	S100A14	S100 calcium binding protein A14 [HGNC Symbol;Acc:18901]
NM_020696	KIAA1143	KIAA1143 [HGNC Symbol;Acc:29198]
NM_020700	PPM1H	protein phosphatase, Mg2+/Mn2+ dependent, 1H [HGNC Symbol;Acc:18583]
NM_020718	USP31	ubiquitin specific peptidase 31 [HGNC Symbol;Acc:20060]
NM_020754	ARHGAP31	Rho GTPase activating protein 31 [HGNC Symbol;Acc:29216]
NM_020760	HECW2	HECT, C2 and WW domain containing E3 ubiquitin protein ligase 2 [HGNC Symbol;Acc:29853]
NM_020775	KIAA1324	KIAA1324 [HGNC Symbol;Acc:29618]
NM_020791	TAOK1	TAO kinase 1 [HGNC Symbol;Acc:29259]
NM_020792	NCEH1	neutral cholesterol ester hydrolase 1 [HGNC Symbol;Acc:29260]
NM_020802	KIAA1377	KIAA1377 [HGNC Symbol;Acc:29264]
NM_020804	PACSIN1	protein kinase C and casein kinase substrate in neurons 1 [HGNC Symbol;Acc:8570]
NM_020811	CARNS1	carnosine synthase 1 [HGNC Symbol;Acc:29268]
NM_020814	2014-03-04	membrane-associated ring finger (C3HC4) 4, E3 ubiquitin protein ligase [HGNC Symbol;Acc:29269]
NM_020827	KIAA1430	KIAA1430 [HGNC Symbol;Acc:29276]
NM_020846	SLAIN2	SLAIN motif family, member 2 [HGNC Symbol;Acc:29282]
NM_020861	ZBTB2	zinc finger and BTB domain containing 2 [HGNC Symbol;Acc:20868]
NM_020883	ZSWIM5	zinc finger, SWIM-type containing 5 [HGNC Symbol;Acc:29299]
NM_020910	KIAA1549	KIAA1549 [HGNC Symbol;Acc:22219]
NM_020936	DDX55	DEAD (Asp-Glu-Ala-Asp) box polypeptide 55 [HGNC Symbol;Acc:20085]
NM_020948	MIER1	mesoderm induction early response 1 homolog (Xenopus laevis) [HGNC Symbol;Acc:29657]
NM_020949	SLC7A14	solute carrier family 7 (orphan transporter), member 14 [HGNC Symbol;Acc:29326]
NM_020950	KIAA1614	KIAA1614 [HGNC Symbol;Acc:29327]
NM_020954	RNF213	ring finger protein 213 [HGNC Symbol;Acc:14539]
NM_020960	GPR107	G protein-coupled receptor 107 [HGNC Symbol;Acc:17830]
NM_020962	IGDCC4	immunoglobulin superfamily, DCC subclass, member 4 [HGNC Symbol;Acc:13770]
NM_020971	SPTBN4	spectrin, beta, non-erythrocytic 4 [HGNC Symbol;Acc:14896]
NM_020988	GNAO1	guanine nucleotide binding protein (G protein), alpha activating activity polypeptide O [HGNC Symbol;Acc:4389]
NM_021046	KRTAP5-8	keratin associated protein 5-8 [HGNC Symbol;Acc:23603]
NM_021069	SORBS2	sorbin and SH3 domain containing 2 [HGNC Symbol;Acc:24098]
NM_021071	ART4	ADP-ribosyltransferase 4 (Dombrock blood group) [HGNC Symbol;Acc:726]
NM_021082	SLC15A2	solute carrier family 15 (H+/peptide transporter), member 2 [HGNC Symbol;Acc:10921]
NM_021094	SLCO1A2	solute carrier organic anion transporter family, member 1A2 [HGNC Symbol;Acc:10956]
NM_021095	SLC5A6	solute carrier family 5 (sodium-dependent vitamin transporter), member 6 [HGNC Symbol;Acc:11041]
NM_021096	CACNA1I	calcium channel, voltage-dependent, T type, alpha 1I subunit [HGNC Symbol;Acc:1396]
NM_021130	PPIA	peptidylprolyl isomerase A (cyclophilin A) [HGNC Symbol;Acc:9253]
NM_021140	KDM6A	lysine (K)-specific demethylase 6A [HGNC Symbol;Acc:12637]
NM_021150	GRIP1	glutamate receptor interacting protein 1 [HGNC Symbol;Acc:18708]
NM_021159	RAP1GDS1	RAP1, GTP-GDP dissociation stimulator 1 [HGNC Symbol;Acc:9859]
NM_021599	ADAMTS2	ADAM metallopeptidase with thrombospondin type 1 motif, 2 [HGNC Symbol;Acc:218]
NM_021615	CHST6	carbohydrate (N-acetylglucosamine 6-O) sulfotransferase 6 [HGNC Symbol;Acc:6938]
NM_021629	GNB4	guanine nucleotide binding protein (G protein), beta polypeptide 4 [HGNC Symbol;Acc:20731]
NM_021642	FCGR2A	Fc fragment of IgG, low affinity IIa, receptor (CD32) [HGNC Symbol;Acc:3616]
NM_021648	TSPYL4	TSPY-like 4 [HGNC Symbol;Acc:21559]
NM_021722	ADAM22	ADAM metallopeptidase domain 22 [HGNC Symbol;Acc:201]
NM_021723	ADAM22	ADAM metallopeptidase domain 22 [HGNC Symbol;Acc:201]
NM_021813	BACH2	BTB and CNC homology 1, basic leucine zipper transcription factor 2 [HGNC Symbol;Acc:14078]
NM_021904	GABBR1	gamma-aminobutyric acid (GABA) B receptor, 1 [HGNC Symbol;Acc:4070]
NM_021911	GABRB2	gamma-aminobutyric acid (GABA) A receptor, beta 2 [HGNC Symbol;Acc:4082]
NM_021913	AXL	AXL receptor tyrosine kinase [HGNC Symbol;Acc:905]
NM_021915	ZNF69	zinc finger protein 69 [HGNC Symbol;Acc:13138]
NM_021936	PAPPA2	pappalysin 2 [HGNC Symbol;Acc:14615]
NM_021946	BCORL1	BCL6 corepressor-like 1 [HGNC Symbol;Acc:25657]
NM_021948	BCAN	brevican [HGNC Symbol;Acc:23059]
NM_021977	SLC22A3	solute carrier family 22 (extraneuronal monoamine transporter), member 3 [HGNC Symbol;Acc:10967]
NM_022054	KCNK13	potassium channel, subfamily K, member 13 [HGNC Symbol;Acc:6275]
NM_022060	ABHD4	abhydrolase domain containing 4 [HGNC Symbol;Acc:20154]
NM_022067	VIPAS39	VPS33B interacting protein, apical-basolateral polarity regulator, spe-39 homolog [HGNC Symbol;Acc:20347]
NM_022075	CERS2	ceramide synthase 2 [HGNC Symbol;Acc:14076]
NM_022096	ANKRD5	ankyrin repeat domain 5 [HGNC Symbol;Acc:15803]
NM_022101	CXorf56	chromosome X open reading frame 56 [HGNC Symbol;Acc:26239]
NM_022106	FAM217B	family with sequence similarity 217, member B [HGNC Symbol;Acc:16170]
NM_022111	CLSPN	claspin [HGNC Symbol;Acc:19715]
NM_022114	PRDM16	PR domain containing 16 [HGNC Symbol;Acc:14000]
NM_022167	XYLT2	xylosyltransferase II [HGNC Symbol;Acc:15517]
NM_022172	PC	pyruvate carboxylase [HGNC Symbol;Acc:8636]
NM_022307	ICA1	islet cell autoantigen 1, 69kDa [HGNC Symbol;Acc:5343]
NM_022344	C17orf75	chromosome 17 open reading frame 75 [HGNC Symbol;Acc:30173]
NM_022347	IFRG15	interferon alpha responsive protein isoform a [RefSeq peptide;Acc:NP_071742]
NM_022455	NSD1	nuclear receptor binding SET domain protein 1 [HGNC Symbol;Acc:14234]
NM_022465	IKZF4	IKAROS family zinc finger 4 (Eos) [HGNC Symbol;Acc:13179]
NM_022470	ZMAT3	zinc finger, matrin-type 3 [HGNC Symbol;Acc:29983]
NM_022483	C5orf28	chromosome 5 open reading frame 28 [HGNC Symbol;Acc:26139]
NM_022487	NA	NA
NM_022552	DNMT3A	DNA (cytosine-5-)-methyltransferase 3 alpha [HGNC Symbol;Acc:2978]
NM_022570	CLEC7A	C-type lectin domain family 7, member A [HGNC Symbol;Acc:14558]
NM_022574	GIGYF1	GRB10 interacting GYF protein 1 [HGNC Symbol;Acc:9126]
NM_022737	LPPR2	Lipid phosphate phosphatase-related protein type 2 [UniProtKB/Swiss-Prot;Acc:Q96GM1]
NM_022748	TNS3	tensin 3 [HGNC Symbol;Acc:21616]
NM_022769	CRTC3	CREB regulated transcription coactivator 3 [HGNC Symbol;Acc:26148]
NM_022895	C12orf43	chromosome 12 open reading frame 43 [HGNC Symbol;Acc:25719]
NM_022896	LPIN3	lipin 3 [HGNC Symbol;Acc:14451]
NM_023002	HAPLN4	hyaluronan and proteoglycan link protein 4 [HGNC Symbol;Acc:31357]
NM_023076	UNKL	unkempt homolog (Drosophila)-like [HGNC Symbol;Acc:14184]
NM_023077	SELRC1	Sel1 repeat containing 1 [HGNC Symbol;Acc:25716]
NM_023934	FUNDC2	FUN14 domain containing 2 [HGNC Symbol;Acc:24925]
NM_023943	TMEM108	transmembrane protein 108 [HGNC Symbol;Acc:28451]
NM_024080	TRPM8	transient receptor potential cation channel, subfamily M, member 8 [HGNC Symbol;Acc:17961]
NM_024313	NOL12	nucleolar protein 12 [HGNC Symbol;Acc:28585]
NM_024326	FBXL15	F-box and leucine-rich repeat protein 15 [HGNC Symbol;Acc:28155]
NM_024345	DCAF10	DDB1 and CUL4 associated factor 10 [HGNC Symbol;Acc:23686]
NM_024423	DSC3	desmocollin 3 [HGNC Symbol;Acc:3037]
NM_024524	ATP13A3	ATPase type 13A3 [HGNC Symbol;Acc:24113]
NM_024535	CORO7	coronin 7 [HGNC Symbol;Acc:26161]
NM_024558	METTL21D	methyltransferase like 21D [HGNC Symbol;Acc:20352]
NM_024589	ROGDI	rogdi homolog (Drosophila) [HGNC Symbol;Acc:29478]
NM_024592	SRD5A3	steroid 5 alpha-reductase 3 [HGNC Symbol;Acc:25812]
NM_024602	HECTD3	HECT domain containing E3 ubiquitin protein ligase 3 [HGNC Symbol;Acc:26117]
NM_024612	DHX40	DEAH (Asp-Glu-Ala-His) box polypeptide 40 [HGNC Symbol;Acc:18018]
NM_024617	ZCCHC6	zinc finger, CCHC domain containing 6 [HGNC Symbol;Acc:25817]
NM_024637	GAL3ST4	galactose-3-O-sulfotransferase 4 [HGNC Symbol;Acc:24145]
NM_024646	ZYG11B	zyg-11 homolog B (C. elegans) [HGNC Symbol;Acc:25820]
NM_024648	OGFOD3	2-oxoglutarate and iron-dependent oxygenase domain containing 3 [HGNC Symbol;Acc:26174]
NM_024656	GLT25D1	glycosyltransferase 25 domain containing 1 [HGNC Symbol;Acc:26182]
NM_024658	IPO4	importin 4 [HGNC Symbol;Acc:19426]
NM_024670	SUV39H2	suppressor of variegation 3-9 homolog 2 (Drosophila) [HGNC Symbol;Acc:17287]
NM_024770	NA	NA
NM_024781	CCDC102B	coiled-coil domain containing 102B [HGNC Symbol;Acc:26295]
NM_024798	SNX22	sorting nexin 22 [HGNC Symbol;Acc:16315]
NM_024809	TCTN2	tectonic family member 2 [HGNC Symbol;Acc:25774]
NM_024819	DCAKD	dephospho-CoA kinase domain containing [HGNC Symbol;Acc:26238]
NM_024889	PLEKHS1	pleckstrin homology domain containing, family S member 1 [HGNC Symbol;Acc:26285]
NM_024945	RMI1	RMI1, RecQ mediated genome instability 1, homolog (S. cerevisiae) [HGNC Symbol;Acc:25764]
NM_024947	PHC3	polyhomeotic homolog 3 (Drosophila) [HGNC Symbol;Acc:15682]
NM_024959	SLC24A6	solute carrier family 24 (sodium/lithium/calcium exchanger), member 6 [HGNC Symbol;Acc:26175]
NM_024989	PGAP1	post-GPI attachment to proteins 1 [HGNC Symbol;Acc:25712]
NM_024991	SORBS1	sorbin and SH3 domain containing 1 [HGNC Symbol;Acc:14565]
NM_025115	TTI2	TELO2 interacting protein 2 [HGNC Symbol;Acc:26262]
NM_025136	OPA3	optic atrophy 3 (autosomal recessive, with chorea and spastic paraplegia) [HGNC Symbol;Acc:8142]
NM_025142	TAOK1	TAO kinase 1 [HGNC Symbol;Acc:29259]
NM_025151	RAB11FIP1	RAB11 family interacting protein 1 (class I) [HGNC Symbol;Acc:30265]
NM_025158	RUFY1	RUN and FYVE domain containing 1 [HGNC Symbol;Acc:19760]
NM_025159	CXorf21	chromosome X open reading frame 21 [HGNC Symbol;Acc:25667]
NM_025164	SIK3	SIK family kinase 3 [HGNC Symbol;Acc:29165]
NM_025189	ZNF430	zinc finger protein 430 [HGNC Symbol;Acc:20808]
NM_025190	NA	NA
NM_025219	DNAJC5	DnaJ (Hsp40) homolog, subfamily C, member 5 [HGNC Symbol;Acc:16235]
NM_025251	ARHGAP39	Rho GTPase activating protein 39 [HGNC Symbol;Acc:29351]
NM_030589	CYP2A7	cytochrome P450, family 2, subfamily A, polypeptide 7 [HGNC Symbol;Acc:2611]
NM_030594	CPEB1	cytoplasmic polyadenylation element binding protein 1 [HGNC Symbol;Acc:21744]
NM_030629	CMIP	c-Maf inducing protein [HGNC Symbol;Acc:24319]
NM_030674	SLC38A1	solute carrier family 38, member 1 [HGNC Symbol;Acc:13447]
NM_030771	CCDC34	coiled-coil domain containing 34 [HGNC Symbol;Acc:25079]
NM_030779	KCNH6	potassium voltage-gated channel, subfamily H (eag-related), member 6 [HGNC Symbol;Acc:18862]
NM_030787	CFHR5	complement factor H-related 5 [HGNC Symbol;Acc:24668]
NM_030789	HM13	histocompatibility (minor) 13 [HGNC Symbol;Acc:16435]
NM_030802	FAM117A	family with sequence similarity 117, member A [HGNC Symbol;Acc:24179]
NM_030810	TXNDC5	thioredoxin domain containing 5 (endoplasmic reticulum) [HGNC Symbol;Acc:21073]
NM_030816	ANKRD13C	ankyrin repeat domain 13C [HGNC Symbol;Acc:25374]
NM_030901	OR7A17	olfactory receptor, family 7, subfamily A, member 17 [HGNC Symbol;Acc:8363]
NM_030911	CDADC1	cytidine and dCMP deaminase domain containing 1 [HGNC Symbol;Acc:20299]
NM_030918	SNX27	sorting nexin family member 27 [HGNC Symbol;Acc:20073]
NM_030927	TSPAN14	tetraspanin 14 [HGNC Symbol;Acc:23303]
NM_030928	CDT1	chromatin licensing and DNA replication factor 1 [HGNC Symbol;Acc:24576]
NM_030961	TRIM56	tripartite motif containing 56 [HGNC Symbol;Acc:19028]
NM_030962	SBF2	SET binding factor 2 [HGNC Symbol;Acc:2135]
NM_031208	FAHD1	fumarylacetoacetate hydrolase domain containing 1 [HGNC Symbol;Acc:14169]
NM_031296	RAB33B	RAB33B, member RAS oncogene family [HGNC Symbol;Acc:16075]
NM_031371	ARID4B	AT rich interactive domain 4B (RBP1-like) [HGNC Symbol;Acc:15550]
NM_031407	HUWE1	E3 ubiquitin-protein ligase HUWE1 [RefSeq peptide;Acc:NP_113584]
NM_031427	DNAL1	dynein, axonemal, light chain 1 [HGNC Symbol;Acc:23247]
NM_031429	RTBDN	retbindin [HGNC Symbol;Acc:30310]
NM_031454	RP3-402G11.5	selenoprotein O [RefSeq peptide;Acc:NP_113642]
NM_031483	ITCH	itchy E3 ubiquitin protein ligase [HGNC Symbol;Acc:13890]
NM_031484	MARVELD1	MARVEL domain containing 1 [HGNC Symbol;Acc:28674]
NM_031486	ZNF484	zinc finger protein 484 [HGNC Symbol;Acc:23385]
NM_031845	MAP2	microtubule-associated protein 2 [HGNC Symbol;Acc:6839]
NM_031847	NA	NA
NM_031886	KCNA7	potassium voltage-gated channel, shaker-related subfamily, member 7 [HGNC Symbol;Acc:6226]
NM_031889	ENAM	enamelin [HGNC Symbol;Acc:3344]
NM_031895	CACNG8	calcium channel, voltage-dependent, gamma subunit 8 [HGNC Symbol;Acc:13628]
NM_031897	CACNG6	calcium channel, voltage-dependent, gamma subunit 6 [HGNC Symbol;Acc:13625]
NM_031914	SYT16	synaptotagmin XVI [HGNC Symbol;Acc:23142]
NM_032015	RNF26	ring finger protein 26 [HGNC Symbol;Acc:14646]
NM_032017	STK40	serine/threonine kinase 40 [HGNC Symbol;Acc:21373]
NM_032044	REG4	regenerating islet-derived family, member 4 [HGNC Symbol;Acc:22977]
NM_032102	NA	NA
NM_032103	PPP1R12B	protein phosphatase 1, regulatory subunit 12B [HGNC Symbol;Acc:7619]
NM_032104	PPP1R12B	protein phosphatase 1, regulatory subunit 12B [HGNC Symbol;Acc:7619]
NM_032132	HORMAD1	HORMA domain containing 1 [HGNC Symbol;Acc:25245]
NM_032146	ARL6	ADP-ribosylation factor-like 6 [HGNC Symbol;Acc:13210]
NM_032160	DSEL	dermatan sulfate epimerase-like [HGNC Symbol;Acc:18144]
NM_032180	FAM161A	family with sequence similarity 161, member A [HGNC Symbol;Acc:25808]
NM_032309	CHCHD5	coiled-coil-helix-coiled-coil-helix domain containing 5 [HGNC Symbol;Acc:17840]
NM_032333	FAM213A	family with sequence similarity 213, member A [HGNC Symbol;Acc:28651]
NM_032450	HEATR7A	HEAT repeat containing 7A [HGNC Symbol;Acc:26958]
NM_032453	ZNF527	zinc finger protein 527 [HGNC Symbol;Acc:29385]
NM_032457	NA	NA
NM_032493	AP1M1	adaptor-related protein complex 1, mu 1 subunit [HGNC Symbol;Acc:13667]
NM_032521	PARD6B	par-6 partitioning defective 6 homolog beta (C. elegans) [HGNC Symbol;Acc:16245]
NM_032550	AFAP1L2	actin filament associated protein 1-like 2 [HGNC Symbol;Acc:25901]
NM_032580	HES7	hairy and enhancer of split 7 (Drosophila) [HGNC Symbol;Acc:15977]
NM_032704	TUBA1C	tubulin, alpha 1c [HGNC Symbol;Acc:20768]
NM_032725	BUD13	BUD13 homolog (S. cerevisiae) [HGNC Symbol;Acc:28199]
NM_032728	PPAPDC3	phosphatidic acid phosphatase type 2 domain containing 3 [HGNC Symbol;Acc:28174]
NM_032756	HPDL	4-hydroxyphenylpyruvate dioxygenase-like [HGNC Symbol;Acc:28242]
NM_032779	CCDC142	coiled-coil domain containing 142 [HGNC Symbol;Acc:25889]
NM_032783	CBR4	carbonyl reductase 4 [HGNC Symbol;Acc:25891]
NM_032788	ZNF514	zinc finger protein 514 [HGNC Symbol;Acc:25894]
NM_032811	TBRG1	transforming growth factor beta regulator 1 [HGNC Symbol;Acc:29551]
NM_032814	RNFT2	ring finger protein, transmembrane 2 [HGNC Symbol;Acc:25905]
NM_032815	NFATC2IP	nuclear factor of activated T-cells, cytoplasmic, calcineurin-dependent 2 interacting protein [HGNC Symbol;Acc:25906]
NM_032818	ARHGEF39	Rho guanine nucleotide exchange factor (GEF) 39 [HGNC Symbol;Acc:25909]
NM_032828	ZNF587	zinc finger protein 587 [HGNC Symbol;Acc:30955]
NM_032838	ZNF566	zinc finger protein 566 [HGNC Symbol;Acc:25919]
NM_032842	TMEM209	transmembrane protein 209 [HGNC Symbol;Acc:21898]
NM_032869	NUDCD1	NudC domain containing 1 [HGNC Symbol;Acc:24306]
NM_032875	FBXL20	F-box and leucine-rich repeat protein 20 [HGNC Symbol;Acc:24679]
NM_032899	FAM83A	family with sequence similarity 83, member A [HGNC Symbol;Acc:28210]
NM_032949	PCDH8	protocadherin 8 [HGNC Symbol;Acc:8660]
NM_032997	ZWINT	ZW10 interactor [HGNC Symbol;Acc:13195]
NM_033023	PDGFA	platelet-derived growth factor alpha polypeptide [HGNC Symbol;Acc:8799]
NM_033050	SUCNR1	succinate receptor 1 [HGNC Symbol;Acc:4542]
NM_033055	HIAT1	hippocampus abundant transcript 1 [HGNC Symbol;Acc:23363]
NM_033056	PCDH15	protocadherin-related 15 [HGNC Symbol;Acc:14674]
NM_033064	ATCAY	ataxia, cerebellar, Cayman type [HGNC Symbol;Acc:779]
NM_033066	MPP4	membrane protein, palmitoylated 4 (MAGUK p55 subfamily member 4) [HGNC Symbol;Acc:13680]
NM_033088	STRIP1	striatin interacting protein 1 [HGNC Symbol;Acc:25916]
NM_033104	STON2	stonin 2 [HGNC Symbol;Acc:30652]
NM_033105	DNAJC5B	DnaJ (Hsp40) homolog, subfamily C, member 5 beta [HGNC Symbol;Acc:24138]
NM_033106	GALP	galanin-like peptide [HGNC Symbol;Acc:24840]
NM_033132	ZIC5	Zic family member 5 [HGNC Symbol;Acc:20322]
NM_033133	CNP	2',3'-cyclic nucleotide 3' phosphodiesterase [HGNC Symbol;Acc:2158]
NM_033197	BPIFB1	BPI fold containing family B, member 1 [HGNC Symbol;Acc:16108]
NM_033198	PIGS	phosphatidylinositol glycan anchor biosynthesis, class S [HGNC Symbol;Acc:14937]
NM_033225	CSMD1	CUB and Sushi multiple domains 1 [HGNC Symbol;Acc:14026]
NM_033239	PML	promyelocytic leukemia [HGNC Symbol;Acc:9113]
NM_033240	PML	promyelocytic leukemia [HGNC Symbol;Acc:9113]
NM_033244	PML	promyelocytic leukemia [HGNC Symbol;Acc:9113]
NM_033247	PML	promyelocytic leukemia [HGNC Symbol;Acc:9113]
NM_033250	PML	promyelocytic leukemia [HGNC Symbol;Acc:9113]
NM_033267	IRX2	iroquois homeobox 2 [HGNC Symbol;Acc:14359]
NM_033297	NLRP12	NLR family, pyrin domain containing 12 [HGNC Symbol;Acc:22938]
NM_033305	VPS13A	vacuolar protein sorting 13 homolog A (S. cerevisiae) [HGNC Symbol;Acc:1908]
NM_033319	CENPL	centromere protein L [HGNC Symbol;Acc:17879]
NM_033395	KIAA1731	KIAA1731 [HGNC Symbol;Acc:29366]
NM_033405	HELZ2	helicase with zinc finger 2, transcriptional coactivator [HGNC Symbol;Acc:30021]
NM_033410	ZNF764	zinc finger protein 764 [HGNC Symbol;Acc:28200]
NM_033452	TRIM47	tripartite motif containing 47 [HGNC Symbol;Acc:19020]
NM_033546	MYL12B	myosin, light chain 12B, regulatory [HGNC Symbol;Acc:29827]
NM_033657	DAP3	death associated protein 3 [HGNC Symbol;Acc:2673]
NM_033668	ITGB1	integrin, beta 1 (fibronectin receptor, beta polypeptide, antigen CD29 includes MDF2, MSK12) [HGNC Symbol;Acc:6153]
NM_052811	TRIM13	tripartite motif containing 13 [HGNC Symbol;Acc:9976]
NM_052813	CARD9	caspase recruitment domain family, member 9 [HGNC Symbol;Acc:16391]
NM_052814	CARD9	caspase recruitment domain family, member 9 [HGNC Symbol;Acc:16391]
NM_052820	CORO2A	coronin, actin binding protein, 2A [HGNC Symbol;Acc:2255]
NM_052831	SLC18B1	solute carrier family 18, subfamily B, member 1 [HGNC Symbol;Acc:21573]
NM_052834	WDR7	WD repeat domain 7 [HGNC Symbol;Acc:13490]
NM_052836	CDH23	cadherin-related 23 [HGNC Symbol;Acc:13733]
NM_052845	MMAB	methylmalonic aciduria (cobalamin deficiency) cblB type [HGNC Symbol;Acc:19331]
NM_052854	CREB3L1	cAMP responsive element binding protein 3-like 1 [HGNC Symbol;Acc:18856]
NM_052882	ZIM3	zinc finger, imprinted 3 [HGNC Symbol;Acc:16366]
NM_052893	BTBD9	BTB (POZ) domain containing 9 [HGNC Symbol;Acc:21228]
NM_052896	CSMD2	CUB and Sushi multiple domains 2 [HGNC Symbol;Acc:19290]
NM_052904	KLHL32	kelch-like 32 (Drosophila) [HGNC Symbol;Acc:21221]
NM_052906	ELFN2	extracellular leucine-rich repeat and fibronectin type III domain containing 2 [HGNC Symbol;Acc:29396]
NM_052917	GALNT13	UDP-N-acetyl-alpha-D-galactosamine:polypeptide N-acetylgalactosaminyltransferase 13 (GalNAc-T13) [HGNC Symbol;Acc:23242]
NM_052923	SCAND3	SCAN domain containing 3 [HGNC Symbol;Acc:13851]
NM_052928	SMYD4	SET and MYND domain containing 4 [HGNC Symbol;Acc:21067]
NM_052941	GBP4	guanylate binding protein 4 [HGNC Symbol;Acc:20480]
NM_052947	ALPK2	alpha-kinase 2 [HGNC Symbol;Acc:20565]
NM_052950	WDFY2	WD repeat and FYVE domain containing 2 [HGNC Symbol;Acc:20482]
NM_052959	PANX3	pannexin 3 [HGNC Symbol;Acc:20573]
NM_052972	LRG1	leucine-rich alpha-2-glycoprotein 1 [HGNC Symbol;Acc:29480]
NM_052978	TRIM9	tripartite motif containing 9 [HGNC Symbol;Acc:16288]
NM_053016	PALM2	paralemmin 2 [HGNC Symbol;Acc:15845]
NM_053024	PFN2	profilin 2 [HGNC Symbol;Acc:8882]
NM_053043	RBM33	RNA binding motif protein 33 [HGNC Symbol;Acc:27223]
NM_053051	CNTROB	centrobin, centrosomal BRCA2 interacting protein [HGNC Symbol;Acc:29616]
NM_054024	MIA2	melanoma inhibitory activity 2 [HGNC Symbol;Acc:18432]
NM_054111	IP6K3	inositol hexakisphosphate kinase 3 [HGNC Symbol;Acc:17269]
NM_057175	NAA15	N(alpha)-acetyltransferase 15, NatA auxiliary subunit [HGNC Symbol;Acc:30782]
NM_058169	LOH12CR1	loss of heterozygosity, 12, chromosomal region 1 [HGNC Symbol;Acc:17950]
NM_058206	SPAG11B	sperm associated antigen 11B [HGNC Symbol;Acc:14534]
NM_058207	SPAG11B	sperm associated antigen 11B [HGNC Symbol;Acc:14534]
NM_058229	FBXO32	F-box protein 32 [HGNC Symbol;Acc:16731]
NM_078467	CDKN1A	cyclin-dependent kinase inhibitor 1A (p21, Cip1) [HGNC Symbol;Acc:1784]
NM_078470	COX15	cytochrome c oxidase assembly homolog 15 (yeast) [HGNC Symbol;Acc:2263]
NM_078483	SLC36A1	solute carrier family 36 (proton/amino acid symporter), member 1 [HGNC Symbol;Acc:18761]
NM_078488	VNN2	vanin 2 [HGNC Symbol;Acc:12706]
NM_079420	MYL1	myosin, light chain 1, alkali; skeletal, fast [HGNC Symbol;Acc:7582]
NM_079422	MYL1	myosin, light chain 1, alkali; skeletal, fast [HGNC Symbol;Acc:7582]
[truncated: 996 more rows]

## Sheet: LARP1-bound in mTOR inactive
Non-translation-associated genes				Translation-associated genes				Ribosomal protein-encoding genes
RefSeq	Gene Name	Gene Description		RefSeq	Gene Name	Gene Description		RefSeq	Gene Name	Gene Description
NM_000017	ACADS	acyl-CoA dehydrogenase, C-2 to C-3 short chain [HGNC Symbol;Acc:90]		NM_000020	ACVRL1	activin A receptor type II-like 1 [HGNC Symbol;Acc:175]		NM_000661	RPL9	ribosomal protein L9 [HGNC Symbol;Acc:10369]
NM_000028	AGL	amylo-alpha-1, 6-glucosidase, 4-alpha-glucanotransferase [HGNC Symbol;Acc:321]		NM_000046	ARSB	arylsulfatase B [HGNC Symbol;Acc:714]		NM_000968	RPL4	ribosomal protein L4 [HGNC Symbol;Acc:10353]
NM_000037	ANK1	ankyrin 1, erythrocytic [HGNC Symbol;Acc:492]		NM_000088	COL1A1	collagen, type I, alpha 1 [HGNC Symbol;Acc:2197]		NM_000970	RPL6	ribosomal protein L6 [HGNC Symbol;Acc:10362]
NM_000053	ATP7B	ATPase, Cu++ transporting, beta polypeptide [HGNC Symbol;Acc:870]		NM_000133	F9	coagulation factor IX [HGNC Symbol;Acc:3551]		NM_000972	RPL7A	ribosomal protein L7a [HGNC Symbol;Acc:10364]
NM_000056	BCKDHB	branched chain keto acid dehydrogenase E1, beta polypeptide [HGNC Symbol;Acc:987]		NM_000140	FECH	ferrochelatase [HGNC Symbol;Acc:3647]		NM_000975	RPL11	ribosomal protein L11 [HGNC Symbol;Acc:10301]
NM_000068	CACNA1A	calcium channel, voltage-dependent, P/Q type, alpha 1A subunit [HGNC Symbol;Acc:1388]		NM_000176	NR3C1	nuclear receptor subfamily 3, group C, member 1 (glucocorticoid receptor) [HGNC Symbol;Acc:7978]		NM_000977	RPL13	ribosomal protein L13 [HGNC Symbol;Acc:10303]
NM_000073	CD3G	CD3g molecule, gamma (CD3-TCR complex) [HGNC Symbol;Acc:1675]		NM_000254	MTR	5-methyltetrahydrofolate-homocysteine methyltransferase [HGNC Symbol;Acc:7468]		NM_000979	RPL18	ribosomal protein L18 [HGNC Symbol;Acc:10310]
NM_000081	LYST	lysosomal trafficking regulator [HGNC Symbol;Acc:1968]		NM_000267	NF1	neurofibromin 1 [HGNC Symbol;Acc:7765]		NM_000982	RPL21	ribosomal protein L21 [HGNC Symbol;Acc:10313]
NM_000084	CLCN5	chloride channel, voltage-sensitive 5 [HGNC Symbol;Acc:2023]		NM_000268	NF2	neurofibromin 2 (merlin) [HGNC Symbol;Acc:7773]		NM_000983	RPL22	ribosomal protein L22 [HGNC Symbol;Acc:10315]
NM_000090	COL3A1	collagen, type III, alpha 1 [HGNC Symbol;Acc:2201]		NM_000283	PDE6B	phosphodiesterase 6B, cGMP-specific, rod, beta [HGNC Symbol;Acc:8786]		NM_000984	RPL23A	ribosomal protein L23a [HGNC Symbol;Acc:10317]
NM_000112	SLC26A2	solute carrier family 26 (sulfate transporter), member 2 [HGNC Symbol;Acc:10994]		NM_000314	PTEN	phosphatase and tensin homolog [HGNC Symbol;Acc:9588]		NM_000987	RPL26	ribosomal protein L26 [HGNC Symbol;Acc:10327]
NM_000117	EMD	emerin [HGNC Symbol;Acc:3331]		NM_000344	SMN1	survival of motor neuron 1, telomeric [HGNC Symbol;Acc:11117]		NM_000988	RPL27	ribosomal protein L27 [HGNC Symbol;Acc:10328]
NM_000238	KCNH2	potassium voltage-gated channel, subfamily H (eag-related), member 2 [HGNC Symbol;Acc:6251]		NM_000345	NA	NA		NM_000989	RPL30	ribosomal protein L30 [HGNC Symbol;Acc:10333]
NM_000243	MEFV	Mediterranean fever [HGNC Symbol;Acc:6998]		NM_000353	TAT	tyrosine aminotransferase [HGNC Symbol;Acc:11573]		NM_000990	RPL27A	ribosomal protein L27a [HGNC Symbol;Acc:10329]
NM_000276	OCRL	oculocerebrorenal syndrome of Lowe [HGNC Symbol;Acc:8108]		NM_000454	SOD1	superoxide dismutase 1, soluble [HGNC Symbol;Acc:11179]		NM_000992	RPL29	ribosomal protein L29 [HGNC Symbol;Acc:10331]
NM_000307	POU3F4	POU class 3 homeobox 4 [HGNC Symbol;Acc:9217]		NM_000457	HNF4A	hepatocyte nuclear factor 4, alpha [HGNC Symbol;Acc:5024]		NM_000993	RPL31	ribosomal protein L31 [HGNC Symbol;Acc:10334]
NM_000343	SLC5A1	solute carrier family 5 (sodium/glucose cotransporter), member 1 [HGNC Symbol;Acc:11036]		NM_000521	HEXB	hexosaminidase B (beta polypeptide) [HGNC Symbol;Acc:4879]		NM_000994	RPL32	ribosomal protein L32 [HGNC Symbol;Acc:10336]
NM_000365	TPI1	triosephosphate isomerase 1 [HGNC Symbol;Acc:12009]		NM_000546	TP53	tumor protein p53 [HGNC Symbol;Acc:11998]		NM_000997	RPL37	ribosomal protein L37 [HGNC Symbol;Acc:10347]
NM_000391	TPP1	tripeptidyl peptidase I [HGNC Symbol;Acc:2073]		NM_000554	CRX	cone-rod homeobox [HGNC Symbol;Acc:2383]		NM_000998	RPL37A	ribosomal protein L37a [HGNC Symbol;Acc:10348]
NM_000393	COL5A2	collagen, type V, alpha 2 [HGNC Symbol;Acc:2210]		NM_000618	IGF1	insulin-like growth factor 1 (somatomedin C) [HGNC Symbol;Acc:5464]		NM_000999	RPL38	ribosomal protein L38 [HGNC Symbol;Acc:10349]
NM_000398	CYB5R3	cytochrome b5 reductase 3 [HGNC Symbol;Acc:2873]		NM_000661	RPL9	ribosomal protein L9 [HGNC Symbol;Acc:10369]		NM_001000	RPL39	ribosomal protein L39 [HGNC Symbol;Acc:10350]
NM_000406	GNRHR	gonadotropin-releasing hormone receptor [HGNC Symbol;Acc:4421]		NM_000684	ADRB1	adrenoceptor beta 1 [HGNC Symbol;Acc:285]		NM_001002	RPLP0	ribosomal protein, large, P0 [HGNC Symbol;Acc:10371]
NM_000441	SLC26A4	solute carrier family 26, member 4 [HGNC Symbol;Acc:8818]		NM_000687	AHCY	adenosylhomocysteinase [HGNC Symbol;Acc:343]		NM_001003	RPLP1	ribosomal protein, large, P1 [HGNC Symbol;Acc:10372]
NM_000451	SHOX	short stature homeobox [HGNC Symbol;Acc:10853]		NM_000724	CACNB2	calcium channel, voltage-dependent, beta 2 subunit [HGNC Symbol;Acc:1402]		NM_001004	RPLP2	ribosomal protein, large, P2 [HGNC Symbol;Acc:10377]
NM_000453	SLC5A5	solute carrier family 5 (sodium iodide symporter), member 5 [HGNC Symbol;Acc:11040]		NM_000963	PTGS2	prostaglandin-endoperoxide synthase 2 (prostaglandin G/H synthase and cyclooxygenase) [HGNC Symbol;Acc:9605]		NM_001006	RPS3A	ribosomal protein S3A [HGNC Symbol;Acc:10421]
NM_000510	FSHB	follicle stimulating hormone, beta polypeptide [HGNC Symbol;Acc:3964]		NM_000968	RPL4	ribosomal protein L4 [HGNC Symbol;Acc:10353]		NM_001007	RPS4X	ribosomal protein S4, X-linked [HGNC Symbol;Acc:10424]
NM_000511	FUT2	fucosyltransferase 2 (secretor status included) [HGNC Symbol;Acc:4013]		NM_000970	RPL6	ribosomal protein L6 [HGNC Symbol;Acc:10362]		NM_001007073	RPL32	ribosomal protein L32 [HGNC Symbol;Acc:10336]
NM_000529	MC2R	melanocortin 2 receptor (adrenocorticotropic hormone) [HGNC Symbol;Acc:6930]		NM_000972	RPL7A	ribosomal protein L7a [HGNC Symbol;Acc:10364]		NM_001007074	RPL32	ribosomal protein L32 [HGNC Symbol;Acc:10336]
NM_000551	VHL	von Hippel-Lindau tumor suppressor, E3 ubiquitin protein ligase [HGNC Symbol;Acc:12687]		NM_000975	RPL11	ribosomal protein L11 [HGNC Symbol;Acc:10301]		NM_001009	RPS5	ribosomal protein S5 [HGNC Symbol;Acc:10426]
NM_000552	VWF	von Willebrand factor [HGNC Symbol;Acc:12726]		NM_000977	RPL13	ribosomal protein L13 [HGNC Symbol;Acc:10303]		NM_001010	RPS6	ribosomal protein S6 [HGNC Symbol;Acc:10429]
NM_000599	IGFBP5	insulin-like growth factor binding protein 5 [HGNC Symbol;Acc:5474]		NM_000979	RPL18	ribosomal protein L18 [HGNC Symbol;Acc:10310]		NM_001011	RPS7	ribosomal protein S7 [HGNC Symbol;Acc:10440]
NM_000629	IFNAR1	interferon (alpha, beta and omega) receptor 1 [HGNC Symbol;Acc:5432]		NM_000982	RPL21	ribosomal protein L21 [HGNC Symbol;Acc:10313]		NM_001012	RPS8	ribosomal protein S8 [HGNC Symbol;Acc:10441]
NM_000635	RFX2	regulatory factor X, 2 (influences HLA class II expression) [HGNC Symbol;Acc:9983]		NM_000983	RPL22	ribosomal protein L22 [HGNC Symbol;Acc:10315]		NM_001012321	RPSA	ribosomal protein SA [HGNC Symbol;Acc:6502]
NM_000642	AGL	amylo-alpha-1, 6-glucosidase, 4-alpha-glucanotransferase [HGNC Symbol;Acc:321]		NM_000984	RPL23A	ribosomal protein L23a [HGNC Symbol;Acc:10317]		NM_001015	RPS11	ribosomal protein S11 [HGNC Symbol;Acc:10384]
NM_000643	AGL	amylo-alpha-1, 6-glucosidase, 4-alpha-glucanotransferase [HGNC Symbol;Acc:321]		NM_000985	RPL17-C18ORF32	60S ribosomal protein L17 isoform a [RefSeq peptide;Acc:NP_000976]		NM_001016	RPS12	ribosomal protein S12 [HGNC Symbol;Acc:10385]
NM_000644	AGL	amylo-alpha-1, 6-glucosidase, 4-alpha-glucanotransferase [HGNC Symbol;Acc:321]		NM_000987	RPL26	ribosomal protein L26 [HGNC Symbol;Acc:10327]		NM_001017	RPS13	ribosomal protein S13 [HGNC Symbol;Acc:10386]
NM_000645	AGL	amylo-alpha-1, 6-glucosidase, 4-alpha-glucanotransferase [HGNC Symbol;Acc:321]		NM_000988	RPL27	ribosomal protein L27 [HGNC Symbol;Acc:10328]		NM_001018	RPS15	ribosomal protein S15 [HGNC Symbol;Acc:10388]
NM_000646	AGL	amylo-alpha-1, 6-glucosidase, 4-alpha-glucanotransferase [HGNC Symbol;Acc:321]		NM_000989	RPL30	ribosomal protein L30 [HGNC Symbol;Acc:10333]		NM_001019	RPS15A	ribosomal protein S15a [HGNC Symbol;Acc:10389]
NM_000692	ALDH1B1	aldehyde dehydrogenase 1 family, member B1 [HGNC Symbol;Acc:407]		NM_000990	RPL27A	ribosomal protein L27a [HGNC Symbol;Acc:10329]		NM_001020	RPS16	ribosomal protein S16 [HGNC Symbol;Acc:10396]
NM_000701	ATP1A1	ATPase, Na+/K+ transporting, alpha 1 polypeptide [HGNC Symbol;Acc:799]		NM_000992	RPL29	ribosomal protein L29 [HGNC Symbol;Acc:10331]		NM_001021	RPS17	ribosomal protein S17 [HGNC Symbol;Acc:10397]
NM_000702	ATP1A2	ATPase, Na+/K+ transporting, alpha 2 polypeptide [HGNC Symbol;Acc:800]		NM_000993	RPL31	ribosomal protein L31 [HGNC Symbol;Acc:10334]		NM_001023	RPS20	ribosomal protein S20 [HGNC Symbol;Acc:10405]
NM_000809	GABRA4	gamma-aminobutyric acid (GABA) A receptor, alpha 4 [HGNC Symbol;Acc:4078]		NM_000994	RPL32	ribosomal protein L32 [HGNC Symbol;Acc:10336]		NM_001024	RPS21	ribosomal protein S21 [HGNC Symbol;Acc:10409]
NM_000812	GABRB1	gamma-aminobutyric acid (GABA) A receptor, beta 1 [HGNC Symbol;Acc:4081]		NM_000997	RPL37	ribosomal protein L37 [HGNC Symbol;Acc:10347]		NM_001024662	RPL6	ribosomal protein L6 [HGNC Symbol;Acc:10362]
NM_000813	NA	NA		NM_000998	RPL37A	ribosomal protein L37a [HGNC Symbol;Acc:10348]		NM_001024921	RPL9	ribosomal protein L9 [HGNC Symbol;Acc:10369]
NM_000826	GRIA2	glutamate receptor, ionotropic, AMPA 2 [HGNC Symbol;Acc:4572]		NM_000999	RPL38	ribosomal protein L38 [HGNC Symbol;Acc:10349]		NM_001025	RPS23	ribosomal protein S23 [HGNC Symbol;Acc:10410]
NM_000837	GRINA	glutamate receptor, ionotropic, N-methyl D-aspartate-associated protein 1 (glutamate binding) [HGNC Symbol;Acc:4589]		NM_001000	RPL39	ribosomal protein L39 [HGNC Symbol;Acc:10350]		NM_001025070	RPS14	ribosomal protein S14 [HGNC Symbol;Acc:10387]
NM_000849	GSTM3	glutathione S-transferase mu 3 (brain) [HGNC Symbol;Acc:4635]		NM_001001974	PLEKHA1	pleckstrin homology domain containing, family A (phosphoinositide binding specific) member 1 [HGNC Symbol;Acc:14335]		NM_001025071	RPS14	ribosomal protein S14 [HGNC Symbol;Acc:10387]
NM_000852	GSTP1	glutathione S-transferase pi 1 [HGNC Symbol;Acc:4638]		NM_001002	RPLP0	ribosomal protein, large, P0 [HGNC Symbol;Acc:10371]		NM_001026	RPS24	ribosomal protein S24 [HGNC Symbol;Acc:10411]
NM_000891	KCNJ2	potassium inwardly-rectifying channel, subfamily J, member 2 [HGNC Symbol;Acc:6263]		NM_001003	RPLP1	ribosomal protein, large, P1 [HGNC Symbol;Acc:10372]		NM_001028	RPS25	ribosomal protein S25 [HGNC Symbol;Acc:10413]
NM_000917	P4HA1	prolyl 4-hydroxylase, alpha polypeptide I [HGNC Symbol;Acc:8546]		NM_001003652	SMAD2	SMAD family member 2 [HGNC Symbol;Acc:6768]		NM_001030	RPS27	ribosomal protein S27 [HGNC Symbol;Acc:10416]
NM_000949	PRLR	prolactin receptor [HGNC Symbol;Acc:9446]		NM_001004	RPLP2	ribosomal protein, large, P2 [HGNC Symbol;Acc:10377]		NM_001030001	RPS29	ribosomal protein S29 [HGNC Symbol;Acc:10419]
NM_001001132	ITSN1	intersectin 1 (SH3 domain protein) [HGNC Symbol;Acc:6183]		NM_001005353	AK4	adenylate kinase 4 [HGNC Symbol;Acc:363]		NM_001030009	RPS15A	ribosomal protein S15a [HGNC Symbol;Acc:10389]
NM_001001433	STX16	syntaxin 16 [HGNC Symbol;Acc:11431]		NM_001005417	B4GALT2	UDP-Gal:betaGlcNAc beta 1,4- galactosyltransferase, polypeptide 2 [HGNC Symbol;Acc:925]		NM_001031	RPS28	ribosomal protein S28 [HGNC Symbol;Acc:10418]
NM_001001484	PTER	phosphotriesterase related [HGNC Symbol;Acc:9590]		NM_001006	RPS3A	ribosomal protein S3A [HGNC Symbol;Acc:10421]		NM_001032	RPS29	ribosomal protein S29 [HGNC Symbol;Acc:10419]
NM_001001556	GALK2	galactokinase 2 [HGNC Symbol;Acc:4119]		NM_001007	RPS4X	ribosomal protein S4, X-linked [HGNC Symbol;Acc:10424]		NM_001034996	RPL14	ribosomal protein L14 [HGNC Symbol;Acc:10305]
NM_001001915	OR2G2	olfactory receptor, family 2, subfamily G, member 2 [HGNC Symbol;Acc:15007]		NM_001007073	RPL32	ribosomal protein L32 [HGNC Symbol;Acc:10336]		NM_001035258	RPL38	ribosomal protein L38 [HGNC Symbol;Acc:10349]
NM_001001936	AFAP1L2	actin filament associated protein 1-like 2 [HGNC Symbol;Acc:25901]		NM_001007074	RPL32	ribosomal protein L32 [HGNC Symbol;Acc:10336]		NM_001035267	RPL41	ribosomal protein L41 [HGNC Symbol;Acc:10354]
NM_001002258	ATP5G3	ATP synthase, H+ transporting, mitochondrial Fo complex, subunit C3 (subunit 9) [HGNC Symbol;Acc:843]		NM_001007278	TRIM13	tripartite motif containing 13 [HGNC Symbol;Acc:9976]		NM_001098577	RPL31	ribosomal protein L31 [HGNC Symbol;Acc:10334]
NM_001002876	CENPM	centromere protein M [HGNC Symbol;Acc:18352]		NM_001009	RPS5	ribosomal protein S5 [HGNC Symbol;Acc:10426]		NM_001099693	RPL31	ribosomal protein L31 [HGNC Symbol;Acc:10334]
NM_001002906	NA	NA		NM_001010	RPS6	ribosomal protein S6 [HGNC Symbol;Acc:10429]		NM_001142282	RPS24	ribosomal protein S24 [HGNC Symbol;Acc:10411]
NM_001002926	TWISTNB	TWIST neighbor [HGNC Symbol;Acc:18027]		NM_001011	RPS7	ribosomal protein S7 [HGNC Symbol;Acc:10440]		NM_001142283	RPS24	ribosomal protein S24 [HGNC Symbol;Acc:10411]
NM_001003406	CACNA1I	calcium channel, voltage-dependent, T type, alpha 1I subunit [HGNC Symbol;Acc:1396]		NM_001012	RPS8	ribosomal protein S8 [HGNC Symbol;Acc:10441]		NM_001142284	RPS24	ribosomal protein S24 [HGNC Symbol;Acc:10411]
NM_001003713	ATP5J2	ATP synthase, H+ transporting, mitochondrial Fo complex, subunit F2 [HGNC Symbol;Acc:848]		NM_001012321	RPSA	ribosomal protein SA [HGNC Symbol;Acc:6502]		NM_001142285	RPS24	ribosomal protein S24 [HGNC Symbol;Acc:10411]
NM_001003714	ATP5J2	ATP synthase, H+ transporting, mitochondrial Fo complex, subunit F2 [HGNC Symbol;Acc:848]		NM_001012426	FOXP4	forkhead box P4 [HGNC Symbol;Acc:20842]		NM_001177413	RPS27A	ribosomal protein S27a [HGNC Symbol;Acc:10417]
NM_001004313	TMEM220	transmembrane protein 220 [HGNC Symbol;Acc:33757]		NM_001012427	FOXP4	forkhead box P4 [HGNC Symbol;Acc:20842]		NM_001199057	RPS17L	ribosomal protein S17-like [HGNC Symbol;Acc:40029]
NM_001004419	CLEC2D	C-type lectin domain family 2, member D [HGNC Symbol;Acc:14351]		NM_001012515	FECH	ferrochelatase [HGNC Symbol;Acc:3647]		NM_001199341	RPL17	ribosomal protein L17 [HGNC Symbol;Acc:10307]
NM_001004460	OR10A2	olfactory receptor, family 10, subfamily A, member 2 [HGNC Symbol;Acc:8161]		NM_001013620	ALG10B	asparagine-linked glycosylation 10, alpha-1,2-glucosyltransferase homolog B (yeast) [HGNC Symbol;Acc:31088]		NM_001199342	RPL17	ribosomal protein L17 [HGNC Symbol;Acc:10307]
NM_001004729	OR5AN1	olfactory receptor, family 5, subfamily AN, member 1 [HGNC Symbol;Acc:15255]		NM_001015	RPS11	ribosomal protein S11 [HGNC Symbol;Acc:10384]		NM_001199343	RPL17	ribosomal protein L17 [HGNC Symbol;Acc:10307]
NM_001005211	OR9I1	olfactory receptor, family 9, subfamily I, member 1 [HGNC Symbol;Acc:14718]		NM_001016	RPS12	ribosomal protein S12 [HGNC Symbol;Acc:10385]		NM_001199344	RPL17	ribosomal protein L17 [HGNC Symbol;Acc:10307]
NM_001005335	HNRNPL	heterogeneous nuclear ribonucleoprotein L [HGNC Symbol;Acc:5045]		NM_001017	RPS13	ribosomal protein S13 [HGNC Symbol;Acc:10386]		NM_001199345	RPL17	ribosomal protein L17 [HGNC Symbol;Acc:10307]
NM_001005413	ZWINT	ZW10 interactor [HGNC Symbol;Acc:13195]		NM_001018	RPS15	ribosomal protein S15 [HGNC Symbol;Acc:10388]		NM_001199802	RPL11	ribosomal protein L11 [HGNC Symbol;Acc:10301]
NM_001005497	OR6C75	olfactory receptor, family 6, subfamily C, member 75 [HGNC Symbol;Acc:31304]		NM_001018074	NR3C1	nuclear receptor subfamily 3, group C, member 1 (glucocorticoid receptor) [HGNC Symbol;Acc:7978]		NM_001253379	RPL15	ribosomal protein L15 [HGNC Symbol;Acc:10306]
NM_001005498	RHBDF2	rhomboid 5 homolog 2 (Drosophila) [HGNC Symbol;Acc:20788]		NM_001018075	NR3C1	nuclear receptor subfamily 3, group C, member 1 (glucocorticoid receptor) [HGNC Symbol;Acc:7978]		NM_001253380	RPL15	ribosomal protein L15 [HGNC Symbol;Acc:10306]
NM_001005735	CHEK2	checkpoint kinase 2 [HGNC Symbol;Acc:16627]		NM_001018076	NR3C1	nuclear receptor subfamily 3, group C, member 1 (glucocorticoid receptor) [HGNC Symbol;Acc:7978]		NM_001253382	RPL15	ribosomal protein L15 [HGNC Symbol;Acc:10306]
NM_001005753	CHMP3	charged multivesicular body protein 3 [HGNC Symbol;Acc:29865]		NM_001018077	NR3C1	nuclear receptor subfamily 3, group C, member 1 (glucocorticoid receptor) [HGNC Symbol;Acc:7978]		NM_001253383	RPL15	ribosomal protein L15 [HGNC Symbol;Acc:10306]
NM_001005849	SUMO2	SMT3 suppressor of mif two 3 homolog 2 (S. cerevisiae) [HGNC Symbol;Acc:11125]		NM_001019	RPS15A	ribosomal protein S15a [HGNC Symbol;Acc:10389]		NM_001253384	RPL15	ribosomal protein L15 [HGNC Symbol;Acc:10306]
NM_001005918	ATP7B	ATPase, Cu++ transporting, beta polypeptide [HGNC Symbol;Acc:870]		NM_001020	RPS16	ribosomal protein S16 [HGNC Symbol;Acc:10396]		NM_002295	RPSA	ribosomal protein SA [HGNC Symbol;Acc:6502]
NM_001006623	WDR33	WD repeat domain 33 [HGNC Symbol;Acc:25651]		NM_001020825	NR3C1	nuclear receptor subfamily 3, group C, member 1 (glucocorticoid receptor) [HGNC Symbol;Acc:7978]		NM_002948	RPL15	ribosomal protein L15 [HGNC Symbol;Acc:10306]
NM_001007122	FSD2	fibronectin type III and SPRY domain containing 2 [HGNC Symbol;Acc:18024]		NM_001021	RPS17	ribosomal protein S17 [HGNC Symbol;Acc:10397]		NM_002952	RPS2	ribosomal protein S2 [HGNC Symbol;Acc:10404]
NM_001007237	IGSF3	immunoglobulin superfamily, member 3 [HGNC Symbol;Acc:5950]		NM_001023	RPS20	ribosomal protein S20 [HGNC Symbol;Acc:10405]		NM_002954	RPS27A	ribosomal protein S27a [HGNC Symbol;Acc:10417]
NM_001007277	EI24	etoposide induced 2.4 mRNA [HGNC Symbol;Acc:13276]		NM_001024	RPS21	ribosomal protein S21 [HGNC Symbol;Acc:10409]		NM_003973	RPL14	ribosomal protein L14 [HGNC Symbol;Acc:10305]
NM_001007553	CSDE1	cold shock domain containing E1, RNA-binding [HGNC Symbol;Acc:29905]		NM_001024094	NR3C1	nuclear receptor subfamily 3, group C, member 1 (glucocorticoid receptor) [HGNC Symbol;Acc:7978]		NM_005617	RPS14	ribosomal protein S14 [HGNC Symbol;Acc:10387]
NM_001007793	BUB3	budding uninhibited by benzimidazoles 3 homolog (yeast) [HGNC Symbol;Acc:1151]		NM_001024662	RPL6	ribosomal protein L6 [HGNC Symbol;Acc:10362]		NM_006013	RPL10	ribosomal protein L10 [HGNC Symbol;Acc:10298]
NM_001008222	ZDHHC9	zinc finger, DHHC-type containing 9 [HGNC Symbol;Acc:18475]		NM_001024843	TNRC6B	trinucleotide repeat containing 6B [HGNC Symbol;Acc:29190]		NM_007209	RPL35	ribosomal protein L35 [HGNC Symbol;Acc:10344]
NM_001008493	ENAH	enabled homolog (Drosophila) [HGNC Symbol;Acc:18271]		NM_001024921	RPL9	ribosomal protein L9 [HGNC Symbol;Acc:10369]		NM_012423	RPL13A	ribosomal protein L13a [HGNC Symbol;Acc:10304]
NM_001008541	MXI1	MAX interactor 1, dimerization protein [HGNC Symbol;Acc:7534]		NM_001025	RPS23	ribosomal protein S23 [HGNC Symbol;Acc:10410]		NM_015414	RPL36	ribosomal protein L36 [HGNC Symbol;Acc:13631]
NM_001008727	ZNF121	zinc finger protein 121 [HGNC Symbol;Acc:12904]		NM_001025070	RPS14	ribosomal protein S14 [HGNC Symbol;Acc:10387]		NM_021104	RPL41	ribosomal protein L41 [HGNC Symbol;Acc:10354]
NM_001008740	TMCO2	transmembrane and coiled-coil domains 2 [HGNC Symbol;Acc:23312]		NM_001025071	RPS14	ribosomal protein S14 [HGNC Symbol;Acc:10387]		NM_022551	RPS18	ribosomal protein S18 [HGNC Symbol;Acc:10401]
NM_001008779	NA	NA		NM_001026	RPS24	ribosomal protein S24 [HGNC Symbol;Acc:10411]		NM_033022	RPS24	ribosomal protein S24 [HGNC Symbol;Acc:10411]
NM_001008781	FAT3	FAT tumor suppressor homolog 3 (Drosophila) [HGNC Symbol;Acc:23112]		NM_001028	RPS25	ribosomal protein S25 [HGNC Symbol;Acc:10413]		NM_033251	RPL13	ribosomal protein L13 [HGNC Symbol;Acc:10303]
NM_001009184	GRINA	glutamate receptor, ionotropic, N-methyl D-aspartate-associated protein 1 (glutamate binding) [HGNC Symbol;Acc:4589]		NM_001030	RPS27	ribosomal protein S27 [HGNC Symbol;Acc:10416]		NM_033643	RPL36	ribosomal protein L36 [HGNC Symbol;Acc:13631]
NM_001009909	LUZP2	leucine zipper protein 2 [HGNC Symbol;Acc:23206]		NM_001030001	RPS29	ribosomal protein S29 [HGNC Symbol;Acc:10419]		NM_052969	RPL39L	ribosomal protein L39-like [HGNC Symbol;Acc:17094]
NM_001010896	C10orf113	chromosome 10 open reading frame 113 [HGNC Symbol;Acc:31447]		NM_001030003	HNF4A	hepatocyte nuclear factor 4, alpha [HGNC Symbol;Acc:5024]		NM_053275	RPLP0	ribosomal protein, large, P0 [HGNC Symbol;Acc:10371]
NM_001010917	GOLGA7B	golgin A7 family, member B [HGNC Symbol;Acc:31668]		NM_001030009	RPS15A	ribosomal protein S15a [HGNC Symbol;Acc:10389]		NM_213725	RPLP1	ribosomal protein, large, P1 [HGNC Symbol;Acc:10372]
NM_001010922	BCL2L15	BCL2-like 15 [HGNC Symbol;Acc:33624]		NM_001031	RPS28	ribosomal protein S28 [HGNC Symbol;Acc:10418]		NR_002440	RPL4	ribosomal protein L4 [HGNC Symbol;Acc:10353]
NM_001010923	THEMIS	thymocyte selection associated [HGNC Symbol;Acc:21569]		NM_001032	RPS29	ribosomal protein S29 [HGNC Symbol;Acc:10419]		XR_111163	RPS13	ribosomal protein S13 [HGNC Symbol;Acc:10386]
NM_001010980	NCMAP	noncompact myelin associated protein [HGNC Symbol;Acc:29332]		NM_001033930	UBA52	ubiquitin A-52 residue ribosomal protein fusion product 1 [HGNC Symbol;Acc:12458]
NM_001010982	AFMID	arylformamidase [HGNC Symbol;Acc:20910]		NM_001034996	RPL14	ribosomal protein L14 [HGNC Symbol;Acc:10305]
NM_001011713	NAA30	N(alpha)-acetyltransferase 30, NatC catalytic subunit [HGNC Symbol;Acc:19844]		NM_001035006	RPL17-C18ORF32	60S ribosomal protein L17 isoform a [RefSeq peptide;Acc:NP_000976]
NM_001011720	XKR9	XK, Kell blood group complex subunit-related family, member 9 [HGNC Symbol;Acc:20937]		NM_001035258	RPL38	ribosomal protein L38 [HGNC Symbol;Acc:10349]
NM_001012329	CTNNBIP1	catenin, beta interacting protein 1 [HGNC Symbol;Acc:16913]		NM_001035267	RPL41	ribosomal protein L41 [HGNC Symbol;Acc:10354]
NM_001012755	SLC25A53	solute carrier family 25, member 53 [HGNC Symbol;Acc:31894]		NM_001037165	FOXK1	forkhead box K1 [HGNC Symbol;Acc:23480]
NM_001012761	RGMB	RGM domain family, member B [HGNC Symbol;Acc:26896]		NM_001037738	NPM1	nucleophosmin (nucleolar phosphoprotein B23, numatrin) [HGNC Symbol;Acc:7910]
NM_001012763	GNRHR	gonadotropin-releasing hormone receptor [HGNC Symbol;Acc:4421]		NM_001037808	EIF3C	eukaryotic translation initiation factor 3, subunit C [HGNC Symbol;Acc:3279]
NM_001012989	UBE2NL	ubiquitin-conjugating enzyme E2N-like [HGNC Symbol;Acc:31710]		NM_001039802	CDC42	cell division cycle 42 (GTP binding protein, 25kDa) [HGNC Symbol;Acc:1736]
NM_001013438	FXR1	fragile X mental retardation, autosomal homolog 1 [HGNC Symbol;Acc:4023]		NM_001040647	CRCP	CGRP receptor component [HGNC Symbol;Acc:17888]
NM_001013439	FXR1	fragile X mental retardation, autosomal homolog 1 [HGNC Symbol;Acc:4023]		NM_001040648	CRCP	CGRP receptor component [HGNC Symbol;Acc:17888]
NM_001013615	LURAP1	leucine rich adaptor protein 1 [HGNC Symbol;Acc:32327]		NM_001042469	SUMF2	sulfatase modifying factor 2 [HGNC Symbol;Acc:20415]
NM_001013649	C2orf68	chromosome 2 open reading frame 68 [HGNC Symbol;Acc:34353]		NM_001042492	NF1	neurofibromin 1 [HGNC Symbol;Acc:7765]
NM_001013659	ZNF793	zinc finger protein 793 [HGNC Symbol;Acc:33115]		NM_001042529	COASY	CoA synthase [HGNC Symbol;Acc:29932]
NM_001013699	H3F3C	H3 histone, family 3C [HGNC Symbol;Acc:33164]		NM_001042532	COASY	CoA synthase [HGNC Symbol;Acc:29932]
NM_001013841	STAP2	signal transducing adaptor family member 2 [HGNC Symbol;Acc:30430]		NM_001042559	EIF4G2	eukaryotic translation initiation factor 4 gamma, 2 [HGNC Symbol;Acc:3297]
NM_001015877	PHF6	PHD finger protein 6 [HGNC Symbol;Acc:18145]		NM_001058	TACR1	tachykinin receptor 1 [HGNC Symbol;Acc:11526]
NM_001017395	TMCC1	transmembrane and coiled-coil domain family 1 [HGNC Symbol;Acc:29116]		NM_001077401	ACVRL1	activin A receptor type II-like 1 [HGNC Symbol;Acc:175]
NM_001017396	ZNF2	zinc finger protein 2 [HGNC Symbol;Acc:12991]		NM_001077503	TAC4	tachykinin 4 (hemokinin) [HGNC Symbol;Acc:16641]
NM_001017923	C14orf28	chromosome 14 open reading frame 28 [HGNC Symbol;Acc:19834]		NM_001077504	TAC4	tachykinin 4 (hemokinin) [HGNC Symbol;Acc:16641]
NM_001017926	ZHX1	zinc fingers and homeoboxes 1 [HGNC Symbol;Acc:12871]		NM_001077505	TAC4	tachykinin 4 (hemokinin) [HGNC Symbol;Acc:16641]
NM_001017928	CCDC58	coiled-coil domain containing 58 [HGNC Symbol;Acc:31136]		NM_001077506	TAC4	tachykinin 4 (hemokinin) [HGNC Symbol;Acc:16641]
NM_001017962	P4HA1	prolyl 4-hydroxylase, alpha polypeptide I [HGNC Symbol;Acc:8546]		NM_001083962	TCF4	transcription factor 4 [HGNC Symbol;Acc:11634]
NM_001017963	HSP90AA1	heat shock protein 90kDa alpha (cytosolic), class A member 1 [HGNC Symbol;Acc:5253]		NM_001085471	FOXN3	forkhead box N3 [HGNC Symbol;Acc:1928]
NM_001017980	VMA21	VMA21 vacuolar H+-ATPase homolog (S. cerevisiae) [HGNC Symbol;Acc:22082]		NM_001098204	HNRNPF	heterogeneous nuclear ribonucleoprotein F [HGNC Symbol;Acc:5039]
NM_001017992	ACTBL2	actin, beta-like 2 [HGNC Symbol;Acc:17780]		NM_001098205	HNRNPF	heterogeneous nuclear ribonucleoprotein F [HGNC Symbol;Acc:5039]
NM_001017998	GNG10	guanine nucleotide binding protein (G protein), gamma 10 [HGNC Symbol;Acc:4402]		NM_001098206	HNRNPF	heterogeneous nuclear ribonucleoprotein F [HGNC Symbol;Acc:5039]
NM_001018070	CORO1B	coronin, actin binding protein, 1B [HGNC Symbol;Acc:2253]		NM_001098207	HNRNPF	heterogeneous nuclear ribonucleoprotein F [HGNC Symbol;Acc:5039]
NM_001018080	FSHB	follicle stimulating hormone, beta polypeptide [HGNC Symbol;Acc:3964]		NM_001098208	HNRNPF	heterogeneous nuclear ribonucleoprotein F [HGNC Symbol;Acc:5039]
NM_001018111	PODXL	podocalyxin-like [HGNC Symbol;Acc:9171]		NM_001098209	CTNNB1	catenin (cadherin-associated protein), beta 1, 88kDa [HGNC Symbol;Acc:2514]
NM_001018115	FANCD2	Fanconi anemia, complementation group D2 [HGNC Symbol;Acc:3585]		NM_001098210	CTNNB1	catenin (cadherin-associated protein), beta 1, 88kDa [HGNC Symbol;Acc:2514]
NM_001018136	NME2	NME/NM23 nucleoside diphosphate kinase 2 [HGNC Symbol;Acc:7850]		NM_001098270	MGAT3	mannosyl (beta-1,4-)-glycoprotein beta-1,4-N-acetylglucosaminyltransferase [HGNC Symbol;Acc:7046]
NM_001018137	NME1-NME2	NME1-NME2 readthrough [HGNC Symbol;Acc:33531]		NM_001098540	HPSE	heparanase [HGNC Symbol;Acc:5164]
NM_001018138	NME1-NME2	NME1-NME2 readthrough [HGNC Symbol;Acc:33531]		NM_001098577	RPL31	ribosomal protein L31 [HGNC Symbol;Acc:10334]
NM_001018139	NME1-NME2	NME1-NME2 readthrough [HGNC Symbol;Acc:33531]		NM_001098620	PCBP2	poly(rC) binding protein 2 [HGNC Symbol;Acc:8648]
NM_001020658	PUM1	pumilio homolog 1 (Drosophila) [HGNC Symbol;Acc:14957]		NM_001099661	EIF3CL	eukaryotic translation initiation factor 3, subunit C-like [HGNC Symbol;Acc:26347]
NM_001023560	NA	NA		NM_001099693	RPL31	ribosomal protein L31 [HGNC Symbol;Acc:10334]
NM_001023563	ZNF805	zinc finger protein 805 [HGNC Symbol;Acc:23272]		NM_001101	ACTB	actin, beta [HGNC Symbol;Acc:132]
NM_001024680	FBXO48	F-box protein 48 [HGNC Symbol;Acc:33857]		NM_001102371	FOXRED2	FAD-dependent oxidoreductase domain containing 2 [HGNC Symbol;Acc:26264]
NM_001024956	SC5DL	sterol-C5-desaturase (ERG3 delta-5-desaturase homolog, S. cerevisiae)-like [HGNC Symbol;Acc:10547]		NM_001103146	GIGYF2	GRB10 interacting GYF protein 2 [HGNC Symbol;Acc:11960]
NM_001024957	BRMS1	breast cancer metastasis suppressor 1 [HGNC Symbol;Acc:17262]		NM_001103147	GIGYF2	GRB10 interacting GYF protein 2 [HGNC Symbol;Acc:11960]
NM_001025087	CELF4	CUGBP, Elav-like family member 4 [HGNC Symbol;Acc:14015]		NM_001103148	GIGYF2	GRB10 interacting GYF protein 2 [HGNC Symbol;Acc:11960]
NM_001025088	CELF4	CUGBP, Elav-like family member 4 [HGNC Symbol;Acc:14015]		NM_001106	ACVR2B	activin A receptor, type IIB [HGNC Symbol;Acc:174]
NM_001025089	CELF4	CUGBP, Elav-like family member 4 [HGNC Symbol;Acc:14015]		NM_001111284	IGF1	insulin-like growth factor 1 (somatomedin C) [HGNC Symbol;Acc:5464]
NM_001025105	CSNK1A1	casein kinase 1, alpha 1 [HGNC Symbol;Acc:2451]		NM_001112	ADARB1	adenosine deaminase, RNA-specific, B1 [HGNC Symbol;Acc:226]
NM_001025252	TPD52	tumor protein D52 [HGNC Symbol;Acc:12005]		NM_001122821	SET	SET nuclear oncogene [HGNC Symbol;Acc:10760]
NM_001025253	TPD52	tumor protein D52 [HGNC Symbol;Acc:12005]		NM_001122823	GTF3C5	general transcription factor IIIC, polypeptide 5, 63kDa [HGNC Symbol;Acc:4668]
NM_001025300	RAB12	RAB12, member RAS oncogene family [HGNC Symbol;Acc:31332]		NM_001126112	TP53	tumor protein p53 [HGNC Symbol;Acc:11998]
NM_001025780	FAM108B1	family with sequence similarity 108, member B1 [HGNC Symbol;Acc:24278]		NM_001126113	TP53	tumor protein p53 [HGNC Symbol;Acc:11998]
NM_001029858	SLC35F1	solute carrier family 35, member F1 [HGNC Symbol;Acc:21483]		NM_001126114	TP53	tumor protein p53 [HGNC Symbol;Acc:11998]
NM_001029989	KIAA0101	KIAA0101 [HGNC Symbol;Acc:28961]		NM_001126118	NA	NA
NM_001030013	NPS	neuropeptide S [HGNC Symbol;Acc:33940]		NM_001127183	CFLAR	CASP8 and FADD-like apoptosis regulator [HGNC Symbol;Acc:1876]
NM_001030059	PPAPDC1A	phosphatidic acid phosphatase type 2 domain containing 1A [HGNC Symbol;Acc:23531]		NM_001127398	ERLEC1	endoplasmic reticulum lectin 1 [HGNC Symbol;Acc:25222]
NM_001030288	SPN	sialophorin [HGNC Symbol;Acc:11249]		NM_001128147	NF1	neurofibromin 1 [HGNC Symbol;Acc:7765]
NM_001031679	MSRB3	methionine sulfoxide reductase B3 [HGNC Symbol;Acc:27375]		NM_001128911	PCBP2	poly(rC) binding protein 2 [HGNC Symbol;Acc:8648]
NM_001032363	MINOS1	mitochondrial inner membrane organizing system 1 [HGNC Symbol;Acc:32068]		NM_001128912	PCBP2	poly(rC) binding protein 2 [HGNC Symbol;Acc:8648]
NM_001033553	SPECC1	sperm antigen with calponin homology and coiled-coil domains 1 [HGNC Symbol;Acc:30615]		NM_001128913	PCBP2	poly(rC) binding protein 2 [HGNC Symbol;Acc:8648]
NM_001033555	SPECC1	sperm antigen with calponin homology and coiled-coil domains 1 [HGNC Symbol;Acc:30615]		NM_001130099	KIFC3	kinesin family member C3 [HGNC Symbol;Acc:6326]
NM_001034845	GALNTL6	UDP-N-acetyl-alpha-D-galactosamine:polypeptide N-acetylgalactosaminyltransferase-like 6 [HGNC Symbol;Acc:33844]		NM_001130100	KIFC3	kinesin family member C3 [HGNC Symbol;Acc:6326]
NM_001035	RYR2	ryanodine receptor 2 (cardiac) [HGNC Symbol;Acc:10484]		NM_001130440	SRP9	signal recognition particle 9kDa [HGNC Symbol;Acc:11304]
NM_001035005	C18orf32	chromosome 18 open reading frame 32 [HGNC Symbol;Acc:31690]		NM_001130678	EIF4E	eukaryotic translation initiation factor 4E [HGNC Symbol;Acc:3287]
NM_001035254	FAM102A	family with sequence similarity 102, member A [HGNC Symbol;Acc:31419]		NM_001130679	EIF4E	eukaryotic translation initiation factor 4E [HGNC Symbol;Acc:3287]
NM_001037232	ZNF829	zinc finger protein 829 [HGNC Symbol;Acc:34032]		NM_001130713	LEF1	lymphoid enhancer-binding factor 1 [HGNC Symbol;Acc:6551]
NM_001037293	PALM2	paralemmin 2 [HGNC Symbol;Acc:15845]		NM_001130714	LEF1	lymphoid enhancer-binding factor 1 [HGNC Symbol;Acc:6551]
NM_001037339	PDE4B	phosphodiesterase 4B, cAMP-specific [HGNC Symbol;Acc:8781]		NM_001130721	ELOVL6	ELOVL fatty acid elongase 6 [HGNC Symbol;Acc:15829]
NM_001037340	PDE4B	phosphodiesterase 4B, cAMP-specific [HGNC Symbol;Acc:8781]		NM_001135592	NA	NA
NM_001037341	PDE4B	phosphodiesterase 4B, cAMP-specific [HGNC Symbol;Acc:8781]		NM_001135937	SMAD2	SMAD family member 2 [HGNC Symbol;Acc:6768]
NM_001037735	ZNF630	zinc finger protein 630 [HGNC Symbol;Acc:28855]		NM_001136022	NFATC4	nuclear factor of activated T-cells, cytoplasmic, calcineurin-dependent 4 [HGNC Symbol;Acc:7778]
NM_001038	SCNN1A	sodium channel, non-voltage-gated 1 alpha subunit [HGNC Symbol;Acc:10599]		NM_001136139	NA	NA
NM_001038628	B3GALNT1	beta-1,3-N-acetylgalactosaminyltransferase 1 (globoside blood group) [HGNC Symbol;Acc:918]		NM_001137604	POLR1B	polymerase (RNA) I polypeptide B, 128kDa [HGNC Symbol;Acc:20454]
NM_001038707	CDC42SE1	CDC42 small effector 1 [HGNC Symbol;Acc:17719]		NM_001142282	RPS24	ribosomal protein S24 [HGNC Symbol;Acc:10411]
NM_001039165	MRGPRE	MAS-related GPR, member E [HGNC Symbol;Acc:30694]		NM_001142283	RPS24	ribosomal protein S24 [HGNC Symbol;Acc:10411]
NM_001039178	ATP5J2	ATP synthase, H+ transporting, mitochondrial Fo complex, subunit F2 [HGNC Symbol;Acc:848]		NM_001142284	RPS24	ribosomal protein S24 [HGNC Symbol;Acc:10411]
NM_001039199	TTPAL	tocopherol (alpha) transfer protein-like [HGNC Symbol;Acc:16114]		NM_001142285	RPS24	ribosomal protein S24 [HGNC Symbol;Acc:10411]
NM_001039211	ATAD3C	ATPase family, AAA domain containing 3C [HGNC Symbol;Acc:32151]		NM_001142333	RBFOX1	RNA binding protein, fox-1 homolog (C. elegans) 1 [HGNC Symbol;Acc:18222]
NM_001039380	C10orf25	chromosome 10 open reading frame 25 [HGNC Symbol;Acc:23509]		NM_001142364	ALG5	asparagine-linked glycosylation 5, dolichyl-phosphate beta-glucosyltransferase homolog (S. cerevisiae) [HGNC Symbol;Acc:20266]
NM_001039547	GK5	glycerol kinase 5 (putative) [HGNC Symbol;Acc:28635]		NM_001142414	CRCP	CGRP receptor component [HGNC Symbol;Acc:17888]
NM_001039705	TRO	trophinin [HGNC Symbol;Acc:12326]		NM_001142763	PCDH15	protocadherin-related 15 [HGNC Symbol;Acc:14674]
NM_001039844	ACBD7	acyl-CoA binding domain containing 7 [HGNC Symbol;Acc:17715]		NM_001142764	PCDH15	protocadherin-related 15 [HGNC Symbol;Acc:14674]
NM_001039847	GPX4	glutathione peroxidase 4 [HGNC Symbol;Acc:4556]		NM_001142765	PCDH15	protocadherin-related 15 [HGNC Symbol;Acc:14674]
NM_001039848	NA	NA		NM_001142766	PCDH15	protocadherin-related 15 [HGNC Symbol;Acc:14674]
NM_001039877	STRN4	striatin, calmodulin binding protein 4 [HGNC Symbol;Acc:15721]		NM_001142767	PCDH15	protocadherin-related 15 [HGNC Symbol;Acc:14674]
NM_001039885	FKRP	fukutin related protein [HGNC Symbol;Acc:17997]		NM_001142768	PCDH15	protocadherin-related 15 [HGNC Symbol;Acc:14674]
NM_001039960	SLC4A8	solute carrier family 4, sodium bicarbonate cotransporter, member 8 [HGNC Symbol;Acc:11034]		NM_001143760	EIF5A	eukaryotic translation initiation factor 5A [HGNC Symbol;Acc:3300]
NM_001040061	C3orf72	chromosome 3 open reading frame 72 [HGNC Symbol;Acc:34428]		NM_001143761	EIF5A	eukaryotic translation initiation factor 5A [HGNC Symbol;Acc:3300]
NM_001040102	OPALIN	oligodendrocytic myelin paranodal and inner loop protein [HGNC Symbol;Acc:20707]		NM_001143762	EIF5A	eukaryotic translation initiation factor 5A [HGNC Symbol;Acc:3300]
NM_001040103	OPALIN	oligodendrocytic myelin paranodal and inner loop protein [HGNC Symbol;Acc:20707]		NM_001144071	NA	NA
NM_001040142	SCN2A	sodium channel, voltage-gated, type II, alpha subunit [HGNC Symbol;Acc:10588]		NM_001144932	PSMB5	proteasome (prosome, macropain) subunit, beta type, 5 [HGNC Symbol;Acc:9542]
NM_001040143	SCN2A	sodium channel, voltage-gated, type II, alpha subunit [HGNC Symbol;Acc:10588]		NM_001144999	ITGAV	integrin, alpha V [HGNC Symbol;Acc:6150]
NM_001040181	CLDND1	claudin domain containing 1 [HGNC Symbol;Acc:1322]		NM_001145000	ITGAV	integrin, alpha V [HGNC Symbol;Acc:6150]
NM_001040182	CLDND1	claudin domain containing 1 [HGNC Symbol;Acc:1322]		NM_001145097	SKIL	SKI-like oncogene [HGNC Symbol;Acc:10897]
NM_001040183	CLDND1	claudin domain containing 1 [HGNC Symbol;Acc:1322]		NM_001145098	SKIL	SKI-like oncogene [HGNC Symbol;Acc:10897]
NM_001040199	CLDND1	claudin domain containing 1 [HGNC Symbol;Acc:1322]		NM_001145158	HBS1L	HBS1-like (S. cerevisiae) [HGNC Symbol;Acc:4834]
NM_001040200	CLDND1	claudin domain containing 1 [HGNC Symbol;Acc:1322]		NM_001145291	PDE6B	phosphodiesterase 6B, cGMP-specific, rod, beta [HGNC Symbol;Acc:8786]
NM_001040441	ZBTB8A	zinc finger and BTB domain containing 8A [HGNC Symbol;Acc:24172]		NM_001145292	PDE6B	phosphodiesterase 6B, cGMP-specific, rod, beta [HGNC Symbol;Acc:8786]
NM_001040445	ASB1	ankyrin repeat and SOCS box containing 1 [HGNC Symbol;Acc:16011]		NM_001145408	NONO	non-POU domain containing, octamer-binding [HGNC Symbol;Acc:7871]
NM_001040455	SIDT2	SID1 transmembrane family, member 2 [HGNC Symbol;Acc:24272]		NM_001145409	NONO	non-POU domain containing, octamer-binding [HGNC Symbol;Acc:7871]
NM_001040619	NA	NA		NM_001145853	WFS1	Wolfram syndrome 1 (wolframin) [HGNC Symbol;Acc:12762]
NM_001040653	ZXDC	ZXD family zinc finger C [HGNC Symbol;Acc:28160]		NM_001146054	NA	NA
NM_001041	SI	sucrase-isomaltase (alpha-glucosidase) [HGNC Symbol;Acc:10856]		NM_001146055	SNCA	synuclein, alpha (non A4 component of amyloid precursor) [HGNC Symbol;Acc:11138]
NM_001042470	SUMF2	sulfatase modifying factor 2 [HGNC Symbol;Acc:20415]		NM_001146282	SRP54	signal recognition particle 54kDa [HGNC Symbol;Acc:11301]
NM_001042517	DIAPH3	diaphanous homolog 3 (Drosophila) [HGNC Symbol;Acc:15480]		NM_001146333	SUMF2	sulfatase modifying factor 2 [HGNC Symbol;Acc:20415]
NM_001042519	C2orf88	chromosome 2 open reading frame 88 [HGNC Symbol;Acc:28191]		NM_001160030	FLT1	fms-related tyrosine kinase 1 (vascular endothelial growth factor/vascular permeability factor receptor) [HGNC Symbol;Acc:3763]
NM_001042520	C2orf88	chromosome 2 open reading frame 88 [HGNC Symbol;Acc:28191]		NM_001160031	FLT1	fms-related tyrosine kinase 1 (vascular endothelial growth factor/vascular permeability factor receptor) [HGNC Symbol;Acc:3763]
NM_001042521	C2orf88	chromosome 2 open reading frame 88 [HGNC Symbol;Acc:28191]		NM_001160230	NA	NA
NM_001042537	SLC9A6	solute carrier family 9, subfamily A (NHE6, cation proton antiporter 6), member 6 [HGNC Symbol;Acc:11079]		NM_001160708	POLR3B	polymerase (RNA) III (DNA directed) polypeptide B [HGNC Symbol;Acc:30348]
NM_001042549	NSL1	NSL1, MIND kinetochore complex component, homolog (S. cerevisiae) [HGNC Symbol;Acc:24548]		NM_001161766	AHCY	adenosylhomocysteinase [HGNC Symbol;Acc:343]
NM_001042599	ERBB4	v-erb-a erythroblastic leukemia viral oncogene homolog 4 (avian) [HGNC Symbol;Acc:3432]		NM_001162501	TNRC6B	trinucleotide repeat containing 6B [HGNC Symbol;Acc:29190]
NM_001042680	MFSD12	major facilitator superfamily domain containing 12 [HGNC Symbol;Acc:28299]		NM_001162536	RBMXL1	RNA binding motif protein, X-linked-like 1 [HGNC Symbol;Acc:25073]
NM_001042697	ZSWIM7	zinc finger, SWIM-type containing 7 [HGNC Symbol;Acc:26993]		NM_001164751	ASPH	aspartate beta-hydroxylase [HGNC Symbol;Acc:757]
NM_001042698	NA	NA		NM_001164752	NA	NA
NM_001042705	IQCJ	IQ motif containing J [HGNC Symbol;Acc:32406]		NM_001164753	ASPH	aspartate beta-hydroxylase [HGNC Symbol;Acc:757]
NM_001043229	METTL12	methyltransferase like 12 [HGNC Symbol;Acc:33113]		NM_001164754	NA	NA
NM_001043318	ELMSAN1	ELM2 and Myb/SANT-like domain containing 1 [HGNC Symbol;Acc:19853]		NM_001164755	ASPH	aspartate beta-hydroxylase [HGNC Symbol;Acc:757]
NM_001048166	STIL	SCL/TAL1 interrupting locus [HGNC Symbol;Acc:10879]		NM_001166356	SHMT2	serine hydroxymethyltransferase 2 (mitochondrial) [HGNC Symbol;Acc:10852]
NM_001066	TNFRSF1B	tumor necrosis factor receptor superfamily, member 1B [HGNC Symbol;Acc:11917]		NM_001166357	SHMT2	serine hydroxymethyltransferase 2 (mitochondrial) [HGNC Symbol;Acc:10852]
NM_001076778	FAM107A	family with sequence similarity 107, member A [HGNC Symbol;Acc:30827]		NM_001166358	SHMT2	serine hydroxymethyltransferase 2 (mitochondrial) [HGNC Symbol;Acc:10852]
NM_001077203	SENP7	SUMO1/sentrin specific peptidase 7 [HGNC Symbol;Acc:30402]		NM_001166359	SHMT2	serine hydroxymethyltransferase 2 (mitochondrial) [HGNC Symbol;Acc:10852]
NM_001077349	ZNF682	zinc finger protein 682 [HGNC Symbol;Acc:28857]		NM_001166498	HPSE	heparanase [HGNC Symbol;Acc:5164]
NM_001077440	BCLAF1	BCL2-associated transcription factor 1 [HGNC Symbol;Acc:16863]		NM_001167	XIAP	X-linked inhibitor of apoptosis [HGNC Symbol;Acc:592]
NM_001077441	BCLAF1	BCL2-associated transcription factor 1 [HGNC Symbol;Acc:16863]		NM_001167608	RHBDD1	rhomboid domain containing 1 [HGNC Symbol;Acc:23081]
NM_001077498	FAM222B	family with sequence similarity 222, member B [HGNC Symbol;Acc:25563]		NM_001167945	NA	NA
NM_001077523	AP3D1	adaptor-related protein complex 3, delta 1 subunit [HGNC Symbol;Acc:568]		NM_001170701	MBNL3	muscleblind-like splicing regulator 3 [HGNC Symbol;Acc:20564]
NM_001077700	MIER1	mesoderm induction early response 1 homolog (Xenopus laevis) [HGNC Symbol;Acc:29657]		NM_001170702	MBNL3	muscleblind-like splicing regulator 3 [HGNC Symbol;Acc:20564]
NM_001077701	MIER1	mesoderm induction early response 1 homolog (Xenopus laevis) [HGNC Symbol;Acc:29657]		NM_001170703	MBNL3	muscleblind-like splicing regulator 3 [HGNC Symbol;Acc:20564]
NM_001077702	MIER1	mesoderm induction early response 1 homolog (Xenopus laevis) [HGNC Symbol;Acc:29657]		NM_001170704	MBNL3	muscleblind-like splicing regulator 3 [HGNC Symbol;Acc:20564]
NM_001077703	MIER1	mesoderm induction early response 1 homolog (Xenopus laevis) [HGNC Symbol;Acc:29657]		NM_001171818	PPARD	peroxisome proliferator-activated receptor delta [HGNC Symbol;Acc:9235]
NM_001077704	MIER1	mesoderm induction early response 1 homolog (Xenopus laevis) [HGNC Symbol;Acc:29657]		NM_001171819	PPARD	peroxisome proliferator-activated receptor delta [HGNC Symbol;Acc:9235]
NM_001079533	CPEB1	cytoplasmic polyadenylation element binding protein 1 [HGNC Symbol;Acc:21744]		NM_001172705	EIF4G2	eukaryotic translation initiation factor 4 gamma, 2 [HGNC Symbol;Acc:3297]
NM_001079534	CPEB1	cytoplasmic polyadenylation element binding protein 1 [HGNC Symbol;Acc:21744]		NM_001174097	LDHB	lactate dehydrogenase B [HGNC Symbol;Acc:6541]
NM_001079535	CPEB1	cytoplasmic polyadenylation element binding protein 1 [HGNC Symbol;Acc:21744]		NM_001177413	RPS27A	ribosomal protein S27a [HGNC Symbol;Acc:10417]
NM_001079812	DIAPH1	diaphanous homolog 1 (Drosophila) [HGNC Symbol;Acc:2876]		NM_001178075	ASNS	asparagine synthetase (glutamine-hydrolyzing) [HGNC Symbol;Acc:753]
NM_001079864	TAX1BP1	Tax1 (human T-cell leukemia virus type I) binding protein 1 [HGNC Symbol;Acc:11575]		NM_001178076	ASNS	asparagine synthetase (glutamine-hydrolyzing) [HGNC Symbol;Acc:753]
NM_001079877	RASA4	RAS p21 protein activator 4 [HGNC Symbol;Acc:23181]		NM_001178077	ASNS	asparagine synthetase (glutamine-hydrolyzing) [HGNC Symbol;Acc:753]
NM_001080421	UNC13A	unc-13 homolog A (C. elegans) [HGNC Symbol;Acc:23150]		NM_001178129	SEMA3E	sema domain, immunoglobulin domain (Ig), short basic domain, secreted, (semaphorin) 3E [HGNC Symbol;Acc:10727]
NM_001080435	WHAMM	WAS protein homolog associated with actin, golgi membranes and microtubules [HGNC Symbol;Acc:30493]		NM_001178138	TFDP2	transcription factor Dp-2 (E2F dimerization partner 2) [HGNC Symbol;Acc:11751]
NM_001080439	HSF5	heat shock transcription factor family member 5 [HGNC Symbol;Acc:26862]		NM_001184	ATR	ataxia telangiectasia and Rad3 related [HGNC Symbol;Acc:882]
NM_001080442	SLC38A8	solute carrier family 38, member 8 [HGNC Symbol;Acc:32434]		NM_001184717	TIPARP	TCDD-inducible poly(ADP-ribose) polymerase [HGNC Symbol;Acc:23696]
NM_001080450	BEND3	BEN domain containing 3 [HGNC Symbol;Acc:23040]		NM_001184718	TIPARP	TCDD-inducible poly(ADP-ribose) polymerase [HGNC Symbol;Acc:23696]
NM_001080465	C17orf98	chromosome 17 open reading frame 98 [HGNC Symbol;Acc:34492]		NM_001190326	DGCR8	DiGeorge syndrome critical region gene 8 [HGNC Symbol;Acc:2847]
NM_001080475	PLEKHM3	pleckstrin homology domain containing, family M, member 3 [HGNC Symbol;Acc:34006]		NM_001190709	COL11A1	collagen, type XI, alpha 1 [HGNC Symbol;Acc:2186]
NM_001080477	TENM3	teneurin transmembrane protein 3 [HGNC Symbol;Acc:29944]		NM_001190737	NFIB	nuclear factor I/B [HGNC Symbol;Acc:7785]
NM_001080480	MBOAT1	membrane bound O-acyltransferase domain containing 1 [HGNC Symbol;Acc:21579]		NM_001191005	SRSF10	serine/arginine-rich splicing factor 10 [HGNC Symbol;Acc:16713]
NM_001080511	CLEC2L	C-type lectin domain family 2, member L [HGNC Symbol;Acc:21969]		NM_001191322	GREM1	gremlin 1 [HGNC Symbol;Acc:2001]
NM_001080517	SETD5	SET domain containing 5 [HGNC Symbol;Acc:25566]		NM_001191323	GREM1	gremlin 1 [HGNC Symbol;Acc:2001]
NM_001080529	WIPF3	WAS/WASL interacting protein family, member 3 [HGNC Symbol;Acc:22004]		NM_001193288	SLC24A2	solute carrier family 24 (sodium/potassium/calcium exchanger), member 2 [HGNC Symbol;Acc:10976]
NM_001080541	MGA	MGA, MAX dimerization protein [HGNC Symbol;Acc:14010]		NM_001193480	ALDH8A1	aldehyde dehydrogenase 8 family, member A1 [HGNC Symbol;Acc:15471]
NM_001080825	TMEM120B	transmembrane protein 120B [HGNC Symbol;Acc:32008]		NM_001195608	PLEKHA1	pleckstrin homology domain containing, family A (phosphoinositide binding specific) member 1 [HGNC Symbol;Acc:14335]
NM_001081573	GAB3	GRB2-associated binding protein 3 [HGNC Symbol;Acc:17515]		NM_001195643	DHFRL1	dihydrofolate reductase-like 1 [HGNC Symbol;Acc:27309]
NM_001081686	G6PC2	glucose-6-phosphatase, catalytic, 2 [HGNC Symbol;Acc:28906]		NM_001198623	TNFSF13	tumor necrosis factor (ligand) superfamily, member 13 [HGNC Symbol;Acc:11928]
NM_001083538	POTEE	POTE ankyrin domain family member E [UniProtKB/Swiss-Prot;Acc:Q6S8J3]		NM_001198625	RUNX1T1	runt-related transcription factor 1; translocated to, 1 (cyclin D-related) [HGNC Symbol;Acc:1535]
NM_001083619	GRIA2	glutamate receptor, ionotropic, AMPA 2 [HGNC Symbol;Acc:4572]		NM_001198626	RUNX1T1	runt-related transcription factor 1; translocated to, 1 (cyclin D-related) [HGNC Symbol;Acc:1535]
NM_001083620	GRIA2	glutamate receptor, ionotropic, AMPA 2 [HGNC Symbol;Acc:4572]		NM_001198627	RUNX1T1	runt-related transcription factor 1; translocated to, 1 (cyclin D-related) [HGNC Symbol;Acc:1535]
NM_001083625	ANKRD12	ankyrin repeat domain 12 [HGNC Symbol;Acc:29135]		NM_001198628	RUNX1T1	runt-related transcription factor 1; translocated to, 1 (cyclin D-related) [HGNC Symbol;Acc:1535]
NM_001083893	STRN3	striatin, calmodulin binding protein 3 [HGNC Symbol;Acc:15720]		NM_001198629	RUNX1T1	runt-related transcription factor 1; translocated to, 1 (cyclin D-related) [HGNC Symbol;Acc:1535]
NM_001083907	BANK1	B-cell scaffold protein with ankyrin repeats 1 [HGNC Symbol;Acc:18233]		NM_001198630	RUNX1T1	runt-related transcription factor 1; translocated to, 1 (cyclin D-related) [HGNC Symbol;Acc:1535]
NM_001083914	CTBP2	C-terminal binding protein 2 [HGNC Symbol;Acc:2495]		NM_001198631	RUNX1T1	runt-related transcription factor 1; translocated to, 1 (cyclin D-related) [HGNC Symbol;Acc:1535]
NM_001085354	MORC4	MORC family CW-type zinc finger 4 [HGNC Symbol;Acc:23485]		NM_001198633	RUNX1T1	runt-related transcription factor 1; translocated to, 1 (cyclin D-related) [HGNC Symbol;Acc:1535]
NM_001085372	C11orf83	chromosome 11 open reading frame 83 [HGNC Symbol;Acc:34399]		NM_001198783	POU2F1	POU class 2 homeobox 1 [HGNC Symbol;Acc:9212]
NM_001085377	MCC	mutated in colorectal cancers [HGNC Symbol;Acc:6935]		NM_001198786	POU2F1	POU class 2 homeobox 1 [HGNC Symbol;Acc:9212]
NM_001085400	RELL1	RELT-like 1 [HGNC Symbol;Acc:27379]		NM_001198844	RBM4	RNA binding motif protein 4 [HGNC Symbol;Acc:9901]
NM_001093725	MEX3A	mex-3 homolog A (C. elegans) [HGNC Symbol;Acc:33482]		NM_001198850	FOXJ3	forkhead box J3 [HGNC Symbol;Acc:29178]
NM_001097638	FUT2	fucosyltransferase 2 (secretor status included) [HGNC Symbol;Acc:4013]		NM_001198851	FOXJ3	forkhead box J3 [HGNC Symbol;Acc:29178]
NM_001098477	GRSF1	G-rich RNA sequence binding factor 1 [HGNC Symbol;Acc:4610]		NM_001198852	FOXJ3	forkhead box J3 [HGNC Symbol;Acc:29178]
NM_001098509	SGSM2	small G protein signaling modulator 2 [HGNC Symbol;Acc:29026]		NM_001198965	NFATC4	nuclear factor of activated T-cells, cytoplasmic, calcineurin-dependent 4 [HGNC Symbol;Acc:7778]
NM_001098512	PRKG1	protein kinase, cGMP-dependent, type I [HGNC Symbol;Acc:9414]		NM_001198966	NFATC4	nuclear factor of activated T-cells, cytoplasmic, calcineurin-dependent 4 [HGNC Symbol;Acc:7778]
NM_001098515	MRGPRF	MAS-related GPR, member F [HGNC Symbol;Acc:24828]		NM_001198967	NFATC4	nuclear factor of activated T-cells, cytoplasmic, calcineurin-dependent 4 [HGNC Symbol;Acc:7778]
NM_001098516	MUC20	mucin 20, cell surface associated [HGNC Symbol;Acc:23282]		NM_001199057	RPS17L	ribosomal protein S17-like [HGNC Symbol;Acc:40029]
NM_001098535	RFPL3	ret finger protein-like 3 [HGNC Symbol;Acc:9980]		NM_001199142	EIF3C	eukaryotic translation initiation factor 3, subunit C [HGNC Symbol;Acc:3279]
NM_001098576	TMBIM6	transmembrane BAX inhibitor motif containing 6 [HGNC Symbol;Acc:11723]		NM_001199340	NA	NA
NM_001098612	SIGLEC14	sialic acid binding Ig-like lectin 14 [HGNC Symbol;Acc:32926]		NM_001199341	RPL17	ribosomal protein L17 [HGNC Symbol;Acc:10307]
NM_001098616	C1orf43	chromosome 1 open reading frame 43 [HGNC Symbol;Acc:29876]		NM_001199342	RPL17	ribosomal protein L17 [HGNC Symbol;Acc:10307]
NM_001098721	GNG4	guanine nucleotide binding protein (G protein), gamma 4 [HGNC Symbol;Acc:4407]		NM_001199343	RPL17	ribosomal protein L17 [HGNC Symbol;Acc:10307]
NM_001098722	GNG4	guanine nucleotide binding protein (G protein), gamma 4 [HGNC Symbol;Acc:4407]		NM_001199344	RPL17	ribosomal protein L17 [HGNC Symbol;Acc:10307]
NM_001098801	FAM210A	family with sequence similarity 210, member A [HGNC Symbol;Acc:28346]		NM_001199345	RPL17	ribosomal protein L17 [HGNC Symbol;Acc:10307]
NM_001099269	NA	NA		NM_001199355	RPL17-C18ORF32	60S ribosomal protein L17 isoform a [RefSeq peptide;Acc:NP_000976]
NM_001099272	BTBD9	BTB (POZ) domain containing 9 [HGNC Symbol;Acc:21228]		NM_001199356	RPL17-C18ORF32	60S ribosomal protein L17 isoform a [RefSeq peptide;Acc:NP_000976]
NM_001099285	PTMA	prothymosin, alpha [HGNC Symbol;Acc:9623]		NM_001199492	PDCD4	programmed cell death 4 (neoplastic transformation inhibitor) [HGNC Symbol;Acc:8763]
NM_001099455	CPPED1	calcineurin-like phosphoesterase domain containing 1 [HGNC Symbol;Acc:25632]		NM_001199802	RPL11	ribosomal protein L11 [HGNC Symbol;Acc:10301]
NM_001099668	HIGD1A	HIG1 hypoxia inducible domain family, member 1A [HGNC Symbol;Acc:29527]		NM_001199830	HPSE	heparanase [HGNC Symbol;Acc:5164]
NM_001099669	HIGD1A	HIG1 hypoxia inducible domain family, member 1A [HGNC Symbol;Acc:29527]		NM_001202516	CFLAR	CASP8 and FADD-like apoptosis regulator [HGNC Symbol;Acc:1876]
NM_001099670	C8orf59	chromosome 8 open reading frame 59 [HGNC Symbol;Acc:32235]		NM_001202517	CFLAR	CASP8 and FADD-like apoptosis regulator [HGNC Symbol;Acc:1876]
NM_001099671	C8orf59	chromosome 8 open reading frame 59 [HGNC Symbol;Acc:32235]		NM_001202519	NA	NA
NM_001099672	C8orf59	chromosome 8 open reading frame 59 [HGNC Symbol;Acc:32235]		NM_001204258	NR3C1	nuclear receptor subfamily 3, group C, member 1 (glucocorticoid receptor) [HGNC Symbol;Acc:7978]
NM_001099673	C8orf59	chromosome 8 open reading frame 59 [HGNC Symbol;Acc:32235]		NM_001204259	NR3C1	nuclear receptor subfamily 3, group C, member 1 (glucocorticoid receptor) [HGNC Symbol;Acc:7978]
NM_001099677	KIAA1456	KIAA1456 [HGNC Symbol;Acc:26725]		NM_001204260	NR3C1	nuclear receptor subfamily 3, group C, member 1 (glucocorticoid receptor) [HGNC Symbol;Acc:7978]
NM_001099771	POTEF	POTE ankyrin domain family, member F [HGNC Symbol;Acc:33905]		NM_001204261	NR3C1	nuclear receptor subfamily 3, group C, member 1 (glucocorticoid receptor) [HGNC Symbol;Acc:7978]
NM_001100164	PHACTR2	phosphatase and actin regulator 2 [HGNC Symbol;Acc:20956]		NM_001204262	NR3C1	nuclear receptor subfamily 3, group C, member 1 (glucocorticoid receptor) [HGNC Symbol;Acc:7978]
NM_001100165	PHACTR2	phosphatase and actin regulator 2 [HGNC Symbol;Acc:20956]		NM_001204263	NR3C1	nuclear receptor subfamily 3, group C, member 1 (glucocorticoid receptor) [HGNC Symbol;Acc:7978]
NM_001100166	PHACTR2	phosphatase and actin regulator 2 [HGNC Symbol;Acc:20956]		NM_001204264	NR3C1	nuclear receptor subfamily 3, group C, member 1 (glucocorticoid receptor) [HGNC Symbol;Acc:7978]
NM_001100169	IMMT	inner membrane protein, mitochondrial [HGNC Symbol;Acc:6047]		NM_001204401	XIAP	X-linked inhibitor of apoptosis [HGNC Symbol;Acc:592]
NM_001100170	IMMT	inner membrane protein, mitochondrial [HGNC Symbol;Acc:6047]		NM_001204510	EIF4A1	eukaryotic translation initiation factor 4A1 [HGNC Symbol;Acc:3282]
NM_001100389	TMEM192	transmembrane protein 192 [HGNC Symbol;Acc:26775]		NM_001204526	SSR4	signal sequence receptor, delta [HGNC Symbol;Acc:11326]
NM_001100422	SPATS2L	spermatogenesis associated, serine-rich 2-like [HGNC Symbol;Acc:24574]		NM_001204527	SSR4	signal sequence receptor, delta [HGNC Symbol;Acc:11326]
NM_001100423	SPATS2L	spermatogenesis associated, serine-rich 2-like [HGNC Symbol;Acc:24574]		NM_001204856	SCNM1	sodium channel modifier 1 [HGNC Symbol;Acc:23136]
NM_001100424	SPATS2L	spermatogenesis associated, serine-rich 2-like [HGNC Symbol;Acc:24574]		NM_001204961	NA	NA
NM_001100818	PID1	phosphotyrosine interaction domain containing 1 [HGNC Symbol;Acc:26084]		NM_001204963	PBX1	pre-B-cell leukemia homeobox 1 [HGNC Symbol;Acc:8632]
NM_001101387	PIRT	phosphoinositide-interacting regulator of transient receptor potential channels [HGNC Symbol;Acc:37239]		NM_001206897	ALDH1A2	aldehyde dehydrogenase 1 family, member A2 [HGNC Symbol;Acc:15472]
NM_001101421	MYO1H	myosin IH [HGNC Symbol;Acc:13879]		NM_001207000	NA	NA
NM_001101663	NBPF24	neuroblastoma breakpoint family, member 24 [HGNC Symbol;Acc:27299]		NM_001212	C1QBP	complement component 1, q subcomponent binding protein [HGNC Symbol;Acc:1243]
NM_001101676	SAMD12	sterile alpha motif domain containing 12 [HGNC Symbol;Acc:31750]		NM_001218	CA12	carbonic anhydrase XII [HGNC Symbol;Acc:1371]
NM_001102612	PGPEP1L	pyroglutamyl-peptidase I-like [HGNC Symbol;Acc:27080]		NM_001240	CCNT1	cyclin T1 [HGNC Symbol;Acc:1599]
NM_001102663	NBPF16	neuroblastoma breakpoint family, member 16 [HGNC Symbol;Acc:31996]		NM_001243130	NA	NA
NM_001103169	AADACL3	arylacetamide deacetylase-like 3 [HGNC Symbol;Acc:32037]		NM_001243131	NA	NA
NM_001103170	AADACL3	arylacetamide deacetylase-like 3 [HGNC Symbol;Acc:32037]		NM_001243891	TPD52L2	tumor protein D52-like 2 [HGNC Symbol;Acc:12007]
NM_001104554	PAQR5	progestin and adipoQ receptor family member V [HGNC Symbol;Acc:29645]		NM_001243892	TPD52L2	tumor protein D52-like 2 [HGNC Symbol;Acc:12007]
NM_001104647	SLC25A36	solute carrier family 25 (pyrimidine nucleotide carrier ), member 36 [HGNC Symbol;Acc:25554]		NM_001244638	ARID5B	AT rich interactive domain 5B (MRF1-like) [HGNC Symbol;Acc:17362]
NM_001105529	ATP8A1	ATPase, aminophospholipid transporter (APLT), class I, type 8A, member 1 [HGNC Symbol;Acc:13531]		NM_001248001	SET	SET nuclear oncogene [HGNC Symbol;Acc:10760]
NM_001105543	PLXNA4	plexin A4 [HGNC Symbol;Acc:9102]		NM_001248008	SKIL	SKI-like oncogene [HGNC Symbol;Acc:10897]
NM_001109662	NA	NA		NM_001252006	PAPOLA	poly(A) polymerase alpha [HGNC Symbol;Acc:14981]
NM_001110215	CENPM	centromere protein M [HGNC Symbol;Acc:18352]		NM_001252007	NA	NA
NM_001111039	NA	NA		NM_001252020	TRPM1	transient receptor potential cation channel, subfamily M, member 1 [HGNC Symbol;Acc:7146]
NM_001111283	IGF1	insulin-like growth factor 1 (somatomedin C) [HGNC Symbol;Acc:5464]		NM_001252024	TRPM1	transient receptor potential cation channel, subfamily M, member 1 [HGNC Symbol;Acc:7146]
NM_001111319	CLDN22	claudin 22 [HGNC Symbol;Acc:2044]		NM_001252650	NA	NA
NM_001112812	GRIA4	glutamate receptor, ionotropic, AMPA 4 [HGNC Symbol;Acc:4574]		NM_001253379	RPL15	ribosomal protein L15 [HGNC Symbol;Acc:10306]
NM_001113178	NFAT5	nuclear factor of activated T-cells 5, tonicity-responsive [HGNC Symbol;Acc:7774]		NM_001253380	RPL15	ribosomal protein L15 [HGNC Symbol;Acc:10306]
NM_001113378	FANCI	Fanconi anemia, complementation group I [HGNC Symbol;Acc:25568]		NM_001253382	RPL15	ribosomal protein L15 [HGNC Symbol;Acc:10306]
NM_001113567	FAM211A	family with sequence similarity 211, member A [HGNC Symbol;Acc:32403]		NM_001253383	RPL15	ribosomal protein L15 [HGNC Symbol;Acc:10306]
NM_001114093	LSM14A	LSM14A, SCD6 homolog A (S. cerevisiae) [HGNC Symbol;Acc:24489]		NM_001253384	RPL15	ribosomal protein L15 [HGNC Symbol;Acc:10306]
NM_001114120	DEPDC1	DEP domain containing 1 [HGNC Symbol;Acc:22949]		NM_001256577	NA	NA
NM_001114403	UPK3BL	uroplakin 3B-like [HGNC Symbol;Acc:37278]		NM_001256580	NA	NA
NM_001114600	SZRD1	SUZ RNA binding domain containing 1 [HGNC Symbol;Acc:30232]		NM_001256850	TTN	titin [HGNC Symbol;Acc:12403]
NM_001115116	ANKRD53	ankyrin repeat domain 53 [HGNC Symbol;Acc:25691]		NM_001257191	DDX6	DEAD (Asp-Glu-Ala-Asp) box helicase 6 [HGNC Symbol;Acc:2747]
NM_001122681	SH3BP2	SH3-domain binding protein 2 [HGNC Symbol;Acc:10825]		NM_001258033	POLR3E	polymerase (RNA) III (DNA directed) polypeptide E (80kD) [HGNC Symbol;Acc:30347]
NM_001123377	PARK7	parkinson protein 7 [HGNC Symbol;Acc:16369]		NM_001258035	POLR3E	polymerase (RNA) III (DNA directed) polypeptide E (80kD) [HGNC Symbol;Acc:30347]
NM_001126049	KLLN	killin, p53-regulated DNA replication inhibitor [HGNC Symbol;Acc:37212]		NM_001258036	POLR3E	polymerase (RNA) III (DNA directed) polypeptide E (80kD) [HGNC Symbol;Acc:30347]
NM_001126115	NA	NA		NM_001258355	HNF4A	hepatocyte nuclear factor 4, alpha [HGNC Symbol;Acc:5024]
NM_001126116	NA	NA		NM_001278	CHUK	conserved helix-loop-helix ubiquitous kinase [HGNC Symbol;Acc:1974]
NM_001126117	NA	NA		NM_001315	MAPK14	mitogen-activated protein kinase 14 [HGNC Symbol;Acc:6876]
NM_001126337	TUFT1	tuftelin 1 [HGNC Symbol;Acc:12422]		NM_001349	DARS	aspartyl-tRNA synthetase [HGNC Symbol;Acc:2678]
NM_001127221	CACNA1A	calcium channel, voltage-dependent, P/Q type, alpha 1A subunit [HGNC Symbol;Acc:1388]		NM_001402	EEF1A1	eukaryotic translation elongation factor 1 alpha 1 [HGNC Symbol;Acc:3189]
NM_001127222	CACNA1A	calcium channel, voltage-dependent, P/Q type, alpha 1A subunit [HGNC Symbol;Acc:1388]		NM_001404	EEF1G	eukaryotic translation elongation factor 1 gamma [HGNC Symbol;Acc:3213]
NM_001127228	CBX1	chromobox homolog 1 [HGNC Symbol;Acc:1551]		NM_001416	EIF4A1	eukaryotic translation initiation factor 4A1 [HGNC Symbol;Acc:3282]
NM_001127257	SLC39A10	solute carrier family 39 (zinc transporter), member 10 [HGNC Symbol;Acc:20861]		NM_001418	EIF4G2	eukaryotic translation initiation factor 4 gamma, 2 [HGNC Symbol;Acc:3297]
NM_001127361	RNF19B	ring finger protein 19B [HGNC Symbol;Acc:26886]		NM_001452	FOXF2	forkhead box F2 [HGNC Symbol;Acc:3810]
NM_001127395	METTL21A	methyltransferase like 21A [HGNC Symbol;Acc:30476]		NM_001533	HNRNPL	heterogeneous nuclear ribonucleoprotein L [HGNC Symbol;Acc:5045]
NM_001127397	ERLEC1	endoplasmic reticulum lectin 1 [HGNC Symbol;Acc:25222]		NM_001621	AHR	aryl hydrocarbon receptor [HGNC Symbol;Acc:348]
NM_001127507	BANK1	B-cell scaffold protein with ankyrin repeats 1 [HGNC Symbol;Acc:18233]		NM_001636	SLC25A6	solute carrier family 25 (mitochondrial carrier; adenine nucleotide translocator), member 6 [HGNC Symbol;Acc:10992]
NM_001127898	CLCN5	chloride channel, voltage-sensitive 5 [HGNC Symbol;Acc:2023]		NM_001673	ASNS	asparagine synthetase (glutamine-hydrolyzing) [HGNC Symbol;Acc:753]
NM_001127899	CLCN5	chloride channel, voltage-sensitive 5 [HGNC Symbol;Acc:2023]		NM_001728	BSG	basigin (Ok blood group) [HGNC Symbol;Acc:1116]
NM_001128166	PAK3	p21 protein (Cdc42/Rac)-activated kinase 3 [HGNC Symbol;Acc:8592]		NM_001786	CDK1	cyclin-dependent kinase 1 [HGNC Symbol;Acc:1722]
NM_001128167	PAK3	p21 protein (Cdc42/Rac)-activated kinase 3 [HGNC Symbol;Acc:8592]		NM_001791	CDC42	cell division cycle 42 (GTP binding protein, 25kDa) [HGNC Symbol;Acc:1736]
NM_001128168	PAK3	p21 protein (Cdc42/Rac)-activated kinase 3 [HGNC Symbol;Acc:8592]		NM_001854	COL11A1	collagen, type XI, alpha 1 [HGNC Symbol;Acc:2186]
NM_001128172	PAK3	p21 protein (Cdc42/Rac)-activated kinase 3 [HGNC Symbol;Acc:8592]		NM_001904	CTNNB1	catenin (cadherin-associated protein), beta 1, 88kDa [HGNC Symbol;Acc:2514]
NM_001128173	PAK3	p21 protein (Cdc42/Rac)-activated kinase 3 [HGNC Symbol;Acc:8592]		NM_001961	EEF2	eukaryotic translation elongation factor 2 [HGNC Symbol;Acc:3214]
NM_001128211	NUDCD1	NudC domain containing 1 [HGNC Symbol;Acc:24306]		NM_001967	EIF4A2	eukaryotic translation initiation factor 4A2 [HGNC Symbol;Acc:3284]
NM_001128215	LIPM	lipase, family member M [HGNC Symbol;Acc:23455]		NM_001968	EIF4E	eukaryotic translation initiation factor 4E [HGNC Symbol;Acc:3287]
NM_001128224	TMCC1	transmembrane and coiled-coil domain family 1 [HGNC Symbol;Acc:29116]		NM_001970	EIF5A	eukaryotic translation initiation factor 5A [HGNC Symbol;Acc:3300]
NM_001128304	PLSCR4	phospholipid scramblase 4 [HGNC Symbol;Acc:16497]		NM_001982	ERBB3	v-erb-b2 erythroblastic leukemia viral oncogene homolog 3 (avian) [HGNC Symbol;Acc:3431]
NM_001128306	PLSCR4	phospholipid scramblase 4 [HGNC Symbol;Acc:16497]		NM_001990	EYA3	eyes absent homolog 3 (Drosophila) [HGNC Symbol;Acc:3521]
NM_001128602	RASGRP1	RAS guanyl releasing protein 1 (calcium and DAG-regulated) [HGNC Symbol;Acc:9878]		NM_001997	FAU	Finkel-Biskis-Reilly murine sarcoma virus (FBR-MuSV) ubiquitously expressed [HGNC Symbol;Acc:3597]
NM_001128619	MTPN	myotrophin [HGNC Symbol;Acc:15667]		NM_002019	FLT1	fms-related tyrosine kinase 1 (vascular endothelial growth factor/vascular permeability factor receptor) [HGNC Symbol;Acc:3763]
NM_001128914	PCBP2	poly(rC) binding protein 2 [HGNC Symbol;Acc:8648]		NM_002096	GTF2F1	general transcription factor IIF, polypeptide 1, 74kDa [HGNC Symbol;Acc:4652]
NM_001128922	LRRC32	leucine rich repeat containing 32 [HGNC Symbol;Acc:4161]		NM_002131	HMGA1	high mobility group AT-hook 1 [HGNC Symbol;Acc:5010]
NM_001128929	ROBO2	roundabout, axon guidance receptor, homolog 2 (Drosophila) [HGNC Symbol;Acc:10250]		NM_002137	HNRNPA2B1	heterogeneous nuclear ribonucleoprotein A2/B1 [HGNC Symbol;Acc:5033]
NM_001129727	PLEKHG4	pleckstrin homology domain containing, family G (with RhoGef domain) member 4 [HGNC Symbol;Acc:24501]		NM_002139	RBMX	RNA binding motif protein, X-linked [HGNC Symbol;Acc:9910]
NM_001129728	PLEKHG4	pleckstrin homology domain containing, family G (with RhoGef domain) member 4 [HGNC Symbol;Acc:24501]		NM_002156	HSPD1	heat shock 60kDa protein 1 (chaperonin) [HGNC Symbol;Acc:5261]
NM_001129729	PLEKHG4	pleckstrin homology domain containing, family G (with RhoGef domain) member 4 [HGNC Symbol;Acc:24501]		NM_002191	INHA	inhibin, alpha [HGNC Symbol;Acc:6065]
NM_001129731	PLEKHG4	pleckstrin homology domain containing, family G (with RhoGef domain) member 4 [HGNC Symbol;Acc:24501]		NM_002210	ITGAV	integrin, alpha V [HGNC Symbol;Acc:6150]
NM_001129819	CYB5R3	cytochrome b5 reductase 3 [HGNC Symbol;Acc:2873]		NM_002270	TNPO1	transportin 1 [HGNC Symbol;Acc:6401]
NM_001129889	DCT	dopachrome tautomerase [HGNC Symbol;Acc:2709]		NM_002295	RPSA	ribosomal protein SA [HGNC Symbol;Acc:6502]
NM_001130006	GSPT1	G1 to S phase transition 1 [HGNC Symbol;Acc:4621]		NM_002300	LDHB	lactate dehydrogenase B [HGNC Symbol;Acc:6541]
NM_001130007	GSPT1	G1 to S phase transition 1 [HGNC Symbol;Acc:4621]		NM_002408	MGAT2	mannosyl (alpha-1,6-)-glycoprotein beta-1,2-N-acetylglucosaminyltransferase [HGNC Symbol;Acc:7045]
NM_001130010	C15orf41	chromosome 15 open reading frame 41 [HGNC Symbol;Acc:26929]		NM_002420	TRPM1	transient receptor potential cation channel, subfamily M, member 1 [HGNC Symbol;Acc:7146]
NM_001130012	SLC9A3R2	solute carrier family 9, subfamily A (NHE3, cation proton antiporter 3), member 3 regulator 2 [HGNC Symbol;Acc:11076]		NM_002451	MTAP	methylthioadenosine phosphorylase [HGNC Symbol;Acc:7413]
NM_001130020	ATP6V0A1	ATPase, H+ transporting, lysosomal V0 subunit a1 [HGNC Symbol;Acc:865]		NM_002478	MYOD1	myogenic differentiation 1 [HGNC Symbol;Acc:7611]
NM_001130021	ATP6V0A1	ATPase, H+ transporting, lysosomal V0 subunit a1 [HGNC Symbol;Acc:865]		NM_002479	MYOG	myogenin (myogenic factor 4) [HGNC Symbol;Acc:7612]
NM_001130026	FAM115C	family with sequence similarity 115, member C [HGNC Symbol;Acc:26878]		NM_002520	NPM1	nucleophosmin (nucleolar phosphoprotein B23, numatrin) [HGNC Symbol;Acc:7910]
NM_001130031	ZNF562	zinc finger protein 562 [HGNC Symbol;Acc:25950]		NM_002563	P2RY1	purinergic receptor P2Y, G-protein coupled, 1 [HGNC Symbol;Acc:8539]
NM_001130032	ZNF562	zinc finger protein 562 [HGNC Symbol;Acc:25950]		NM_002568	PABPC1	poly(A) binding protein, cytoplasmic 1 [HGNC Symbol;Acc:8554]
NM_001130069	SUMF2	sulfatase modifying factor 2 [HGNC Symbol;Acc:20415]		NM_002569	FURIN	furin (paired basic amino acid cleaving enzyme) [HGNC Symbol;Acc:8568]
NM_001130438	SPTAN1	spectrin, alpha, non-erythrocytic 1 [HGNC Symbol;Acc:11273]		NM_002585	PBX1	pre-B-cell leukemia homeobox 1 [HGNC Symbol;Acc:8632]
NM_001130475	THAP5	THAP domain containing 5 [HGNC Symbol;Acc:23188]		NM_002635	SLC25A3	solute carrier family 25 (mitochondrial carrier; phosphate carrier), member 3 [HGNC Symbol;Acc:10989]
NM_001130523	CSDE1	cold shock domain containing E1, RNA-binding [HGNC Symbol;Acc:29905]		NM_002696	POLR2G	polymerase (RNA) II (DNA directed) polypeptide G [HGNC Symbol;Acc:9194]
NM_001130674	CALU	calumenin [HGNC Symbol;Acc:1458]		NM_002697	POU2F1	POU class 2 homeobox 1 [HGNC Symbol;Acc:9212]
NM_001130675	CLGN	calmegin [HGNC Symbol;Acc:2060]		NM_002737	PRKCA	protein kinase C, alpha [HGNC Symbol;Acc:9393]
NM_001130716	PLAC8	placenta-specific 8 [HGNC Symbol;Acc:19254]		NM_002786	PSMA1	proteasome (prosome, macropain) subunit, alpha type, 1 [HGNC Symbol;Acc:9530]
NM_001130725	PSMB5	proteasome (prosome, macropain) subunit, beta type, 5 [HGNC Symbol;Acc:9542]		NM_002797	PSMB5	proteasome (prosome, macropain) subunit, beta type, 5 [HGNC Symbol;Acc:9542]
NM_001130842	ZNF286A	zinc finger protein 286A [HGNC Symbol;Acc:13501]		NM_002804	PSMC3	proteasome (prosome, macropain) 26S subunit, ATPase, 3 [HGNC Symbol;Acc:9549]
NM_001130858	PPIP5K1	diphosphoinositol pentakisphosphate kinase 1 [HGNC Symbol;Acc:29023]		NM_002819	PTBP1	polypyrimidine tract binding protein 1 [HGNC Symbol;Acc:9583]
NM_001130859	PPIP5K1	diphosphoinositol pentakisphosphate kinase 1 [HGNC Symbol;Acc:29023]		NM_002898	RBMS2	RNA binding motif, single stranded interacting protein 2 [HGNC Symbol;Acc:9909]
NM_001130929	C7orf73	chromosome 7 open reading frame 73 [HGNC Symbol;Acc:41909]		NM_002912	REV3L	REV3-like, polymerase (DNA directed), zeta, catalytic subunit [HGNC Symbol;Acc:9968]
NM_001130965	SUN1	Sad1 and UNC84 domain containing 1 [HGNC Symbol;Acc:18587]		NM_002948	RPL15	ribosomal protein L15 [HGNC Symbol;Acc:10306]
NM_001131065	RFESD	Rieske (Fe-S) domain containing [HGNC Symbol;Acc:29587]		NM_002952	RPS2	ribosomal protein S2 [HGNC Symbol;Acc:10404]
NM_001134223	USP46	ubiquitin specific peptidase 46 [HGNC Symbol;Acc:20075]		NM_002954	RPS27A	ribosomal protein S27a [HGNC Symbol;Acc:10417]
NM_001134422	CDV3	CDV3 homolog (mouse) [HGNC Symbol;Acc:26928]		NM_003011	SET	SET nuclear oncogene [HGNC Symbol;Acc:10760]
NM_001134423	CDV3	CDV3 homolog (mouse) [HGNC Symbol;Acc:26928]		NM_003017	SRSF3	serine/arginine-rich splicing factor 3 [HGNC Symbol;Acc:10785]
NM_001134456	NXPE3	neurexophilin and PC-esterase domain family, member 3 [HGNC Symbol;Acc:28238]		NM_003091	SNRPB	small nuclear ribonucleoprotein polypeptides B and B1 [HGNC Symbol;Acc:11153]
NM_001134647	AFAP1	actin filament associated protein 1 [HGNC Symbol;Acc:24017]		NM_003094	SNRPE	small nuclear ribonucleoprotein polypeptide E [HGNC Symbol;Acc:11161]
NM_001134656	ZNF662	zinc finger protein 662 [HGNC Symbol;Acc:31930]		NM_003095	SNRPF	small nuclear ribonucleoprotein polypeptide F [HGNC Symbol;Acc:11162]
NM_001134772	STX16	syntaxin 16 [HGNC Symbol;Acc:11431]		NM_003107	SOX4	SRY (sex determining region Y)-box 4 [HGNC Symbol;Acc:11200]
NM_001134773	STX16	syntaxin 16 [HGNC Symbol;Acc:11431]		NM_003108	SOX11	SRY (sex determining region Y)-box 11 [HGNC Symbol;Acc:11191]
NM_001134888	RTL1	retrotransposon-like 1 [HGNC Symbol;Acc:14665]		NM_003133	SRP9	signal recognition particle 9kDa [HGNC Symbol;Acc:11304]
NM_001134999	FERMT2	fermitin family member 2 [HGNC Symbol;Acc:15767]		NM_003136	SRP54	signal recognition particle 54kDa [HGNC Symbol;Acc:11301]
NM_001135037	MFAP3	microfibrillar-associated protein 3 [HGNC Symbol;Acc:7034]		NM_003142	SSB	Sjogren syndrome antigen B (autoantigen La) [HGNC Symbol;Acc:11316]
NM_001135051	FAM160B1	family with sequence similarity 160, member B1 [HGNC Symbol;Acc:29320]		NM_003144	SSR1	signal sequence receptor, alpha [HGNC Symbol;Acc:11323]
NM_001135099	TMPRSS2	transmembrane protease, serine 2 [HGNC Symbol;Acc:11876]		NM_003145	SSR2	signal sequence receptor, beta (translocon-associated protein beta) [HGNC Symbol;Acc:11324]
NM_001135255	RBBP4	retinoblastoma binding protein 4 [HGNC Symbol;Acc:9887]		NM_003146	SSRP1	structure specific recognition protein 1 [HGNC Symbol;Acc:11327]
NM_001135256	RBBP4	retinoblastoma binding protein 4 [HGNC Symbol;Acc:9887]		NM_003161	RPS6KB1	ribosomal protein S6 kinase, 70kDa, polypeptide 1 [HGNC Symbol;Acc:10436]
NM_001135674	C8orf40	chromosome 8 open reading frame 40 [HGNC Symbol;Acc:25166]		NM_003189	TAL1	T-cell acute lymphocytic leukemia 1 [HGNC Symbol;Acc:11556]
NM_001135823	SSPN	sarcospan [HGNC Symbol;Acc:11322]		NM_003199	TCF4	transcription factor 4 [HGNC Symbol;Acc:11634]
NM_001135862	PHF21B	PHD finger protein 21B [HGNC Symbol;Acc:25161]		NM_003200	TCF3	transcription factor 3 (E2A immunoglobulin enhancer binding factors E12/E47) [HGNC Symbol;Acc:11633]
NM_001135953	GKAP1	G kinase anchoring protein 1 [HGNC Symbol;Acc:17496]		NM_003288	TPD52L2	tumor protein D52-like 2 [HGNC Symbol;Acc:12007]
NM_001136003	C2CD4D	C2 calcium-dependent domain containing 4D [HGNC Symbol;Acc:37210]		NM_003298	NR2C2	nuclear receptor subfamily 2, group C, member 2 [HGNC Symbol;Acc:7972]
NM_001136049	LMLN	leishmanolysin-like (metallopeptidase M8 family) [HGNC Symbol;Acc:15991]		NM_003313	TSTA3	tissue specific transplantation antigen P35B [HGNC Symbol;Acc:12390]
NM_001136153	ATF6B	activating transcription factor 6 beta [HGNC Symbol;Acc:2349]		NM_003319	TTN	titin [HGNC Symbol;Acc:12403]
NM_001136193	FASTKD2	FAST kinase domains 2 [HGNC Symbol;Acc:29160]		NM_003333	UBA52	ubiquitin A-52 residue ribosomal protein fusion product 1 [HGNC Symbol;Acc:12458]
NM_001136194	FASTKD2	FAST kinase domains 2 [HGNC Symbol;Acc:29160]		NM_003400	XPO1	exportin 1 (CRM1 homolog, yeast) [HGNC Symbol;Acc:12825]
NM_001136196	TNPO2	transportin 2 [HGNC Symbol;Acc:19998]		NM_003442	ZNF143	zinc finger protein 143 [HGNC Symbol;Acc:12928]
NM_001136204	RCC2	regulator of chromosome condensation 2 [HGNC Symbol;Acc:30297]		NM_003680	YARS	tyrosyl-tRNA synthetase [HGNC Symbol;Acc:12840]
NM_001136478	ANP32E	acidic (leucine-rich) nuclear phosphoprotein 32 family, member E [HGNC Symbol;Acc:16673]		NM_003685	KHSRP	KH-type splicing regulatory protein [HGNC Symbol;Acc:6316]
NM_001136479	ANP32E	acidic (leucine-rich) nuclear phosphoprotein 32 family, member E [HGNC Symbol;Acc:16673]		NM_003752	EIF3C	eukaryotic translation initiation factor 3, subunit C [HGNC Symbol;Acc:3279]
NM_001136494	C1orf198	chromosome 1 open reading frame 198 [HGNC Symbol;Acc:25900]		NM_003757	EIF3I	eukaryotic translation initiation factor 3, subunit I [HGNC Symbol;Acc:3272]
NM_001136495	C1orf198	chromosome 1 open reading frame 198 [HGNC Symbol;Acc:25900]		NM_003780	B4GALT2	UDP-Gal:betaGlcNAc beta 1,4- galactosyltransferase, polypeptide 2 [HGNC Symbol;Acc:925]
NM_001136497	BTF3L4	basic transcription factor 3-like 4 [HGNC Symbol;Acc:30547]		NM_003808	TNFSF13	tumor necrosis factor (ligand) superfamily, member 13 [HGNC Symbol;Acc:11928]
NM_001136498	CISD3	CDGSH iron sulfur domain 3 [HGNC Symbol;Acc:27578]		NM_003879	CFLAR	CASP8 and FADD-like apoptosis regulator [HGNC Symbol;Acc:1876]
NM_001139441	BCAP31	B-cell receptor-associated protein 31 [HGNC Symbol;Acc:16695]		NM_003888	ALDH1A2	aldehyde dehydrogenase 1 family, member A2 [HGNC Symbol;Acc:15472]
NM_001139457	BCAP31	B-cell receptor-associated protein 31 [HGNC Symbol;Acc:16695]		NM_003901	SGPL1	sphingosine-1-phosphate lyase 1 [HGNC Symbol;Acc:10817]
NM_001142300	CCNYL1	cyclin Y-like 1 [HGNC Symbol;Acc:26868]		NM_003927	MBD2	methyl-CpG binding domain protein 2 [HGNC Symbol;Acc:6917]
NM_001142351	ST6GAL2	ST6 beta-galactosamide alpha-2,6-sialyltranferase 2 [HGNC Symbol;Acc:10861]		NM_003952	RPS6KB2	ribosomal protein S6 kinase, 70kDa, polypeptide 2 [HGNC Symbol;Acc:10437]
NM_001142386	PDK3	pyruvate dehydrogenase kinase, isozyme 3 [HGNC Symbol;Acc:8811]		NM_003966	SEMA5A	sema domain, seven thrombospondin repeats (type 1 and type 1-like), transmembrane domain (TM) and short cytoplasmic domain, (semaphorin) 5A [HGNC Symbol;Acc:10736]
NM_001142445	ANK1	ankyrin 1, erythrocytic [HGNC Symbol;Acc:492]		NM_003973	RPL14	ribosomal protein L14 [HGNC Symbol;Acc:10305]
NM_001142446	ANK1	ankyrin 1, erythrocytic [HGNC Symbol;Acc:492]		NM_004035	ACOX1	acyl-CoA oxidase 1, palmitoyl [HGNC Symbol;Acc:119]
NM_001142499	FLYWCH2	FLYWCH family member 2 [HGNC Symbol;Acc:25178]		NM_004094	EIF2S1	eukaryotic translation initiation factor 2, subunit 1 alpha, 35kDa [HGNC Symbol;Acc:3265]
NM_001142500	FLYWCH2	FLYWCH family member 2 [HGNC Symbol;Acc:25178]		NM_004095	EIF4EBP1	eukaryotic translation initiation factor 4E binding protein 1 [HGNC Symbol;Acc:3288]
NM_001142546	LUZP1	leucine zipper protein 1 [HGNC Symbol;Acc:14985]		NM_004100	EYA4	eyes absent homolog 4 (Drosophila) [HGNC Symbol;Acc:3522]
NM_001142550	WDR47	WD repeat domain 47 [HGNC Symbol;Acc:29141]		NM_004134	HSPA9	heat shock 70kDa protein 9 (mortalin) [HGNC Symbol;Acc:5244]
NM_001142551	WDR47	WD repeat domain 47 [HGNC Symbol;Acc:29141]		NM_004229	MED14	mediator complex subunit 14 [HGNC Symbol;Acc:2370]
NM_001142595	P4HA1	prolyl 4-hydroxylase, alpha polypeptide I [HGNC Symbol;Acc:8546]		NM_004329	BMPR1A	bone morphogenetic protein receptor, type IA [HGNC Symbol;Acc:1076]
NM_001142596	P4HA1	prolyl 4-hydroxylase, alpha polypeptide I [HGNC Symbol;Acc:8546]		NM_004343	CALR	calreticulin [HGNC Symbol;Acc:1455]
NM_001142603	NA	NA		NM_004349	RUNX1T1	runt-related transcription factor 1; translocated to, 1 (cyclin D-related) [HGNC Symbol;Acc:1535]
NM_001142634	SPDYA	speedy homolog A (Xenopus laevis) [HGNC Symbol;Acc:30613]		NM_004397	DDX6	DEAD (Asp-Glu-Ala-Asp) box helicase 6 [HGNC Symbol;Acc:2747]
NM_001142645	TMEM194B	transmembrane protein 194B [HGNC Symbol;Acc:33700]		NM_004464	FGF5	fibroblast growth factor 5 [HGNC Symbol;Acc:3683]
NM_001142649	ANO5	anoctamin 5 [HGNC Symbol;Acc:27337]		NM_004481	GALNT2	UDP-N-acetyl-alpha-D-galactosamine:polypeptide N-acetylgalactosaminyltransferase 2 (GalNAc-T2) [HGNC Symbol;Acc:4124]
NM_001142773	PCDH15	protocadherin-related 15 [HGNC Symbol;Acc:14674]		NM_004492	GTF2A2	general transcription factor IIA, 2, 12kDa [HGNC Symbol;Acc:4647]
NM_001143758	LRRC27	leucine rich repeat containing 27 [HGNC Symbol;Acc:29346]		NM_004496	FOXA1	forkhead box A1 [HGNC Symbol;Acc:5021]
NM_001143778	ASAP3	ArfGAP with SH3 domain, ankyrin repeat and PH domain 3 [HGNC Symbol;Acc:14987]		NM_004501	HNRNPU	heterogeneous nuclear ribonucleoprotein U (scaffold attachment factor A) [HGNC Symbol;Acc:5048]
NM_001143787	PPHLN1	periphilin 1 [HGNC Symbol;Acc:19369]		NM_004554	NFATC4	nuclear factor of activated T-cells, cytoplasmic, calcineurin-dependent 4 [HGNC Symbol;Acc:7778]
NM_001143824	SLC38A4	solute carrier family 38, member 4 [HGNC Symbol;Acc:14679]		NM_004589	SCO1	SCO1 cytochrome c oxidase assembly protein [HGNC Symbol;Acc:10603]
NM_001143948	ADTRP	androgen-dependent TFPI-regulating protein [HGNC Symbol;Acc:21214]		NM_004606	TAF1	TAF1 RNA polymerase II, TATA box binding protein (TBP)-associated factor, 250kDa [HGNC Symbol;Acc:11535]
NM_001143986	TLE6	transducin-like enhancer of split 6 (E(sp1) homolog, Drosophila) [HGNC Symbol;Acc:30788]		NM_004805	POLR2D	polymerase (RNA) II (DNA directed) polypeptide D [HGNC Symbol;Acc:9191]
NM_001144060	NHSL1	NHS-like 1 [HGNC Symbol;Acc:21021]		NM_004891	MRPL33	mitochondrial ribosomal protein L33 [HGNC Symbol;Acc:14487]
NM_001144856	PLEKHG6	pleckstrin homology domain containing, family G (with RhoGef domain) member 6 [HGNC Symbol;Acc:25562]		NM_004906	WTAP	Wilms tumor 1 associated protein [HGNC Symbol;Acc:16846]
NM_001144857	PLEKHG6	pleckstrin homology domain containing, family G (with RhoGef domain) member 6 [HGNC Symbol;Acc:25562]		NM_004922	SEC24C	SEC24 family, member C (S. cerevisiae) [HGNC Symbol;Acc:10705]
NM_001144924	AC004381.6	Putative RNA exonuclease NEF-sp [UniProtKB/Swiss-Prot;Acc:Q96IC2]		NM_004936	CDKN2B	cyclin-dependent kinase inhibitor 2B (p15, inhibits CDK4) [HGNC Symbol;Acc:1788]
NM_001144937	FNDC7	fibronectin type III domain containing 7 [HGNC Symbol;Acc:26668]		NM_004964	HDAC1	histone deacetylase 1 [HGNC Symbol;Acc:4852]
NM_001145045	ZNF286B	zinc finger protein 286B [HGNC Symbol;Acc:33241]		NM_004966	HNRNPF	heterogeneous nuclear ribonucleoprotein F [HGNC Symbol;Acc:5039]
NM_001145065	FAM190A	family with sequence similarity 190, member A [HGNC Symbol;Acc:29349]		NM_005016	PCBP2	poly(rC) binding protein 2 [HGNC Symbol;Acc:8648]
NM_001145078	ZNF805	zinc finger protein 805 [HGNC Symbol;Acc:23272]		NM_005105	RBM8A	RNA binding motif protein 8A [HGNC Symbol;Acc:9905]
NM_001145155	NR2F2	nuclear receptor subfamily 2, group F, member 2 [HGNC Symbol;Acc:7976]		NM_005197	NA	NA
NM_001145156	NR2F2	nuclear receptor subfamily 2, group F, member 2 [HGNC Symbol;Acc:7976]		NM_005313	PDIA3	protein disulfide isomerase family A, member 3 [HGNC Symbol;Acc:4606]
NM_001145157	NA	NA		NM_005346	HSPA1B	heat shock 70kDa protein 1B [HGNC Symbol;Acc:5233]
NM_001145204	SHISA9	shisa homolog 9 (Xenopus laevis) [HGNC Symbol;Acc:37231]		NM_005347	HSPA5	heat shock 70kDa protein 5 (glucose-regulated protein, 78kDa) [HGNC Symbol;Acc:5238]
NM_001145358	SIN3A	SIN3 transcription regulator homolog A (yeast) [HGNC Symbol;Acc:19353]		NM_005412	SHMT2	serine hydroxymethyltransferase 2 (mitochondrial) [HGNC Symbol;Acc:10852]
NM_001145396	ALDH16A1	aldehyde dehydrogenase 16 family, member A1 [HGNC Symbol;Acc:28114]		NM_005414	SKIL	SKI-like oncogene [HGNC Symbol;Acc:10897]
NM_001145404	ZNF506	zinc finger protein 506 [HGNC Symbol;Acc:23780]		NM_005513	GTF2E1	general transcription factor IIE, polypeptide 1, alpha 56kDa [HGNC Symbol;Acc:4650]
NM_001145410	NONO	non-POU domain containing, octamer-binding [HGNC Symbol;Acc:7871]		NM_005560	LAMA5	laminin, alpha 5 [HGNC Symbol;Acc:6485]
NM_001145411	CCDC110	coiled-coil domain containing 110 [HGNC Symbol;Acc:28504]		NM_005568	LHX1	LIM homeobox 1 [HGNC Symbol;Acc:6593]
NM_001145417	MSL2	male-specific lethal 2 homolog (Drosophila) [HGNC Symbol;Acc:25544]		NM_005570	LMAN1	lectin, mannose-binding, 1 [HGNC Symbol;Acc:6631]
NM_001145418	TTC28	tetratricopeptide repeat domain 28 [HGNC Symbol;Acc:29179]		NM_005596	NFIB	nuclear factor I/B [HGNC Symbol;Acc:7785]
NM_001145432	C4orf52	chromosome 4 open reading frame 52 [HGNC Symbol;Acc:37260]		NM_005617	RPS14	ribosomal protein S14 [HGNC Symbol;Acc:10387]
NM_001145442	POTEM	POTE ankyrin domain family, member M [HGNC Symbol;Acc:37096]		NM_005631	SMO	smoothened, frizzled family receptor [HGNC Symbol;Acc:11119]
NM_001145444	SCAF4	SR-related CTD-associated factor 4 [HGNC Symbol;Acc:19304]		NM_005715	UST	uronyl-2-sulfotransferase [HGNC Symbol;Acc:17223]
NM_001145445	SCAF4	SR-related CTD-associated factor 4 [HGNC Symbol;Acc:19304]		NM_005778	RBM5	RNA binding motif protein 5 [HGNC Symbol;Acc:9902]
NM_001145454	STMN1	stathmin 1 [HGNC Symbol;Acc:6510]		NM_005798	TRIM13	tripartite motif containing 13 [HGNC Symbol;Acc:9976]
NM_001145526	AFMID	arylformamidase [HGNC Symbol;Acc:20910]		NM_005888	SLC25A3	solute carrier family 25 (mitochondrial carrier; phosphate carrier), member 3 [HGNC Symbol;Acc:10989]
NM_001145643	PHGR1	proline/histidine/glycine-rich 1 [HGNC Symbol;Acc:37226]		NM_005901	SMAD2	SMAD family member 2 [HGNC Symbol;Acc:6768]
NM_001145657	RAP1GAP	RAP1 GTPase activating protein [HGNC Symbol;Acc:9858]		NM_005968	HNRNPM	heterogeneous nuclear ribonucleoprotein M [HGNC Symbol;Acc:5046]
NM_001145658	RAP1GAP	RAP1 GTPase activating protein [HGNC Symbol;Acc:9858]		NM_006005	WFS1	Wolfram syndrome 1 (wolframin) [HGNC Symbol;Acc:12762]
NM_001145678	KIAA0825	KIAA0825 [HGNC Symbol;Acc:28532]		NM_006009	TUBA1A	tubulin, alpha 1a [HGNC Symbol;Acc:20766]
NM_001145717	PNPLA1	patatin-like phospholipase domain containing 1 [HGNC Symbol;Acc:21246]		NM_006013	RPL10	ribosomal protein L10 [HGNC Symbol;Acc:10298]
NM_001145838	MTFR1	mitochondrial fission regulator 1 [HGNC Symbol;Acc:29510]		NM_006082	TUBA1B	tubulin, alpha 1b [HGNC Symbol;Acc:18809]
NM_001145855	SH3BP2	SH3-domain binding protein 2 [HGNC Symbol;Acc:10825]		NM_006098	GNB2L1	guanine nucleotide binding protein (G protein), beta polypeptide 2-like 1 [HGNC Symbol;Acc:4399]
NM_001145856	SH3BP2	SH3-domain binding protein 2 [HGNC Symbol;Acc:10825]		NM_006119	FGF8	fibroblast growth factor 8 (androgen-induced) [HGNC Symbol;Acc:3686]
NM_001146082	MBOAT7	membrane bound O-acyltransferase domain containing 7 [HGNC Symbol;Acc:15505]		NM_006208	ENPP1	ectonucleotide pyrophosphatase/phosphodiesterase 1 [HGNC Symbol;Acc:3356]
NM_001146110	MIER1	mesoderm induction early response 1 homolog (Xenopus laevis) [HGNC Symbol;Acc:29657]		NM_006210	PEG3	paternally expressed 3 [HGNC Symbol;Acc:8826]
NM_001146111	MIER1	mesoderm induction early response 1 homolog (Xenopus laevis) [HGNC Symbol;Acc:29657]		NM_006238	PPARD	peroxisome proliferator-activated receptor delta [HGNC Symbol;Acc:9235]
NM_001146112	MIER1	mesoderm induction early response 1 homolog (Xenopus laevis) [HGNC Symbol;Acc:29657]		NM_006241	PPP1R2	protein phosphatase 1, regulatory (inhibitor) subunit 2 [HGNC Symbol;Acc:9288]
NM_001146113	MIER1	mesoderm induction early response 1 homolog (Xenopus laevis) [HGNC Symbol;Acc:29657]		NM_006280	SSR4	signal sequence receptor, delta [HGNC Symbol;Acc:11326]
NM_001146116	DIP2A	DIP2 disco-interacting protein 2 homolog A (Drosophila) [HGNC Symbol;Acc:17217]		NM_006286	TFDP2	transcription factor Dp-2 (E2F dimerization partner 2) [HGNC Symbol;Acc:11751]
NM_001146184	PEG3	paternally expressed 3 [HGNC Symbol;Acc:8826]		NM_006295	VARS	valyl-tRNA synthetase [HGNC Symbol;Acc:12651]
NM_001146185	PEG3	paternally expressed 3 [HGNC Symbol;Acc:8826]		NM_006305	ANP32A	acidic (leucine-rich) nuclear phosphoprotein 32 family, member A [HGNC Symbol;Acc:13233]
NM_001146186	PEG3	paternally expressed 3 [HGNC Symbol;Acc:8826]		NM_006324	CFDP1	craniofacial development protein 1 [HGNC Symbol;Acc:1873]
NM_001146187	PEG3	paternally expressed 3 [HGNC Symbol;Acc:8826]		NM_006325	RAN	RAN, member RAS oncogene family [HGNC Symbol;Acc:9846]
NM_001146202	RASGRP4	RAS guanyl releasing protein 4 [HGNC Symbol;Acc:18958]		NM_006451	PAIP1	poly(A) binding protein interacting protein 1 [HGNC Symbol;Acc:16945]
NM_001146203	RASGRP4	RAS guanyl releasing protein 4 [HGNC Symbol;Acc:18958]		NM_006467	POLR3G	polymerase (RNA) III (DNA directed) polypeptide G (32kD) [HGNC Symbol;Acc:30075]
NM_001146204	RASGRP4	RAS guanyl releasing protein 4 [HGNC Symbol;Acc:18958]		NM_006572	GNA13	guanine nucleotide binding protein (G protein), alpha 13 [HGNC Symbol;Acc:4381]
NM_001146205	RASGRP4	RAS guanyl releasing protein 4 [HGNC Symbol;Acc:18958]		NM_006585	CCT8	chaperonin containing TCP1, subunit 8 (theta) [HGNC Symbol;Acc:1623]
NM_001146206	RASGRP4	RAS guanyl releasing protein 4 [HGNC Symbol;Acc:18958]		NM_006597	HSPA8	heat shock 70kDa protein 8 [HGNC Symbol;Acc:5241]
NM_001146207	RASGRP4	RAS guanyl releasing protein 4 [HGNC Symbol;Acc:18958]		NM_006620	HBS1L	HBS1-like (S. cerevisiae) [HGNC Symbol;Acc:4834]
NM_001146314	NA	NA		NM_006636	MTHFD2	methylenetetrahydrofolate dehydrogenase (NADP+ dependent) 2, methenyltetrahydrofolate cyclohydrolase [HGNC Symbol;Acc:7434]
NM_001146319	GRAMD3	GRAM domain containing 3 [HGNC Symbol;Acc:24911]		NM_006665	HPSE	heparanase [HGNC Symbol;Acc:5164]
NM_001146320	GRAMD3	GRAM domain containing 3 [HGNC Symbol;Acc:24911]		NM_006743	RBM3	RNA binding motif (RNP1, RRM) protein 3 [HGNC Symbol;Acc:9900]
NM_001146321	GRAMD3	GRAM domain containing 3 [HGNC Symbol;Acc:24911]		NM_006756	TCEA1	transcription elongation factor A (SII), 1 [HGNC Symbol;Acc:11612]
NM_001146322	GRAMD3	GRAM domain containing 3 [HGNC Symbol;Acc:24911]		NM_006903	PPA2	pyrophosphatase (inorganic) 2 [HGNC Symbol;Acc:28883]
NM_001146343	PQLC1	PQ loop repeat containing 1 [HGNC Symbol;Acc:26188]		NM_006914	RORB	RAR-related orphan receptor B [HGNC Symbol;Acc:10259]
NM_001146345	PQLC1	PQ loop repeat containing 1 [HGNC Symbol;Acc:26188]		NM_007040	HNRNPUL1	heterogeneous nuclear ribonucleoprotein U-like 1 [HGNC Symbol;Acc:17011]
NM_001146590	AGXT2L1	alanine-glyoxylate aminotransferase 2-like 1 [HGNC Symbol;Acc:14404]		NM_007107	SSR3	signal sequence receptor, gamma (translocon-associated protein gamma) [HGNC Symbol;Acc:11325]
NM_001146627	AGXT2L1	alanine-glyoxylate aminotransferase 2-like 1 [HGNC Symbol;Acc:14404]		NM_007175	ERLIN2	ER lipid raft associated 2 [HGNC Symbol;Acc:1356]
NM_001146688	KDM3A	lysine (K)-specific demethylase 3A [HGNC Symbol;Acc:20815]		NM_007209	RPL35	ribosomal protein L35 [HGNC Symbol;Acc:10344]
NM_001150	ANPEP	alanyl (membrane) aminopeptidase [HGNC Symbol;Acc:500]		NM_007220	CA5B	carbonic anhydrase VB, mitochondrial [HGNC Symbol;Acc:1378]
NM_001152	SLC25A5	solute carrier family 25 (mitochondrial carrier; adenine nucleotide translocator), member 5 [HGNC Symbol;Acc:10991]		NM_007292	ACOX1	acyl-CoA oxidase 1, palmitoyl [HGNC Symbol;Acc:119]
NM_001159287	TPI1	triosephosphate isomerase 1 [HGNC Symbol;Acc:12009]		NM_007308	SNCA	synuclein, alpha (non A4 component of amyloid precursor) [HGNC Symbol;Acc:11138]
NM_001159575	SCNN1A	sodium channel, non-voltage-gated 1 alpha subunit [HGNC Symbol;Acc:10599]		NM_007363	NONO	non-POU domain containing, octamer-binding [HGNC Symbol;Acc:7871]
NM_001159576	SCNN1A	sodium channel, non-voltage-gated 1 alpha subunit [HGNC Symbol;Acc:10599]		NM_012087	GTF3C5	general transcription factor IIIC, polypeptide 5, 63kDa [HGNC Symbol;Acc:4668]
NM_001159587	CD109	CD109 molecule [HGNC Symbol;Acc:21685]		NM_012199	EIF2C1	eukaryotic translation initiation factor 2C, 1 [HGNC Symbol;Acc:3262]
NM_001159588	CD109	CD109 molecule [HGNC Symbol;Acc:21685]		NM_012207	HNRNPH3	heterogeneous nuclear ribonucleoprotein H3 (2H9) [HGNC Symbol;Acc:5043]
NM_001159920	NA	NA		NM_012259	HEY2	hairy/enhancer-of-split related with YRPW motif 2 [HGNC Symbol;Acc:4881]
NM_001160033	SGOL2	shugoshin-like 2 (S. pombe) [HGNC Symbol;Acc:30812]		NM_012423	RPL13A	ribosomal protein L13a [HGNC Symbol;Acc:10304]
NM_001160046	SGOL2	shugoshin-like 2 (S. pombe) [HGNC Symbol;Acc:30812]		NM_012431	SEMA3E	sema domain, immunoglobulin domain (Ig), short basic domain, secreted, (semaphorin) 3E [HGNC Symbol;Acc:10727]
NM_001160114	C15orf40	chromosome 15 open reading frame 40 [HGNC Symbol;Acc:28443]		NM_013338	ALG5	asparagine-linked glycosylation 5, dolichyl-phosphate beta-glucosyltransferase homolog (S. cerevisiae) [HGNC Symbol;Acc:20266]
NM_001160233	ATP1A1	ATPase, Na+/K+ transporting, alpha 1 polypeptide [HGNC Symbol;Acc:799]		NM_013354	CNOT7	CCR4-NOT transcription complex, subunit 7 [HGNC Symbol;Acc:14101]
NM_001160234	ATP1A1	ATPase, Na+/K+ transporting, alpha 1 polypeptide [HGNC Symbol;Acc:799]		NM_013372	GREM1	gremlin 1 [HGNC Symbol;Acc:2001]
NM_001160325	OR6P1	olfactory receptor, family 6, subfamily P, member 1 [HGNC Symbol;Acc:15036]		NM_013410	AK4	adenylate kinase 4 [HGNC Symbol;Acc:363]
NM_001161407	NA	NA		NM_014456	PDCD4	programmed cell death 4 (neoplastic transformation inhibitor) [HGNC Symbol;Acc:8763]
NM_001163278	TENM1	teneurin transmembrane protein 1 [HGNC Symbol;Acc:8117]		NM_014478	CRCP	CGRP receptor component [HGNC Symbol;Acc:17888]
NM_001163279	TENM1	teneurin transmembrane protein 1 [HGNC Symbol;Acc:8117]		NM_014614	PSME4	proteasome (prosome, macropain) activator subunit 4 [HGNC Symbol;Acc:20635]
NM_001163380	RAB2B	RAB2B, member RAS oncogene family [HGNC Symbol;Acc:20246]		NM_014727	WBP7	Histone-lysine N-methyltransferase MLL4 [UniProtKB/Swiss-Prot;Acc:Q9UMN6]
NM_001163438	CXorf69	chromosome X open reading frame 69 [HGNC Symbol;Acc:41913]		NM_014814	PSMD6	proteasome (prosome, macropain) 26S subunit, non-ATPase, 6 [HGNC Symbol;Acc:9564]
NM_001163544	SYNRG	synergin, gamma [HGNC Symbol;Acc:557]		NM_014947	FOXJ3	forkhead box J3 [HGNC Symbol;Acc:29178]
NM_001163545	SYNRG	synergin, gamma [HGNC Symbol;Acc:557]		NM_015039	NMNAT2	nicotinamide nucleotide adenylyltransferase 2 [HGNC Symbol;Acc:16789]
NM_001163942	ABCB5	ATP-binding cassette, sub-family B (MDR/TAP), member 5 [HGNC Symbol;Acc:46]		NM_015046	SETX	senataxin [HGNC Symbol;Acc:445]
NM_001163993	ABCB5	ATP-binding cassette, sub-family B (MDR/TAP), member 5 [HGNC Symbol;Acc:46]		NM_015088	TNRC6B	trinucleotide repeat containing 6B [HGNC Symbol;Acc:29190]
NM_001164114	NA	NA		NM_015411	SUMF2	sulfatase modifying factor 2 [HGNC Symbol;Acc:20415]
NM_001164116	CASS4	Cas scaffolding protein family member 4 [HGNC Symbol;Acc:15878]		NM_015414	RPL36	ribosomal protein L36 [HGNC Symbol;Acc:13631]
NM_001164160	PPP6R3	protein phosphatase 6, regulatory subunit 3 [HGNC Symbol;Acc:1173]		NM_015508	TIPARP	TCDD-inducible poly(ADP-ribose) polymerase [HGNC Symbol;Acc:23696]
NM_001164161	PPP6R3	protein phosphatase 6, regulatory subunit 3 [HGNC Symbol;Acc:1173]		NM_015560	OPA1	optic atrophy 1 (autosomal dominant) [HGNC Symbol;Acc:8140]
NM_001164162	PPP6R3	protein phosphatase 6, regulatory subunit 3 [HGNC Symbol;Acc:1173]		NM_015575	NA	NA
NM_001164163	PPP6R3	protein phosphatase 6, regulatory subunit 3 [HGNC Symbol;Acc:1173]		NM_015701	ERLEC1	endoplasmic reticulum lectin 1 [HGNC Symbol;Acc:25222]
NM_001164273	MGA	MGA, MAX dimerization protein [HGNC Symbol;Acc:14010]		NM_015833	ADARB1	adenosine deaminase, RNA-specific, B1 [HGNC Symbol;Acc:226]
NM_001164281	TRAF3IP2	TRAF3 interacting protein 2 [HGNC Symbol;Acc:1343]		NM_015834	ADARB1	adenosine deaminase, RNA-specific, B1 [HGNC Symbol;Acc:226]
NM_001164283	TRAF3IP2	TRAF3 interacting protein 2 [HGNC Symbol;Acc:1343]		NM_015859	GTF2A1	general transcription factor IIA, 1, 19/37kDa [HGNC Symbol;Acc:4646]
NM_001164326	BRD8	bromodomain containing 8 [HGNC Symbol;Acc:19874]		NM_016026	RDH11	retinol dehydrogenase 11 (all-trans/9-cis/11-cis) [HGNC Symbol;Acc:17964]
NM_001164407	TLCD2	TLC domain containing 2 [HGNC Symbol;Acc:33522]		NM_016269	LEF1	lymphoid enhancer-binding factor 1 [HGNC Symbol;Acc:6551]
NM_001164479	C5orf63	chromosome 5 open reading frame 63 [HGNC Symbol;Acc:40051]		NM_016418	NA	NA
NM_001164664	MAST4	microtubule associated serine/threonine kinase family member 4 [HGNC Symbol;Acc:19037]		NM_016652	CRNKL1	crooked neck pre-mRNA splicing factor-like 1 (Drosophila) [HGNC Symbol;Acc:15762]
NM_001164665	KIAA1549	KIAA1549 [HGNC Symbol;Acc:22219]		NM_017411	SMN2	survival of motor neuron 2, centromeric [HGNC Symbol;Acc:11118]
NM_001164673	DOK7	docking protein 7 [HGNC Symbol;Acc:26594]		NM_017617	NOTCH1	notch 1 [HGNC Symbol;Acc:7881]
NM_001164685	THEMIS	thymocyte selection associated [HGNC Symbol;Acc:21569]		NM_017882	CLN6	ceroid-lipofuscinosis, neuronal 6, late infantile, variant [HGNC Symbol;Acc:2077]
NM_001164687	THEMIS	thymocyte selection associated [HGNC Symbol;Acc:21569]		NM_017892	PRPF40A	PRP40 pre-mRNA processing factor 40 homolog A (S. cerevisiae) [HGNC Symbol;Acc:16463]
NM_001164694	IYD	iodotyrosine deiodinase [HGNC Symbol;Acc:21071]		NM_018048	MAGOHB	mago-nashi homolog B (Drosophila) [HGNC Symbol;Acc:25504]
NM_001164695	NA	NA		NM_018082	POLR3B	polymerase (RNA) III (DNA directed) polypeptide B [HGNC Symbol;Acc:30348]
NM_001164741	ARHGAP4	Rho GTPase activating protein 4 [HGNC Symbol;Acc:674]		NM_018119	POLR3E	polymerase (RNA) III (DNA directed) polypeptide E (80kD) [HGNC Symbol;Acc:30347]
NM_001164746	RASSF8	Ras association (RalGDS/AF-6) domain family (N-terminal) member 8 [HGNC Symbol;Acc:13232]		NM_018141	MRPS10	mitochondrial ribosomal protein S10 [HGNC Symbol;Acc:14502]
NM_001164824	C1orf212	chromosome 1 open reading frame 212 [HGNC Symbol;Acc:25154]		NM_018388	MBNL3	muscleblind-like splicing regulator 3 [HGNC Symbol;Acc:20564]
NM_001164825	C1orf212	chromosome 1 open reading frame 212 [HGNC Symbol;Acc:25154]		NM_018723	RBFOX1	RNA binding protein, fox-1 homolog (C. elegans) 1 [HGNC Symbol;Acc:18222]
NM_001165881	ZNF268	zinc finger protein 268 [HGNC Symbol;Acc:13061]		NM_018955	UBB	ubiquitin B [HGNC Symbol;Acc:12463]
NM_001165882	ZNF268	zinc finger protein 268 [HGNC Symbol;Acc:13061]		NM_018981	DNAJC10	DnaJ (Hsp40) homolog, subfamily C, member 10 [HGNC Symbol;Acc:24637]
NM_001165883	NA	NA		NM_019014	POLR1B	polymerase (RNA) I polypeptide B, 128kDa [HGNC Symbol;Acc:20454]
NM_001165884	ZNF268	zinc finger protein 268 [HGNC Symbol;Acc:13061]		NM_019059	TOMM7	translocase of outer mitochondrial membrane 7 homolog (yeast) [HGNC Symbol;Acc:21648]
NM_001165885	ZNF268	zinc finger protein 268 [HGNC Symbol;Acc:13061]		NM_019610	RBMXL1	RNA binding motif protein, X-linked-like 1 [HGNC Symbol;Acc:25073]
NM_001165886	ZNF268	zinc finger protein 268 [HGNC Symbol;Acc:13061]		NM_019885	CYP26B1	cytochrome P450, family 26, subfamily B, polypeptide 1 [HGNC Symbol;Acc:20581]
NM_001165887	ZNF268	zinc finger protein 268 [HGNC Symbol;Acc:13061]		NM_020120	UGGT1	UDP-glucose glycoprotein glucosyltransferase 1 [HGNC Symbol;Acc:15663]
NM_001165963	SCN1A	sodium channel, voltage-gated, type I, alpha subunit [HGNC Symbol;Acc:10585]		NM_020184	CNNM4	cyclin M4 [HGNC Symbol;Acc:105]
NM_001165964	SCN1A	sodium channel, voltage-gated, type I, alpha subunit [HGNC Symbol;Acc:10585]		NM_020243	TOMM22	translocase of outer mitochondrial membrane 22 homolog (yeast) [HGNC Symbol;Acc:18002]
NM_001165974	UROC1	urocanate hydratase 1 [HGNC Symbol;Acc:26444]		NM_020338	ZMIZ1	zinc finger, MIZ-type containing 1 [HGNC Symbol;Acc:16493]
NM_001166005	EPB41	erythrocyte membrane protein band 4.1 (elliptocytosis 1, RH-linked) [HGNC Symbol;Acc:3377]		NM_020344	SLC24A2	solute carrier family 24 (sodium/potassium/calcium exchanger), member 2 [HGNC Symbol;Acc:10976]
NM_001166006	EPB41	erythrocyte membrane protein band 4.1 (elliptocytosis 1, RH-linked) [HGNC Symbol;Acc:3377]		NM_020529	NFKBIA	nuclear factor of kappa light polypeptide gene enhancer in B-cells inhibitor, alpha [HGNC Symbol;Acc:7797]
NM_001166007	NA	NA		NM_021003	PPM1A	protein phosphatase, Mg2+/Mn2+ dependent, 1A [HGNC Symbol;Acc:9275]
NM_001166049	ERCC1	excision repair cross-complementing rodent repair deficiency, complementation group 1 (includes overlapping antisense sequence) [HGNC Symbol;Acc:3433]		NM_021104	RPL41	ribosomal protein L41 [HGNC Symbol;Acc:10354]
NM_001166105	TADA2A	transcriptional adaptor 2A [HGNC Symbol;Acc:11531]		NM_021203	SRPRB	signal recognition particle receptor, B subunit [HGNC Symbol;Acc:24085]
NM_001166116	TMOD1	tropomodulin 1 [HGNC Symbol;Acc:11871]		NM_021622	PLEKHA1	pleckstrin homology domain containing, family A (phosphoinositide binding specific) member 1 [HGNC Symbol;Acc:14335]
NM_001166160	PPP1R9A	protein phosphatase 1, regulatory subunit 9A [HGNC Symbol;Acc:14946]		NM_021627	SENP2	SUMO1/sentrin/SMT3 specific peptidase 2 [HGNC Symbol;Acc:23116]
NM_001166161	PPP1R9A	protein phosphatase 1, regulatory subunit 9A [HGNC Symbol;Acc:14946]		NM_021644	HNRNPH3	heterogeneous nuclear ribonucleoprotein H3 (2H9) [HGNC Symbol;Acc:5043]
NM_001166162	PPP1R9A	protein phosphatase 1, regulatory subunit 9A [HGNC Symbol;Acc:14946]		NM_021784	FOXA2	forkhead box A2 [HGNC Symbol;Acc:5022]
NM_001166163	NA	NA		NM_021961	TEAD1	TEA domain family member 1 (SV40 transcriptional enhancer factor) [HGNC Symbol;Acc:11714]
NM_001166271	SPATA13	spermatogenesis associated 13 [HGNC Symbol;Acc:23222]		NM_022100	MRPS14	mitochondrial ribosomal protein S14 [HGNC Symbol;Acc:14049]
NM_001166292	PTCH2	patched 2 [HGNC Symbol;Acc:9586]		NM_022170	EIF4H	eukaryotic translation initiation factor 4H [HGNC Symbol;Acc:12741]
NM_001166386	MAGEA12	melanoma antigen family A, 12 [HGNC Symbol;Acc:6799]		NM_022551	RPS18	ribosomal protein S18 [HGNC Symbol;Acc:10401]
NM_001166387	MAGEA12	melanoma antigen family A, 12 [HGNC Symbol;Acc:6799]		NM_022568	ALDH8A1	aldehyde dehydrogenase 8 family, member A1 [HGNC Symbol;Acc:15471]
NM_001167576	TRPC7	transient receptor potential cation channel, subfamily C, member 7 [HGNC Symbol;Acc:20754]		NM_022720	DGCR8	DiGeorge syndrome critical region gene 8 [HGNC Symbol;Acc:2847]
NM_001167577	TRPC7	transient receptor potential cation channel, subfamily C, member 7 [HGNC Symbol;Acc:20754]		NM_022874	SMN1	survival of motor neuron 1, telomeric [HGNC Symbol;Acc:11117]
NM_001167681	FLI1	Friend leukemia virus integration 1 [HGNC Symbol;Acc:3749]		NM_022875	SMN2	survival of motor neuron 2, centromeric [HGNC Symbol;Acc:11118]
NM_001167856	SBNO1	strawberry notch homolog 1 (Drosophila) [HGNC Symbol;Acc:22973]		NM_022876	SMN2	survival of motor neuron 2, centromeric [HGNC Symbol;Acc:11118]
NM_001167902	PGPEP1L	pyroglutamyl-peptidase I-like [HGNC Symbol;Acc:27080]		NM_022877	NA	NA
NM_001167942	TNFAIP8L1	tumor necrosis factor, alpha-induced protein 8-like 1 [HGNC Symbol;Acc:28279]		NM_022898	BCL11B	B-cell CLL/lymphoma 11B (zinc finger protein) [HGNC Symbol;Acc:13222]
NM_001167961	KCTD7	potassium channel tetramerisation domain containing 7 [HGNC Symbol;Acc:21957]		NM_024041	SCNM1	sodium channel modifier 1 [HGNC Symbol;Acc:23136]
NM_001168217	ALS2CR11	amyotrophic lateral sclerosis 2 (juvenile) chromosome region, candidate 11 [HGNC Symbol;Acc:14438]		NM_024090	ELOVL6	ELOVL fatty acid elongase 6 [HGNC Symbol;Acc:15829]
NM_001168335	ME2	malic enzyme 2, NAD(+)-dependent, mitochondrial [HGNC Symbol;Acc:6984]		NM_024884	L2HGDH	L-2-hydroxyglutarate dehydrogenase [HGNC Symbol;Acc:20499]
NM_001168648	CNKSR2	connector enhancer of kinase suppressor of Ras 2 [HGNC Symbol;Acc:19701]		NM_024885	TAF7L	TAF7-like RNA polymerase II, TATA box binding protein (TBP)-associated factor, 50kDa [HGNC Symbol;Acc:11548]
NM_001168649	CNKSR2	connector enhancer of kinase suppressor of Ras 2 [HGNC Symbol;Acc:19701]		NM_024955	FOXRED2	FAD-dependent oxidoreductase domain containing 2 [HGNC Symbol;Acc:26264]
NM_001170635	LPPR2	Lipid phosphate phosphatase-related protein type 2 [UniProtKB/Swiss-Prot;Acc:Q96GM1]		NM_025233	COASY	CoA synthase [HGNC Symbol;Acc:29932]
NM_001170738	IQSEC3	IQ motif and Sec7 domain 3 [HGNC Symbol;Acc:29193]		NM_030587	B4GALT2	UDP-Gal:betaGlcNAc beta 1,4- galactosyltransferase, polypeptide 2 [HGNC Symbol;Acc:925]
NM_001170755	NBPF15	neuroblastoma breakpoint family, member 15 [HGNC Symbol;Acc:28791]		NM_031203	HNRNPM	heterogeneous nuclear ribonucleoprotein M [HGNC Symbol;Acc:5046]
NM_001171093	FAM131A	family with sequence similarity 131, member A [HGNC Symbol;Acc:28308]		NM_031243	HNRNPA2B1	heterogeneous nuclear ribonucleoprotein A2/B1 [HGNC Symbol;Acc:5033]
NM_001171660	CYB5R3	cytochrome b5 reductase 3 [HGNC Symbol;Acc:2873]		NM_031372	HNRPDL	heterogeneous nuclear ribonucleoprotein D-like [HGNC Symbol;Acc:5037]
NM_001171661	CYB5R3	cytochrome b5 reductase 3 [HGNC Symbol;Acc:2873]		NM_031844	HNRNPU	heterogeneous nuclear ribonucleoprotein U (scaffold attachment factor A) [HGNC Symbol;Acc:5048]
NM_001171795	TRIQK	triple QxxK/R motif containing [HGNC Symbol;Acc:27828]		NM_031989	PCBP2	poly(rC) binding protein 2 [HGNC Symbol;Acc:8648]
NM_001171796	TRIQK	triple QxxK/R motif containing [HGNC Symbol;Acc:27828]		NM_031990	PTBP1	polypyrimidine tract binding protein 1 [HGNC Symbol;Acc:9583]
NM_001171797	TRIQK	triple QxxK/R motif containing [HGNC Symbol;Acc:27828]		NM_031991	PTBP1	polypyrimidine tract binding protein 1 [HGNC Symbol;Acc:9583]
NM_001171798	TRIQK	triple QxxK/R motif containing [HGNC Symbol;Acc:27828]		NM_031992	EIF4H	eukaryotic translation initiation factor 4H [HGNC Symbol;Acc:12741]
NM_001171799	TRIQK	triple QxxK/R motif containing [HGNC Symbol;Acc:27828]		NM_032043	BRIP1	BRCA1 interacting protein C-terminal helicase 1 [HGNC Symbol;Acc:20473]
NM_001171820	PPARD	peroxisome proliferator-activated receptor delta [HGNC Symbol;Acc:9235]		NM_032146	ARL6	ADP-ribosylation factor-like 6 [HGNC Symbol;Acc:13210]
NM_001171944	SUN1	Sad1 and UNC84 domain containing 1 [HGNC Symbol;Acc:18587]		NM_032199	ARID5B	AT rich interactive domain 5B (MRF1-like) [HGNC Symbol;Acc:17362]
NM_001171979	ZNF829	zinc finger protein 829 [HGNC Symbol;Acc:34032]		NM_032228	FAR1	fatty acyl CoA reductase 1 [HGNC Symbol;Acc:26222]
NM_001171990	SETD9	SET domain containing 9 [HGNC Symbol;Acc:28508]		NM_032276	RHBDD1	rhomboid domain containing 1 [HGNC Symbol;Acc:23081]
NM_001172411	VANGL1	vang-like 1 (van gogh, Drosophila) [HGNC Symbol;Acc:15512]		NM_032466	ASPH	aspartate beta-hydroxylase [HGNC Symbol;Acc:757]
NM_001172412	VANGL1	vang-like 1 (van gogh, Drosophila) [HGNC Symbol;Acc:15512]		NM_032468	ASPH	aspartate beta-hydroxylase [HGNC Symbol;Acc:757]
NM_001172418	BTBD9	BTB (POZ) domain containing 9 [HGNC Symbol;Acc:21228]		NM_032704	TUBA1C	tubulin, alpha 1c [HGNC Symbol;Acc:20768]
NM_001172477	RRM2B	ribonucleotide reductase M2 B (TP53 inducible) [HGNC Symbol;Acc:17296]		NM_033022	RPS24	ribosomal protein S24 [HGNC Symbol;Acc:10411]
NM_001172478	RRM2B	ribonucleotide reductase M2 B (TP53 inducible) [HGNC Symbol;Acc:17296]		NM_033056	PCDH15	protocadherin-related 15 [HGNC Symbol;Acc:14674]
NM_001172679	ZNF764	zinc finger protein 764 [HGNC Symbol;Acc:28200]		NM_033143	FGF5	fibroblast growth factor 5 [HGNC Symbol;Acc:3683]
NM_001172775	ZNF555	zinc finger protein 555 [HGNC Symbol;Acc:28382]		NM_033163	FGF8	fibroblast growth factor 8 (androgen-induced) [HGNC Symbol;Acc:3686]
NM_001172818	PGM1	phosphoglucomutase 1 [HGNC Symbol;Acc:8905]		NM_033164	FGF8	fibroblast growth factor 8 (androgen-induced) [HGNC Symbol;Acc:3686]
NM_001172819	PGM1	phosphoglucomutase 1 [HGNC Symbol;Acc:8905]		NM_033165	FGF8	fibroblast growth factor 8 (androgen-induced) [HGNC Symbol;Acc:3686]
NM_001174080	CACNA1A	calcium channel, voltage-dependent, P/Q type, alpha 1A subunit [HGNC Symbol;Acc:1388]		NM_033251	RPL13	ribosomal protein L13 [HGNC Symbol;Acc:10303]
NM_001174159	SH2D4A	SH2 domain containing 4A [HGNC Symbol;Acc:26102]		NM_033379	CDK1	cyclin-dependent kinase 1 [HGNC Symbol;Acc:1722]
NM_001174160	SH2D4A	SH2 domain containing 4A [HGNC Symbol;Acc:26102]		NM_033643	RPL36	ribosomal protein L36 [HGNC Symbol;Acc:13631]
NM_001177304	PLSCR4	phospholipid scramblase 4 [HGNC Symbol;Acc:16497]		NM_052811	TRIM13	tripartite motif containing 13 [HGNC Symbol;Acc:9976]
NM_001177483	C10orf113	chromosome 10 open reading frame 113 [HGNC Symbol;Acc:31447]		NM_052969	RPL39L	ribosomal protein L39-like [HGNC Symbol;Acc:17094]
NM_001177651	SLC9A6	solute carrier family 9, subfamily A (NHE6, cation proton antiporter 6), member 6 [HGNC Symbol;Acc:11079]		NM_053275	RPLP0	ribosomal protein, large, P0 [HGNC Symbol;Acc:10371]
NM_001178085	ZFX	zinc finger protein, X-linked [HGNC Symbol;Acc:12869]		NM_054016	SRSF10	serine/arginine-rich splicing factor 10 [HGNC Symbol;Acc:16713]
NM_001178086	ZFX	zinc finger protein, X-linked [HGNC Symbol;Acc:12869]		NM_058219	EXOSC6	exosome component 6 [HGNC Symbol;Acc:19055]
NM_001178095	NA	NA		NM_078487	NA	NA
NM_001178140	TFDP2	transcription factor Dp-2 (E2F dimerization partner 2) [HGNC Symbol;Acc:11751]		NM_080476	PIGU	phosphatidylinositol glycan anchor biosynthesis, class U [HGNC Symbol;Acc:15791]
NM_001182	ALDH7A1	aldehyde dehydrogenase 7 family, member A1 [HGNC Symbol;Acc:877]		NM_080629	COL11A1	collagen, type XI, alpha 1 [HGNC Symbol;Acc:2186]
NM_001184700	UGDH	UDP-glucose 6-dehydrogenase [HGNC Symbol;Acc:12525]		NM_130836	OPA1	optic atrophy 1 (autosomal dominant) [HGNC Symbol;Acc:8140]
NM_001184701	UGDH	UDP-glucose 6-dehydrogenase [HGNC Symbol;Acc:12525]		NM_133378	TTN	titin [HGNC Symbol;Acc:12403]
NM_001184741	NA	NA		NM_133432	TTN	titin [HGNC Symbol;Acc:12403]
NM_001184763	UHMK1	U2AF homology motif (UHM) kinase 1 [HGNC Symbol;Acc:19683]		NM_133436	ASNS	asparagine synthetase (glutamine-hydrolyzing) [HGNC Symbol;Acc:753]
NM_001184819	GNL3L	guanine nucleotide binding protein-like 3 (nucleolar)-like [HGNC Symbol;Acc:25553]		NM_133437	TTN	titin [HGNC Symbol;Acc:12403]
NM_001184900	CARD8	caspase recruitment domain family, member 8 [HGNC Symbol;Acc:17057]		NM_133486	MBNL3	muscleblind-like splicing regulator 3 [HGNC Symbol;Acc:20564]
NM_001184901	CARD8	caspase recruitment domain family, member 8 [HGNC Symbol;Acc:17057]		NM_138457	FOXP4	forkhead box P4 [HGNC Symbol;Acc:20842]
NM_001184902	NA	NA		NM_138501	TECR	trans-2,3-enoyl-CoA reductase [HGNC Symbol;Acc:4551]
NM_001184903	NA	NA		NM_138576	BCL11B	B-cell CLL/lymphoma 11B (zinc finger protein) [HGNC Symbol;Acc:13222]
NM_001184906	FBXL20	F-box and leucine-rich repeat protein 20 [HGNC Symbol;Acc:24679]		NM_138923	TAF1	TAF1 RNA polymerase II, TATA box binding protein (TBP)-associated factor, 250kDa [HGNC Symbol;Acc:11535]
NM_001184965	WDR44	WD repeat domain 44 [HGNC Symbol;Acc:30512]		NM_139012	MAPK14	mitogen-activated protein kinase 14 [HGNC Symbol;Acc:6876]
NM_001184966	WDR44	WD repeat domain 44 [HGNC Symbol;Acc:30512]		NM_139014	MAPK14	mitogen-activated protein kinase 14 [HGNC Symbol;Acc:6876]
NM_001185039	ACOX1	acyl-CoA oxidase 1, palmitoyl [HGNC Symbol;Acc:119]		NM_139242	MTFMT	mitochondrial methionyl-tRNA formyltransferase [HGNC Symbol;Acc:29666]
NM_001185127	VAMP4	vesicle-associated membrane protein 4 [HGNC Symbol;Acc:12645]		NM_139281	WDR36	WD repeat domain 36 [HGNC Symbol;Acc:30696]
NM_001190214	PPIP5K1	diphosphoinositol pentakisphosphate kinase 1 [HGNC Symbol;Acc:29023]		NM_144571	CNOT6L	CCR4-NOT transcription complex, subunit 6-like [HGNC Symbol;Acc:18042]
NM_001190255	ZNF630	zinc finger protein 630 [HGNC Symbol;Acc:28855]		NM_144972	LDHAL6A	lactate dehydrogenase A-like 6A [HGNC Symbol;Acc:28335]
NM_001190329	NA	NA		NM_145330	MRPL33	mitochondrial ribosomal protein L33 [HGNC Symbol;Acc:14487]
NM_001190452	MTRNR2L1	MT-RNR2-like 1 [HGNC Symbol;Acc:37155]		NM_145341	PDCD4	programmed cell death 4 (neoplastic transformation inhibitor) [HGNC Symbol;Acc:8763]
NM_001190470	MTRNR2L8	MT-RNR2-like 8 [HGNC Symbol;Acc:37165]		NM_145899	HMGA1	high mobility group AT-hook 1 [HGNC Symbol;Acc:5010]
NM_001190482	PCSK5	proprotein convertase subtilisin/kexin type 5 [HGNC Symbol;Acc:8747]		NM_145901	HMGA1	high mobility group AT-hook 1 [HGNC Symbol;Acc:5010]
NM_001190487	MTRNR2L6	MT-RNR2-like 6 [HGNC Symbol;Acc:37163]		NM_145902	HMGA1	high mobility group AT-hook 1 [HGNC Symbol;Acc:5010]
NM_001190702	MTRNR2L8	MT-RNR2-like 8 [HGNC Symbol;Acc:37165]		NM_145903	HMGA1	high mobility group AT-hook 1 [HGNC Symbol;Acc:5010]
NM_001190738	NFIB	nuclear factor I/B [HGNC Symbol;Acc:7785]		NM_145905	HMGA1	high mobility group AT-hook 1 [HGNC Symbol;Acc:5010]
NM_001190766	FLJ23152	uncharacterized protein LOC401236 [RefSeq peptide;Acc:NP_001177695]		NM_148976	PSMA1	proteasome (prosome, macropain) subunit, alpha type, 1 [HGNC Symbol;Acc:9530]
NM_001190826	FAM217B	family with sequence similarity 217, member B [HGNC Symbol;Acc:16170]		NM_152692	C1GALT1C1	C1GALT1-specific chaperone 1 [HGNC Symbol;Acc:24338]
NM_001190827	FAM217B	family with sequence similarity 217, member B [HGNC Symbol;Acc:16170]		NM_152713	STT3A	STT3, subunit of the oligosaccharyltransferase complex, homolog A (S. cerevisiae) [HGNC Symbol;Acc:6172]
NM_001190864	MRPS35	mitochondrial ribosomal protein S35 [HGNC Symbol;Acc:16635]		NM_153188	TNPO1	transportin 1 [HGNC Symbol;Acc:6401]
NM_001190942	TNFSF10	tumor necrosis factor (ligand) superfamily, member 10 [HGNC Symbol;Acc:11925]		NM_153201	HSPA8	heat shock 70kDa protein 8 [HGNC Symbol;Acc:5241]
NM_001190980	YAF2	YY1 associated factor 2 [HGNC Symbol;Acc:17363]		NM_153675	FOXA2	forkhead box A2 [HGNC Symbol;Acc:5022]
NM_001191028	TNPO3	transportin 3 [HGNC Symbol;Acc:17103]		NM_153700	STRC	stereocilin [HGNC Symbol;Acc:16035]
NM_001191035	TRIQK	triple QxxK/R motif containing [HGNC Symbol;Acc:27828]		NM_170685	TAC4	tachykinin 4 (hemokinin) [HGNC Symbol;Acc:16641]
NM_001191036	TRIQK	triple QxxK/R motif containing [HGNC Symbol;Acc:27828]		NM_170696	ALDH1A2	aldehyde dehydrogenase 1 family, member A2 [HGNC Symbol;Acc:15472]
NM_001193272	RBBP5	retinoblastoma binding protein 5 [HGNC Symbol;Acc:9888]		NM_170697	ALDH1A2	aldehyde dehydrogenase 1 family, member A2 [HGNC Symbol;Acc:15472]
NM_001193273	RBBP5	retinoblastoma binding protein 5 [HGNC Symbol;Acc:9888]		NM_170706	NMNAT2	nicotinamide nucleotide adenylyltransferase 2 [HGNC Symbol;Acc:16789]
NM_001193421	TSHZ2	teashirt zinc finger homeobox 2 [HGNC Symbol;Acc:13010]		NM_170771	ALDH8A1	aldehyde dehydrogenase 8 family, member A1 [HGNC Symbol;Acc:15471]
NM_001193455	NSUN2	NOP2/Sun RNA methyltransferase family, member 2 [HGNC Symbol;Acc:25994]		NM_172071	RC3H1	ring finger and CCCH-type domains 1 [HGNC Symbol;Acc:29434]
NM_001193460	MSRB3	methionine sulfoxide reductase B3 [HGNC Symbol;Acc:27375]		NM_172087	TNFSF13	tumor necrosis factor (ligand) superfamily, member 13 [HGNC Symbol;Acc:11928]
NM_001193461	MSRB3	methionine sulfoxide reductase B3 [HGNC Symbol;Acc:27375]		NM_172088	TNFSF13	tumor necrosis factor (ligand) superfamily, member 13 [HGNC Symbol;Acc:11928]
NM_001193473	FOLH1	folate hydrolase (prostate-specific membrane antigen) 1 [HGNC Symbol;Acc:3788]		NM_172103	EYA4	eyes absent homolog 4 (Drosophila) [HGNC Symbol;Acc:3522]
NM_001193502	TCF24	transcription factor 24 [HGNC Symbol;Acc:32275]		NM_172105	EYA4	eyes absent homolog 4 (Drosophila) [HGNC Symbol;Acc:3522]
NM_001193517	CHMP3	charged multivesicular body protein 3 [HGNC Symbol;Acc:29865]		NM_173485	TSHZ2	teashirt zinc finger homeobox 2 [HGNC Symbol;Acc:13010]
NM_001194937	POGZ	pogo transposable element with ZNF domain [HGNC Symbol;Acc:18801]		NM_173829	SREK1IP1	SREK1-interacting protein 1 [HGNC Symbol;Acc:26716]
NM_001194938	POGZ	pogo transposable element with ZNF domain [HGNC Symbol;Acc:18801]		NM_175634	RUNX1T1	runt-related transcription factor 1; translocated to, 1 (cyclin D-related) [HGNC Symbol;Acc:1535]
NM_001195263	NA	NA		NM_175914	HNF4A	hepatocyte nuclear factor 4, alpha [HGNC Symbol;Acc:5024]
NM_001195278	TMEM178B	transmembrane protein 178B [HGNC Symbol;Acc:44112]		NM_176815	DHFRL1	dihydrofolate reductase-like 1 [HGNC Symbol;Acc:27309]
NM_001195296	MIPOL1	mirror-image polydactyly 1 [HGNC Symbol;Acc:21460]		NM_176869	PPA2	pyrophosphatase (inorganic) 2 [HGNC Symbol;Acc:28883]
NM_001195297	MIPOL1	mirror-image polydactyly 1 [HGNC Symbol;Acc:21460]		NM_177951	PPM1A	protein phosphatase, Mg2+/Mn2+ dependent, 1A [HGNC Symbol;Acc:9275]
NM_001195442	NA	NA		NM_177952	PPM1A	protein phosphatase, Mg2+/Mn2+ dependent, 1A [HGNC Symbol;Acc:9275]
NM_001195532	NA	NA		NM_177976	ARL6	ADP-ribosylation factor-like 6 [HGNC Symbol;Acc:13210]
NM_001195555	CLINT1	clathrin interactor 1 [HGNC Symbol;Acc:23186]		NM_178849	HNF4A	hepatocyte nuclear factor 4, alpha [HGNC Symbol;Acc:5024]
NM_001195556	CLINT1	clathrin interactor 1 [HGNC Symbol;Acc:23186]		NM_181783	TMTC3	transmembrane and tetratricopeptide repeat containing 3 [HGNC Symbol;Acc:26899]
NM_001195639	C8orf34	chromosome 8 open reading frame 34 [HGNC Symbol;Acc:30905]		NM_181825	NF2	neurofibromin 2 (merlin) [HGNC Symbol;Acc:7773]
NM_001195677	VAPB	VAMP (vesicle-associated membrane protein)-associated protein B and C [HGNC Symbol;Acc:12649]		NM_181828	NF2	neurofibromin 2 (merlin) [HGNC Symbol;Acc:7773]
NM_001195728	SLC1A2	solute carrier family 1 (glial high affinity glutamate transporter), member 2 [HGNC Symbol;Acc:10940]		NM_181829	NF2	neurofibromin 2 (merlin) [HGNC Symbol;Acc:7773]
NM_001197051	ZFP91	zinc finger protein 91 homolog (mouse) [HGNC Symbol;Acc:14983]		NM_181830	NF2	neurofibromin 2 (merlin) [HGNC Symbol;Acc:7773]
NM_001197100	IQCJ	IQ motif containing J [HGNC Symbol;Acc:32406]		NM_181831	NF2	neurofibromin 2 (merlin) [HGNC Symbol;Acc:7773]
NM_001197295	NA	NA		NM_181832	NA	NA
NM_001197317	CLEC2D	C-type lectin domain family 2, member D [HGNC Symbol;Acc:14351]		NM_181833	NF2	neurofibromin 2 (merlin) [HGNC Symbol;Acc:7773]
NM_001197318	CLEC2D	C-type lectin domain family 2, member D [HGNC Symbol;Acc:14351]		NM_182789	PAIP1	poly(A) binding protein interacting protein 1 [HGNC Symbol;Acc:16945]
NM_001197319	CLEC2D	C-type lectin domain family 2, member D [HGNC Symbol;Acc:14351]		NM_183323	PAIP1	poly(A) binding protein interacting protein 1 [HGNC Symbol;Acc:16945]
NM_001197325	ARNT	aryl hydrocarbon receptor nuclear translocator [HGNC Symbol;Acc:700]		NM_183356	ASNS	asparagine synthetase (glutamine-hydrolyzing) [HGNC Symbol;Acc:753]
NM_001198533	OXR1	oxidation resistance 1 [HGNC Symbol;Acc:15822]		NM_183404	RBL1	retinoblastoma-like 1 (p107) [HGNC Symbol;Acc:9893]
NM_001198536	MEFV	Mediterranean fever [HGNC Symbol;Acc:6998]		NM_198216	SNRPB	small nuclear ribonucleoprotein polypeptides B and B1 [HGNC Symbol;Acc:11153]
NM_001198622	NA	NA		NM_198334	GANAB	glucosidase, alpha; neutral AB [HGNC Symbol;Acc:4138]
NM_001198632	RUNX1T1	runt-related transcription factor 1; translocated to, 1 (cyclin D-related) [HGNC Symbol;Acc:1535]		NM_198335	GANAB	glucosidase, alpha; neutral AB [HGNC Symbol;Acc:4138]
NM_001198634	RUNX1T1	runt-related transcription factor 1; translocated to, 1 (cyclin D-related) [HGNC Symbol;Acc:1535]		NM_198589	BSG	basigin (Ok blood group) [HGNC Symbol;Acc:1116]
NM_001198664	GNG10	guanine nucleotide binding protein (G protein), gamma 10 [HGNC Symbol;Acc:4402]		NM_198591	BSG	basigin (Ok blood group) [HGNC Symbol;Acc:1116]
NM_001198679	RUNX1T1	runt-related transcription factor 1; translocated to, 1 (cyclin D-related) [HGNC Symbol;Acc:1535]		NM_198597	SEC24C	SEC24 family, member C (S. cerevisiae) [HGNC Symbol;Acc:10705]
NM_001198681	LEPROT	leptin receptor overlapping transcript [HGNC Symbol;Acc:29477]		NM_199185	NPM1	nucleophosmin (nucleolar phosphoprotein B23, numatrin) [HGNC Symbol;Acc:7910]
NM_001198682	NA	NA		NM_199294	APITD1	apoptosis-inducing, TAF9-like domain 1 [HGNC Symbol;Acc:23163]
NM_001198954	CHMP3	charged multivesicular body protein 3 [HGNC Symbol;Acc:29865]		NM_199359	TPD52L2	tumor protein D52-like 2 [HGNC Symbol;Acc:12007]
NM_001199053	AC004381.6	Putative RNA exonuclease NEF-sp [UniProtKB/Swiss-Prot;Acc:Q96IC2]		NM_199361	TPD52L2	tumor protein D52-like 2 [HGNC Symbol;Acc:12007]
NM_001199107	TBC1D24	TBC1 domain family, member 24 [HGNC Symbol;Acc:29203]		NM_199362	TPD52L2	tumor protein D52-like 2 [HGNC Symbol;Acc:12007]
NM_001199260	TOR1AIP2	torsin A interacting protein 2 [HGNC Symbol;Acc:24055]		NM_199363	TPD52L2	tumor protein D52-like 2 [HGNC Symbol;Acc:12007]
NM_001199346	C18orf32	chromosome 18 open reading frame 32 [HGNC Symbol;Acc:31690]		NM_199440	HSPD1	heat shock 60kDa protein 1 (chaperonin) [HGNC Symbol;Acc:5261]
NM_001199629	MYL6B	myosin, light chain 6B, alkali, smooth muscle and non-muscle [HGNC Symbol;Acc:29823]		NM_201437	TCEA1	transcription elongation factor A (SII), 1 [HGNC Symbol;Acc:11612]
NM_001199671	CALU	calumenin [HGNC Symbol;Acc:1458]		NM_201570	CACNB2	calcium channel, voltage-dependent, beta 2 subunit [HGNC Symbol;Acc:1402]
NM_001199672	CALU	calumenin [HGNC Symbol;Acc:1458]		NM_201571	CACNB2	calcium channel, voltage-dependent, beta 2 subunit [HGNC Symbol;Acc:1402]
NM_001199673	CALU	calumenin [HGNC Symbol;Acc:1458]		NM_201572	CACNB2	calcium channel, voltage-dependent, beta 2 subunit [HGNC Symbol;Acc:1402]
NM_001199674	CALU	calumenin [HGNC Symbol;Acc:1458]		NM_201590	CACNB2	calcium channel, voltage-dependent, beta 2 subunit [HGNC Symbol;Acc:1402]
NM_001199828	SPRR1A	small proline-rich protein 1A [HGNC Symbol;Acc:11259]		NM_201593	NA	NA
NM_001199885	NA	NA		NM_201596	CACNB2	calcium channel, voltage-dependent, beta 2 subunit [HGNC Symbol;Acc:1402]
NM_001199934	SESN1	sestrin 1 [HGNC Symbol;Acc:21595]		NM_201597	CACNB2	calcium channel, voltage-dependent, beta 2 subunit [HGNC Symbol;Acc:1402]
NM_001199954	ACTG1	actin, gamma 1 [HGNC Symbol;Acc:144]		NM_203464	AK4	adenylate kinase 4 [HGNC Symbol;Acc:363]
NM_001199975	UQCRB	ubiquinol-cytochrome c reductase binding protein [HGNC Symbol;Acc:12582]		NM_206853	NA	NA
NM_001201365	RNF14	ring finger protein 14 [HGNC Symbol;Acc:10058]		NM_206854	QKI	QKI, KH domain containing, RNA binding [HGNC Symbol;Acc:21100]
NM_001201370	RNF7	ring finger protein 7 [HGNC Symbol;Acc:10070]		NM_206855	QKI	QKI, KH domain containing, RNA binding [HGNC Symbol;Acc:21100]
NM_001201377	ALDH7A1	aldehyde dehydrogenase 7 family, member A1 [HGNC Symbol;Acc:877]		NM_206925	CA12	carbonic anhydrase XII [HGNC Symbol;Acc:1371]
NM_001201404	WASF2	WAS protein family, member 2 [HGNC Symbol;Acc:12733]		NM_213590	TRIM13	tripartite motif containing 13 [HGNC Symbol;Acc:9976]
NM_001201529	PCSK2	proprotein convertase subtilisin/kexin type 2 [HGNC Symbol;Acc:8744]		NM_213611	SLC25A3	solute carrier family 25 (mitochondrial carrier; phosphate carrier), member 3 [HGNC Symbol;Acc:10989]
NM_001201546	SLC16A4	solute carrier family 16, member 4 (monocarboxylic acid transporter 5) [HGNC Symbol;Acc:10925]		NM_213725	RPLP1	ribosomal protein, large, P1 [HGNC Symbol;Acc:10372]
NM_001201548	SLC16A4	solute carrier family 16, member 4 (monocarboxylic acid transporter 5) [HGNC Symbol;Acc:10925]		NR_002440	RPL4	ribosomal protein L4 [HGNC Symbol;Acc:10353]
NM_001201549	SLC16A4	solute carrier family 16, member 4 (monocarboxylic acid transporter 5) [HGNC Symbol;Acc:10925]		XR_111163	RPS13	ribosomal protein S13 [HGNC Symbol;Acc:10386]
NM_001202404	ALDH7A1	aldehyde dehydrogenase 7 family, member A1 [HGNC Symbol;Acc:877]
NM_001202435	SCN1A	sodium channel, voltage-gated, type I, alpha subunit [HGNC Symbol;Acc:10585]
NM_001202438	C10orf137	chromosome 10 open reading frame 137 [HGNC Symbol;Acc:24640]
NM_001202464	ZMYND11	zinc finger, MYND-type containing 11 [HGNC Symbol;Acc:16966]
NM_001202465	ZMYND11	zinc finger, MYND-type containing 11 [HGNC Symbol;Acc:16966]
NM_001202466	ZMYND11	zinc finger, MYND-type containing 11 [HGNC Symbol;Acc:16966]
NM_001202498	UBE2H	ubiquitin-conjugating enzyme E2H [HGNC Symbol;Acc:12484]
NM_001202515	NA	NA
NM_001202518	NA	NA
NM_001204056	ANKRD12	ankyrin repeat domain 12 [HGNC Symbol;Acc:29135]
NM_001204077	UBE4A	ubiquitination factor E4A [HGNC Symbol;Acc:12499]
NM_001204082	MINOS1	mitochondrial inner membrane organizing system 1 [HGNC Symbol;Acc:32068]
NM_001204083	MINOS1	mitochondrial inner membrane organizing system 1 [HGNC Symbol;Acc:32068]
NM_001204144	HDAC9	histone deacetylase 9 [HGNC Symbol;Acc:14065]
NM_001204145	HDAC9	histone deacetylase 9 [HGNC Symbol;Acc:14065]
NM_001204146	HDAC9	histone deacetylase 9 [HGNC Symbol;Acc:14065]
NM_001204147	HDAC9	histone deacetylase 9 [HGNC Symbol;Acc:14065]
NM_001204148	HDAC9	histone deacetylase 9 [HGNC Symbol;Acc:14065]
NM_001204171	MDM4	Mdm4 p53 binding protein homolog (mouse) [HGNC Symbol;Acc:6974]
NM_001204172	MDM4	Mdm4 p53 binding protein homolog (mouse) [HGNC Symbol;Acc:6974]
NM_001204266	GABRA4	gamma-aminobutyric acid (GABA) A receptor, alpha 4 [HGNC Symbol;Acc:4078]
NM_001204267	GABRA4	gamma-aminobutyric acid (GABA) A receptor, alpha 4 [HGNC Symbol;Acc:4078]
NM_001204299	FAM101A	family with sequence similarity 101, member A [HGNC Symbol;Acc:27051]
NM_001204314	PRLR	prolactin receptor [HGNC Symbol;Acc:9446]
NM_001204798	NA	NA
NM_001204824	KCNQ3	potassium voltage-gated channel, KQT-like subfamily, member 3 [HGNC Symbol;Acc:6297]
NM_001204831	ANO10	anoctamin 10 [HGNC Symbol;Acc:25519]
NM_001204832	ANO10	anoctamin 10 [HGNC Symbol;Acc:25519]
NM_001204833	ANO10	anoctamin 10 [HGNC Symbol;Acc:25519]
NM_001204835	ZNF568	zinc finger protein 568 [HGNC Symbol;Acc:25392]
NM_001204836	ZNF568	zinc finger protein 568 [HGNC Symbol;Acc:25392]
NM_001204837	ZNF568	zinc finger protein 568 [HGNC Symbol;Acc:25392]
NM_001204848	SCNM1	sodium channel modifier 1 [HGNC Symbol;Acc:23136]
NM_001204868	STX16	syntaxin 16 [HGNC Symbol;Acc:11431]
NM_001205254	OCLN	occludin [HGNC Symbol;Acc:8104]
NM_001205255	OCLN	occludin [HGNC Symbol;Acc:8104]
NM_001206389	NA	NA
NM_001206486	ATF3	activating transcription factor 3 [HGNC Symbol;Acc:785]
NM_001206491	MAVS	mitochondrial antiviral signaling protein [HGNC Symbol;Acc:29233]
NM_001206709	PRKAG1	protein kinase, AMP-activated, gamma 1 non-catalytic subunit [HGNC Symbol;Acc:9385]
NM_001206710	PRKAG1	protein kinase, AMP-activated, gamma 1 non-catalytic subunit [HGNC Symbol;Acc:9385]
NM_001206796	NA	NA
NM_001206797	NA	NA
NM_001206798	PKM	pyruvate kinase, muscle [HGNC Symbol;Acc:9021]
NM_001206799	PKM	pyruvate kinase, muscle [HGNC Symbol;Acc:9021]
NM_001206840	NA	NA
NM_001206841	TGOLN2	trans-golgi network protein 2 [HGNC Symbol;Acc:15450]
NM_001206844	TGOLN2	trans-golgi network protein 2 [HGNC Symbol;Acc:15450]
NM_001206901	TAX1BP1	Tax1 (human T-cell leukemia virus type I) binding protein 1 [HGNC Symbol;Acc:11575]
NM_001206902	TAX1BP1	Tax1 (human T-cell leukemia virus type I) binding protein 1 [HGNC Symbol;Acc:11575]
NM_001206927	DNAH8	dynein, axonemal, heavy chain 8 [HGNC Symbol;Acc:2952]
NM_001206971	PTPRB	protein tyrosine phosphatase, receptor type, B [HGNC Symbol;Acc:9665]
NM_001206972	PTPRB	protein tyrosine phosphatase, receptor type, B [HGNC Symbol;Acc:9665]
NM_001207025	POU2F2	POU class 2 homeobox 2 [HGNC Symbol;Acc:9213]
NM_001219	CALU	calumenin [HGNC Symbol;Acc:1458]
NM_001242333	LHX6	LIM homeobox 6 [HGNC Symbol;Acc:21735]
NM_001242334	LHX6	LIM homeobox 6 [HGNC Symbol;Acc:21735]
NM_001242335	LHX6	LIM homeobox 6 [HGNC Symbol;Acc:21735]
NM_001242336	MFAP3	microfibrillar-associated protein 3 [HGNC Symbol;Acc:7034]
NM_001242366	SLC46A1	solute carrier family 46 (folate transporter), member 1 [HGNC Symbol;Acc:30521]
NM_001242385	NA	NA
NM_001242397	TWF1	twinfilin, actin-binding protein, homolog 1 (Drosophila) [HGNC Symbol;Acc:9620]
NM_001242409	FAM59A	family with sequence similarity 59, member A [HGNC Symbol;Acc:26136]
NM_001242450	PHF21B	PHD finger protein 21B [HGNC Symbol;Acc:25161]
NM_001242487	ZSWIM8	zinc finger, SWIM-type containing 8 [HGNC Symbol;Acc:23528]
NM_001242488	NA	NA
NM_001242559	MAP4K4	mitogen-activated protein kinase kinase kinase kinase 4 [HGNC Symbol;Acc:6866]
NM_001242560	NA	NA
NM_001242581	RIN2	Ras and Rab interactor 2 [HGNC Symbol;Acc:18750]
NM_001242758	HLA-A	major histocompatibility complex, class I, A [HGNC Symbol;Acc:4931]
NM_001242891	CSDE1	cold shock domain containing E1, RNA-binding [HGNC Symbol;Acc:29905]
NM_001242892	CSDE1	cold shock domain containing E1, RNA-binding [HGNC Symbol;Acc:29905]
NM_001242893	CSDE1	cold shock domain containing E1, RNA-binding [HGNC Symbol;Acc:29905]
NM_001242902	AKAP1	A kinase (PRKA) anchor protein 1 [HGNC Symbol;Acc:367]
NM_001242903	AKAP1	A kinase (PRKA) anchor protein 1 [HGNC Symbol;Acc:367]
NM_001242957	NA	NA
NM_001243042	HLA-C	major histocompatibility complex, class I, C [HGNC Symbol;Acc:4933]
NM_001243120	NA	NA
NM_001243182	ATP7B	ATPase, Cu++ transporting, beta polypeptide [HGNC Symbol;Acc:870]
NM_001243372	NA	NA
NM_001243374	CLCN3	chloride channel, voltage-sensitive 3 [HGNC Symbol;Acc:2021]
NM_001243439	SPECC1	sperm antigen with calponin homology and coiled-coil domains 1 [HGNC Symbol;Acc:30615]
NM_001243767	BTF3L4	basic transcription factor 3-like 4 [HGNC Symbol;Acc:30547]
NM_001243771	NA	NA
NM_001243877	NA	NA
NM_001243894	NA	NA
NM_001243895	NA	NA
NM_001243974	PPP3CC	protein phosphatase 3, catalytic subunit, gamma isozyme [HGNC Symbol;Acc:9316]
NM_001243975	PPP3CC	protein phosphatase 3, catalytic subunit, gamma isozyme [HGNC Symbol;Acc:9316]
NM_001244682	POU2F3	POU class 2 homeobox 3 [HGNC Symbol;Acc:19864]
NM_001244808	FOXP1	forkhead box P1 [HGNC Symbol;Acc:3823]
NM_001244810	NA	NA
NM_001244812	FOXP1	forkhead box P1 [HGNC Symbol;Acc:3823]
NM_001244813	FOXP1	forkhead box P1 [HGNC Symbol;Acc:3823]
NM_001244814	FOXP1	forkhead box P1 [HGNC Symbol;Acc:3823]
NM_001244815	FOXP1	forkhead box P1 [HGNC Symbol;Acc:3823]
NM_001244816	FOXP1	forkhead box P1 [HGNC Symbol;Acc:3823]
NM_001244910	NA	NA
NM_001244950	SPOCK2	sparc/osteonectin, cwcv and kazal-like domains proteoglycan (testican) 2 [HGNC Symbol;Acc:13564]
NM_001247994	NA	NA
NM_001248000	SET	SET nuclear oncogene [HGNC Symbol;Acc:10760]
NM_001252008	LUZP2	leucine zipper protein 2 [HGNC Symbol;Acc:23206]
NM_001252010	NA	NA
NM_001252073	SLC9A3R2	solute carrier family 9, subfamily A (NHE3, cation proton antiporter 3), member 3 regulator 2 [HGNC Symbol;Acc:11076]
NM_001252075	SLC9A3R2	solute carrier family 9, subfamily A (NHE3, cation proton antiporter 3), member 3 regulator 2 [HGNC Symbol;Acc:11076]
NM_001252076	NA	NA
NM_001252078	USP15	ubiquitin specific peptidase 15 [HGNC Symbol;Acc:12613]
NM_001252641	URI1	URI1, prefoldin-like chaperone [HGNC Symbol;Acc:13236]
NM_001252652	SLC1A2	solute carrier family 1 (glial high affinity glutamate transporter), member 2 [HGNC Symbol;Acc:10940]
NM_001253854	NA	NA
NM_001253855	NA	NA
NM_001253900	NA	NA
NM_001253901	MEST	mesoderm specific transcript homolog (mouse) [HGNC Symbol;Acc:7028]
NM_001253902	MEST	mesoderm specific transcript homolog (mouse) [HGNC Symbol;Acc:7028]
NM_001254752	NA	NA
NM_001254753	NA	NA
NM_001256124	NA	NA
NM_001256172	ZNF85	zinc finger protein 85 [HGNC Symbol;Acc:13160]
NM_001256192	NA	NA
NM_001256213	ATP1A3	ATPase, Na+/K+ transporting, alpha 3 polypeptide [HGNC Symbol;Acc:801]
NM_001256214	ATP1A3	ATPase, Na+/K+ transporting, alpha 3 polypeptide [HGNC Symbol;Acc:801]
NM_001256279	NA	NA
NM_001256280	NA	NA
NM_001256314	SLC5A1	solute carrier family 5 (sodium/glucose cotransporter), member 1 [HGNC Symbol;Acc:11036]
NM_001256339	NKX3-1	NK3 homeobox 1 [HGNC Symbol;Acc:7838]
NM_001256399	ELOVL1	ELOVL fatty acid elongase 1 [HGNC Symbol;Acc:14418]
NM_001256401	ELOVL1	ELOVL fatty acid elongase 1 [HGNC Symbol;Acc:14418]
NM_001256402	NA	NA
NM_001256416	NBPF3	neuroblastoma breakpoint family, member 3 [HGNC Symbol;Acc:25076]
NM_001256417	NA	NA
NM_001256447	BCAP31	B-cell receptor-associated protein 31 [HGNC Symbol;Acc:16695]
NM_001256510	SSBP1	single-stranded DNA binding protein 1, mitochondrial [HGNC Symbol;Acc:11317]
NM_001256511	SSBP1	single-stranded DNA binding protein 1, mitochondrial [HGNC Symbol;Acc:11317]
NM_001256512	SSBP1	single-stranded DNA binding protein 1, mitochondrial [HGNC Symbol;Acc:11317]
NM_001256513	SSBP1	single-stranded DNA binding protein 1, mitochondrial [HGNC Symbol;Acc:11317]
NM_001256619	R3HCC1L	R3H domain and coiled-coil containing 1-like [HGNC Symbol;Acc:23512]
NM_001256620	R3HCC1L	R3H domain and coiled-coil containing 1-like [HGNC Symbol;Acc:23512]
NM_001256621	NA	NA
NM_001256695	NA	NA
NM_001256820	RIT1	Ras-like without CAAX 1 [HGNC Symbol;Acc:10023]
NM_001256821	RIT1	Ras-like without CAAX 1 [HGNC Symbol;Acc:10023]
NM_001256858	NA	NA
NM_001256896	NA	NA
NM_001256964	CCDC51	coiled-coil domain containing 51 [HGNC Symbol;Acc:25714]
NM_001256965	CCDC51	coiled-coil domain containing 51 [HGNC Symbol;Acc:25714]
NM_001256966	CCDC51	coiled-coil domain containing 51 [HGNC Symbol;Acc:25714]
NM_001256967	CCDC51	coiled-coil domain containing 51 [HGNC Symbol;Acc:25714]
NM_001256968	CCDC51	coiled-coil domain containing 51 [HGNC Symbol;Acc:25714]
NM_001256969	CCDC51	coiled-coil domain containing 51 [HGNC Symbol;Acc:25714]
NM_001257137	NA	NA
NM_001257138	ITCH	itchy E3 ubiquitin protein ligase [HGNC Symbol;Acc:13890]
NM_001257158	NA	NA
NM_001257159	NA	NA
NM_001257160	CEP41	centrosomal protein 41kDa [HGNC Symbol;Acc:12370]
NM_001257273	ZNF451	zinc finger protein 451 [HGNC Symbol;Acc:21091]
NM_001257321	NA	NA
NM_001257326	NA	NA
NM_001257387	CHEK2	checkpoint kinase 2 [HGNC Symbol;Acc:16627]
NM_001258026	TPI1	triosephosphate isomerase 1 [HGNC Symbol;Acc:12009]
NM_001258034	POLR3E	polymerase (RNA) III (DNA directed) polypeptide E (80kD) [HGNC Symbol;Acc:30347]
NM_001258328	HMHA1	histocompatibility (minor) HA-1 [HGNC Symbol;Acc:17102]
NM_001258338	NDUFA12	NADH dehydrogenase (ubiquinone) 1 alpha subcomplex, 12 [HGNC Symbol;Acc:23987]
NM_001258366	DIAPH3	diaphanous homolog 3 (Drosophila) [HGNC Symbol;Acc:15480]
NM_001258367	NA	NA
NM_001258368	DIAPH3	diaphanous homolog 3 (Drosophila) [HGNC Symbol;Acc:15480]
NM_001258401	SLC4A8	solute carrier family 4, sodium bicarbonate cotransporter, member 8 [HGNC Symbol;Acc:11034]
NM_001283	AP1S1	adaptor-related protein complex 1, sigma 1 subunit [HGNC Symbol;Acc:559]
NM_001296	CCBP2	chemokine binding protein 2 [HGNC Symbol;Acc:1565]
NM_001329	CTBP2	C-terminal binding protein 2 [HGNC Symbol;Acc:2495]
NM_001373	DNAH14	dynein, axonemal, heavy chain 14 [HGNC Symbol;Acc:2945]
NM_001393	ECM2	extracellular matrix protein 2, female organ and adipocyte specific [HGNC Symbol;Acc:3154]
NM_001405	EFNA2	ephrin-A2 [HGNC Symbol;Acc:3222]
NM_001406	EFNB3	ephrin-B3 [HGNC Symbol;Acc:3228]
NM_001424	EMP2	epithelial membrane protein 2 [HGNC Symbol;Acc:3334]
NM_001433	ERN1	endoplasmic reticulum to nucleus signaling 1 [HGNC Symbol;Acc:3449]
NM_001447	FAT2	FAT tumor suppressor homolog 2 (Drosophila) [HGNC Symbol;Acc:3596]
NM_001488	TADA2A	transcriptional adaptor 2A [HGNC Symbol;Acc:11531]
NM_001542	IGSF3	immunoglobulin superfamily, member 3 [HGNC Symbol;Acc:5950]
NM_001560	IL13RA1	interleukin 13 receptor, alpha 1 [HGNC Symbol;Acc:5974]
NM_001587	OCRL	oculocerebrorenal syndrome of Lowe [HGNC Symbol;Acc:8108]
NM_001614	ACTG1	actin, gamma 1 [HGNC Symbol;Acc:144]
NM_001661	ARL4D	ADP-ribosylation factor-like 4D [HGNC Symbol;Acc:656]
NM_001663	ARF6	ADP-ribosylation factor 6 [HGNC Symbol;Acc:659]
NM_001666	ARHGAP4	Rho GTPase activating protein 4 [HGNC Symbol;Acc:674]
NM_001668	ARNT	aryl hydrocarbon receptor nuclear translocator [HGNC Symbol;Acc:700]
NM_001677	ATP1B1	ATPase, Na+/K+ transporting, beta 1 polypeptide [HGNC Symbol;Acc:804]
NM_001678	ATP1B2	ATPase, Na+/K+ transporting, beta 2 polypeptide [HGNC Symbol;Acc:805]
NM_001679	ATP1B3	ATPase, Na+/K+ transporting, beta 3 polypeptide [HGNC Symbol;Acc:806]
NM_001689	ATP5G3	ATP synthase, H+ transporting, mitochondrial Fo complex, subunit C3 (subunit 9) [HGNC Symbol;Acc:843]
NM_001695	ATP6V1C1	ATPase, H+ transporting, lysosomal 42kDa, V1 subunit C1 [HGNC Symbol;Acc:856]
NM_001720	BMP8B	bone morphogenetic protein 8b [HGNC Symbol;Acc:1075]
NM_001725	BPI	bactericidal/permeability-increasing protein [HGNC Symbol;Acc:1095]
NM_001737	C9	complement component 9 [HGNC Symbol;Acc:1358]
NM_001759	CCND2	cyclin D2 [HGNC Symbol;Acc:1583]
NM_001768	CD8A	CD8a molecule [HGNC Symbol;Acc:1706]
NM_001777	CD47	CD47 molecule [HGNC Symbol;Acc:1682]
NM_001816	CEACAM8	carcinoembryonic antigen-related cell adhesion molecule 8 [HGNC Symbol;Acc:1820]
NM_001823	CKB	creatine kinase, brain [HGNC Symbol;Acc:1991]
NM_001829	CLCN3	chloride channel, voltage-sensitive 3 [HGNC Symbol;Acc:2021]
NM_001859	SLC31A1	solute carrier family 31 (copper transporters), member 1 [HGNC Symbol;Acc:11016]
NM_001863	COX6B1	cytochrome c oxidase subunit VIb polypeptide 1 (ubiquitous) [HGNC Symbol;Acc:2280]
NM_001892	CSNK1A1	casein kinase 1, alpha 1 [HGNC Symbol;Acc:2451]
NM_001922	DCT	dopachrome tautomerase [HGNC Symbol;Acc:2709]
NM_001972	ELANE	elastase, neutrophil expressed [HGNC Symbol;Acc:3309]
NM_001983	ERCC1	excision repair cross-complementing rodent repair deficiency, complementation group 1 (includes overlapping antisense sequence) [HGNC Symbol;Acc:3433]
NM_001987	ETV6	ets variant 6 [HGNC Symbol;Acc:3495]
NM_002017	FLI1	Friend leukemia virus integration 1 [HGNC Symbol;Acc:3749]
NM_002032	FTH1	ferritin, heavy polypeptide 1 [HGNC Symbol;Acc:3976]
NM_002044	GALK2	galactokinase 2 [HGNC Symbol;Acc:4119]
NM_002076	GNS	glucosamine (N-acetyl)-6-sulfatase [HGNC Symbol;Acc:4422]
NM_002085	GPX4	glutathione peroxidase 4 [HGNC Symbol;Acc:4556]
NM_002092	GRSF1	G-rich RNA sequence binding factor 1 [HGNC Symbol;Acc:4610]
NM_002094	GSPT1	G1 to S phase transition 1 [HGNC Symbol;Acc:4621]
NM_002107	H3F3A	H3 histone, family 3A [HGNC Symbol;Acc:4764]
NM_002116	HLA-A	major histocompatibility complex, class I, A [HGNC Symbol;Acc:4931]
NM_002117	HLA-C	major histocompatibility complex, class I, C [HGNC Symbol;Acc:4933]
NM_002127	HLA-G	major histocompatibility complex, class I, G [HGNC Symbol;Acc:4964]
NM_002167	ID3	inhibitor of DNA binding 3, dominant negative helix-loop-helix protein [HGNC Symbol;Acc:5362]
NM_002193	INHBB	inhibin, beta B [HGNC Symbol;Acc:6067]
NM_002216	ITIH2	inter-alpha-trypsin inhibitor heavy chain 2 [HGNC Symbol;Acc:6167]
NM_002265	KPNB1	karyopherin (importin) beta 1 [HGNC Symbol;Acc:6400]
NM_002268	KPNA4	karyopherin alpha 4 (importin alpha 3) [HGNC Symbol;Acc:6397]
NM_002333	LRP3	low density lipoprotein receptor-related protein 3 [HGNC Symbol;Acc:6695]
NM_002337	LRPAP1	low density lipoprotein receptor-related protein associated protein 1 [HGNC Symbol;Acc:6701]
NM_002387	MCC	mutated in colorectal cancers [HGNC Symbol;Acc:6935]
NM_002393	MDM4	Mdm4 p53 binding protein homolog (mouse) [HGNC Symbol;Acc:6974]
NM_002396	ME2	malic enzyme 2, NAD(+)-dependent, mitochondrial [HGNC Symbol;Acc:6984]
NM_002398	MEIS1	Meis homeobox 1 [HGNC Symbol;Acc:7000]
NM_002402	MEST	mesoderm specific transcript homolog (mouse) [HGNC Symbol;Acc:7028]
NM_002445	MSR1	macrophage scavenger receptor 1 [HGNC Symbol;Acc:7376]
NM_002475	NA	NA
NM_002496	NDUFS8	NADH dehydrogenase (ubiquinone) Fe-S protein 8, 23kDa (NADH-coenzyme Q reductase) [HGNC Symbol;Acc:7715]
NM_002501	NFIX	nuclear factor I/X (CCAAT-binding transcription factor) [HGNC Symbol;Acc:7788]
NM_002512	NME1-NME2	NME1-NME2 readthrough [HGNC Symbol;Acc:33531]
NM_002522	NPTX1	neuronal pentraxin I [HGNC Symbol;Acc:7952]
NM_002538	OCLN	occludin [HGNC Symbol;Acc:8104]
NM_002547	OPHN1	oligophrenin 1 [HGNC Symbol;Acc:8148]
NM_002557	OVGP1	oviductal glycoprotein 1, 120kDa [HGNC Symbol;Acc:8524]
NM_002572	PAFAH1B2	platelet-activating factor acetylhydrolase 1b, catalytic subunit 2 (30kDa) [HGNC Symbol;Acc:8575]
NM_002578	PAK3	p21 protein (Cdc42/Rac)-activated kinase 3 [HGNC Symbol;Acc:8592]
NM_002594	PCSK2	proprotein convertase subtilisin/kexin type 2 [HGNC Symbol;Acc:8744]
NM_002600	PDE4B	phosphodiesterase 4B, cAMP-specific [HGNC Symbol;Acc:8781]
NM_002633	PGM1	phosphoglucomutase 1 [HGNC Symbol;Acc:8905]
NM_002644	PIGR	polymeric immunoglobulin receptor [HGNC Symbol;Acc:8968]
NM_002647	PIK3C3	phosphatidylinositol 3-kinase, catalytic subunit type 3 [HGNC Symbol;Acc:8974]
NM_002650	PI4KA	phosphatidylinositol 4-kinase, catalytic, alpha [HGNC Symbol;Acc:8983]
NM_002654	PKM	pyruvate kinase, muscle [HGNC Symbol;Acc:9021]
NM_002698	POU2F2	POU class 2 homeobox 2 [HGNC Symbol;Acc:9213]
NM_002709	PPP1CB	protein phosphatase 1, catalytic subunit, beta isozyme [HGNC Symbol;Acc:9282]
NM_002710	PPP1CC	protein phosphatase 1, catalytic subunit, gamma isozyme [HGNC Symbol;Acc:9283]
NM_002714	PPP1R10	protein phosphatase 1, regulatory subunit 10 [HGNC Symbol;Acc:9284]
NM_002733	PRKAG1	protein kinase, AMP-activated, gamma 1 non-catalytic subunit [HGNC Symbol;Acc:9385]
NM_002734	PRKAR1A	protein kinase, cAMP-dependent, regulatory, type I, alpha [HGNC Symbol;Acc:9388]
NM_002755	MAP2K1	mitogen-activated protein kinase kinase 1 [HGNC Symbol;Acc:6840]
NM_002779	PSD	pleckstrin and Sec7 domain containing [HGNC Symbol;Acc:9507]
NM_002822	TWF1	twinfilin, actin-binding protein, homolog 1 (Drosophila) [HGNC Symbol;Acc:9620]
NM_002823	PTMA	prothymosin, alpha [HGNC Symbol;Acc:9623]
NM_002830	PTPN4	protein tyrosine phosphatase, non-receptor type 4 (megakaryocyte) [HGNC Symbol;Acc:9656]
NM_002837	PTPRB	protein tyrosine phosphatase, receptor type, B [HGNC Symbol;Acc:9665]
NM_002882	RANBP1	RAN binding protein 1 [HGNC Symbol;Acc:9847]
NM_002885	RAP1GAP	RAP1 GTPase activating protein [HGNC Symbol;Acc:9858]
NM_002924	RGS7	regulator of G-protein signaling 7 [HGNC Symbol;Acc:10003]
NM_002942	ROBO2	roundabout, axon guidance receptor, homolog 2 (Drosophila) [HGNC Symbol;Acc:10250]
NM_002999	SDC4	syndecan 4 [HGNC Symbol;Acc:10661]
NM_003023	SH3BP2	SH3-domain binding protein 2 [HGNC Symbol;Acc:10825]
NM_003024	ITSN1	intersectin 1 (SH3 domain protein) [HGNC Symbol;Acc:6183]
NM_003034	ST8SIA1	ST8 alpha-N-acetyl-neuraminide alpha-2,8-sialyltransferase 1 [HGNC Symbol;Acc:10869]
NM_003035	STIL	SCL/TAL1 interrupting locus [HGNC Symbol;Acc:10879]
NM_003054	SLC18A2	solute carrier family 18 (vesicular monoamine), member 2 [HGNC Symbol;Acc:10935]
NM_003075	SMARCC2	SWI/SNF related, matrix associated, actin dependent regulator of chromatin, subfamily c, member 2 [HGNC Symbol;Acc:11105]
NM_003104	SORD	sorbitol dehydrogenase [HGNC Symbol;Acc:11184]
NM_003123	SPN	sialophorin [HGNC Symbol;Acc:11249]
NM_003127	SPTAN1	spectrin, alpha, non-erythrocytic 1 [HGNC Symbol;Acc:11273]
NM_003143	SSBP1	single-stranded DNA binding protein 1, mitochondrial [HGNC Symbol;Acc:11317]
NM_003150	STAT3	signal transducer and activator of transcription 3 (acute-phase response factor) [HGNC Symbol;Acc:11364]
NM_003190	TAPBP	TAP binding protein (tapasin) [HGNC Symbol;Acc:11566]
NM_003217	TMBIM6	transmembrane BAX inhibitor motif containing 6 [HGNC Symbol;Acc:11723]
NM_003223	TFAP4	transcription factor AP-4 (activating enhancer binding protein 4) [HGNC Symbol;Acc:11745]
NM_003249	THOP1	thimet oligopeptidase 1 [HGNC Symbol;Acc:11793]
NM_003253	TIAM1	T-cell lymphoma invasion and metastasis 1 [HGNC Symbol;Acc:11805]
NM_003265	TLR3	toll-like receptor 3 [HGNC Symbol;Acc:11849]
NM_003275	TMOD1	tropomodulin 1 [HGNC Symbol;Acc:11871]
NM_003292	TPR	translocated promoter region, nuclear basket protein [HGNC Symbol;Acc:12017]
NM_003295	TPT1	tumor protein, translationally-controlled 1 [HGNC Symbol;Acc:12022]
NM_003309	TSPYL1	TSPY-like 1 [HGNC Symbol;Acc:12382]
NM_003344	UBE2H	ubiquitin-conjugating enzyme E2H [HGNC Symbol;Acc:12484]
NM_003348	UBE2N	ubiquitin-conjugating enzyme E2N [HGNC Symbol;Acc:12492]
NM_003359	UGDH	UDP-glucose 6-dehydrogenase [HGNC Symbol;Acc:12525]
NM_003369	UVRAG	UV radiation resistance associated [HGNC Symbol;Acc:12640]
NM_003380	VIM	vimentin [HGNC Symbol;Acc:12692]
NM_003382	VIPR2	vasoactive intestinal peptide receptor 2 [HGNC Symbol;Acc:12695]
NM_003385	VSNL1	visinin-like 1 [HGNC Symbol;Acc:12722]
NM_003401	XRCC4	X-ray repair complementing defective repair in Chinese hamster cells 4 [HGNC Symbol;Acc:12831]
NM_003410	ZFX	zinc finger protein, X-linked [HGNC Symbol;Acc:12869]
NM_003415	ZNF268	zinc finger protein 268 [HGNC Symbol;Acc:13061]
NM_003417	ZNF264	zinc finger protein 264 [HGNC Symbol;Acc:13057]
NM_003420	ZNF35	zinc finger protein 35 [HGNC Symbol;Acc:13099]
NM_003466	PAX8	paired box 8 [HGNC Symbol;Acc:8622]
NM_003471	KCNAB1	potassium voltage-gated channel, shaker-related subfamily, beta member 1 [HGNC Symbol;Acc:6228]
NM_003478	CUL5	cullin 5 [HGNC Symbol;Acc:2556]
NM_003482	MLL2	myeloid/lymphoid or mixed-lineage leukemia 2 [HGNC Symbol;Acc:7133]
NM_003583	DYRK2	dual-specificity tyrosine-(Y)-phosphorylation regulated kinase 2 [HGNC Symbol;Acc:3093]
NM_003607	CDC42BPA	CDC42 binding protein kinase alpha (DMPK-like) [HGNC Symbol;Acc:1737]
NM_003676	DEGS1	delta(4)-desaturase, sphingolipid 1 [HGNC Symbol;Acc:13709]
NM_003707	RUVBL1	RuvB-like 1 (E. coli) [HGNC Symbol;Acc:10474]
NM_003762	VAMP4	vesicle-associated membrane protein 4 [HGNC Symbol;Acc:12645]
NM_003763	STX16	syntaxin 16 [HGNC Symbol;Acc:11431]
NM_003764	STX11	syntaxin 11 [HGNC Symbol;Acc:11429]
NM_003772	JRKL	jerky homolog-like (mouse) [HGNC Symbol;Acc:6200]
NM_003777	DNAH11	dynein, axonemal, heavy chain 11 [HGNC Symbol;Acc:2942]
NM_003796	URI1	URI1, prefoldin-like chaperone [HGNC Symbol;Acc:13236]
NM_003810	TNFSF10	tumor necrosis factor (ligand) superfamily, member 10 [HGNC Symbol;Acc:11925]
NM_003825	SNAP23	synaptosomal-associated protein, 23kDa [HGNC Symbol;Acc:11131]
NM_003830	SIGLEC5	sialic acid binding Ig-like lectin 5 [HGNC Symbol;Acc:10874]
NM_003861	DCAF5	DDB1 and CUL4 associated factor 5 [HGNC Symbol;Acc:20224]
NM_003906	MCM3AP	minichromosome maintenance complex component 3 associated protein [HGNC Symbol;Acc:6946]
NM_003921	BCL10	B-cell CLL/lymphoma 10 [HGNC Symbol;Acc:989]
NM_003979	GPRC5A	G protein-coupled receptor, family C, group 5, member A [HGNC Symbol;Acc:9836]
NM_003999	OSMR	oncostatin M receptor [HGNC Symbol;Acc:8507]
NM_004040	RHOB	ras homolog family member B [HGNC Symbol;Acc:668]
NM_004048	B2M	beta-2-microglobulin [HGNC Symbol;Acc:914]
NM_004060	CCNG1	cyclin G1 [HGNC Symbol;Acc:1592]
NM_004119	FLT3	fms-related tyrosine kinase 3 [HGNC Symbol;Acc:3765]
NM_004124	GMFB	glia maturation factor, beta [HGNC Symbol;Acc:4373]
NM_004125	DNAJC25-GNG10	DNAJC25-GNG10 readthrough [HGNC Symbol;Acc:37501]
NM_004161	RAB1A	RAB1A, member RAS oncogene family [HGNC Symbol;Acc:9758]
NM_004171	SLC1A2	solute carrier family 1 (glial high affinity glutamate transporter), member 2 [HGNC Symbol;Acc:10940]
NM_004290	RNF14	ring finger protein 14 [HGNC Symbol;Acc:10058]
NM_004327	BCR	breakpoint cluster region [HGNC Symbol;Acc:1014]
NM_004358	CDC25B	cell division cycle 25 homolog B (S. pombe) [HGNC Symbol;Acc:1726]
NM_004362	CLGN	calmegin [HGNC Symbol;Acc:2060]
NM_004381	ATF6B	activating transcription factor 6 beta [HGNC Symbol;Acc:2349]
NM_004426	PHC1	polyhomeotic homolog 1 (Drosophila) [HGNC Symbol;Acc:3182]
NM_004436	ENSA	endosulfine alpha [HGNC Symbol;Acc:3360]
NM_004437	EPB41	erythrocyte membrane protein band 4.1 (elliptocytosis 1, RH-linked) [HGNC Symbol;Acc:3377]
NM_004469	FIGF	c-fos induced growth factor (vascular endothelial growth factor D) [HGNC Symbol;Acc:3708]
NM_004477	FRG1	FSHD region gene 1 [HGNC Symbol;Acc:3954]
NM_004485	GNG4	guanine nucleotide binding protein (G protein), gamma 4 [HGNC Symbol;Acc:4407]
NM_004509	SP110	SP110 nuclear body protein [HGNC Symbol;Acc:5401]
NM_004515	ILF2	interleukin enhancer binding factor 2, 45kDa [HGNC Symbol;Acc:6037]
NM_004519	KCNQ3	potassium voltage-gated channel, KQT-like subfamily, member 3 [HGNC Symbol;Acc:6297]
NM_004525	LRP2	low density lipoprotein receptor-related protein 2 [HGNC Symbol;Acc:6694]
NM_004528	MGST3	microsomal glutathione S-transferase 3 [HGNC Symbol;Acc:7064]
NM_004540	NCAM2	neural cell adhesion molecule 2 [HGNC Symbol;Acc:7657]
NM_004577	PSPH	phosphoserine phosphatase [HGNC Symbol;Acc:9577]
NM_004579	MAP4K2	mitogen-activated protein kinase kinase kinase kinase 2 [HGNC Symbol;Acc:6864]
NM_004637	RAB7A	RAB7A, member RAS oncogene family [HGNC Symbol;Acc:9788]
NM_004657	SDPR	serum deprivation response [HGNC Symbol;Acc:10690]
NM_004667	HERC2	HECT and RLD domain containing E3 ubiquitin protein ligase 2 [HGNC Symbol;Acc:4868]
NM_004677	NA	NA
NM_004696	SLC16A4	solute carrier family 16, member 4 (monocarboxylic acid transporter 5) [HGNC Symbol;Acc:10925]
NM_004706	ARHGEF1	Rho guanine nucleotide exchange factor (GEF) 1 [HGNC Symbol;Acc:681]
NM_004718	COX7A2L	cytochrome c oxidase subunit VIIa polypeptide 2 like [HGNC Symbol;Acc:2289]
NM_004725	BUB3	budding uninhibited by benzimidazoles 3 homolog (yeast) [HGNC Symbol;Acc:1151]
NM_004738	VAPB	VAMP (vesicle-associated membrane protein)-associated protein B and C [HGNC Symbol;Acc:12649]
NM_004739	MTA2	metastasis associated 1 family, member 2 [HGNC Symbol;Acc:7411]
NM_004785	SLC9A3R2	solute carrier family 9, subfamily A (NHE3, cation proton antiporter 3), member 3 regulator 2 [HGNC Symbol;Acc:11076]
NM_004788	UBE4A	ubiquitination factor E4A [HGNC Symbol;Acc:12499]
NM_004834	MAP4K4	mitogen-activated protein kinase kinase kinase kinase 4 [HGNC Symbol;Acc:6866]
NM_004840	ARHGEF6	Rac/Cdc42 guanine nucleotide exchange factor (GEF) 6 [HGNC Symbol;Acc:685]
NM_004857	AKAP5	A kinase (PRKA) anchor protein 5 [HGNC Symbol;Acc:375]
NM_004879	EI24	etoposide induced 2.4 mRNA [HGNC Symbol;Acc:13276]
NM_004888	ATP6V1G1	ATPase, H+ transporting, lysosomal 13kDa, V1 subunit G1 [HGNC Symbol;Acc:864]
NM_004889	ATP5J2	ATP synthase, H+ transporting, mitochondrial Fo complex, subunit F2 [HGNC Symbol;Acc:848]
NM_004892	SEC22B	vesicle-trafficking protein SEC22b precursor [RefSeq peptide;Acc:NP_004883]
NM_004911	PDIA4	protein disulfide isomerase family A, member 4 [HGNC Symbol;Acc:30167]
NM_004932	CDH6	cadherin 6, type 2, K-cadherin (fetal kidney) [HGNC Symbol;Acc:1765]
NM_004939	DDX1	DEAD (Asp-Glu-Ala-Asp) box helicase 1 [HGNC Symbol;Acc:2734]
NM_004985	KRAS	v-Ki-ras2 Kirsten rat sarcoma viral oncogene homolog [HGNC Symbol;Acc:6407]
NM_004996	ABCC1	ATP-binding cassette, sub-family C (CFTR/MRP), member 1 [HGNC Symbol;Acc:51]
NM_005015	OXA1L	oxidase (cytochrome c) assembly 1-like [HGNC Symbol;Acc:8526]
NM_005027	PIK3R2	phosphoinositide-3-kinase, regulatory subunit 2 (beta) [HGNC Symbol;Acc:8980]
NM_005052	RAC3	ras-related C3 botulinum toxin substrate 3 (rho family, small GTP binding protein Rac3) [HGNC Symbol;Acc:9803]
NM_005057	RBBP5	retinoblastoma binding protein 5 [HGNC Symbol;Acc:9888]
NM_005076	CNTN2	contactin 2 (axonal) [HGNC Symbol;Acc:2172]
NM_005079	TPD52	tumor protein D52 [HGNC Symbol;Acc:12005]
NM_005086	SSPN	sarcospan [HGNC Symbol;Acc:11322]
NM_005087	FXR1	fragile X mental retardation, autosomal homolog 1 [HGNC Symbol;Acc:4023]
NM_005100	AKAP12	A kinase (PRKA) anchor protein 12 [HGNC Symbol;Acc:370]
NM_005141	FGB	fibrinogen beta chain [HGNC Symbol;Acc:3662]
NM_005177	ATP6V0A1	ATPase, H+ transporting, lysosomal V0 subunit a1 [HGNC Symbol;Acc:865]
NM_005188	CBL	Cbl proto-oncogene, E3 ubiquitin protein ligase [HGNC Symbol;Acc:1541]
NM_005219	DIAPH1	diaphanous homolog 1 (Drosophila) [HGNC Symbol;Acc:2876]
NM_005222	DLX6	distal-less homeobox 6 [HGNC Symbol;Acc:2919]
NM_005223	DNASE1	deoxyribonuclease I [HGNC Symbol;Acc:2956]
NM_005235	ERBB4	v-erb-a erythroblastic leukemia viral oncogene homolog 4 (avian) [HGNC Symbol;Acc:3432]
NM_005296	LPAR4	lysophosphatidic acid receptor 4 [HGNC Symbol;Acc:4478]
NM_005302	GPR37	G protein-coupled receptor 37 (endothelin receptor type B-like) [HGNC Symbol;Acc:4494]
NM_005324	H3F3B	H3 histone, family 3B (H3.3B) [HGNC Symbol;Acc:4765]
NM_005331	HBQ1	hemoglobin, theta 1 [HGNC Symbol;Acc:4833]
NM_005342	HMGB3	high mobility group box 3 [HGNC Symbol;Acc:5004]
NM_005348	HSP90AA1	heat shock protein 90kDa alpha (cytosolic), class A member 1 [HGNC Symbol;Acc:5253]
NM_005362	MAGEA3	melanoma antigen family A, 3 [HGNC Symbol;Acc:6801]
NM_005363	MAGEA6	melanoma antigen family A, 6 [HGNC Symbol;Acc:6804]
NM_005367	MAGEA12	melanoma antigen family A, 12 [HGNC Symbol;Acc:6799]
NM_005397	PODXL	podocalyxin-like [HGNC Symbol;Acc:9171]
NM_005407	SALL2	sal-like 2 (Drosophila) [HGNC Symbol;Acc:10526]
NM_005419	STAT2	signal transducer and activator of transcription 2, 113kDa [HGNC Symbol;Acc:11363]
NM_005422	TECTA	tectorin alpha [HGNC Symbol;Acc:11720]
NM_005434	MALL	mal, T-cell differentiation protein-like [HGNC Symbol;Acc:6818]
NM_005447	RASSF9	Ras association (RalGDS/AF-6) domain family (N-terminal) member 9 [HGNC Symbol;Acc:15739]
NM_005467	NAALAD2	N-acetylated alpha-linked acidic dipeptidase 2 [HGNC Symbol;Acc:14526]
NM_005495	SLC17A4	solute carrier family 17 (sodium phosphate), member 4 [HGNC Symbol;Acc:10932]
NM_005507	CFL1	cofilin 1 (non-muscle) [HGNC Symbol;Acc:1874]
NM_005509	DMXL1	Dmx-like 1 [HGNC Symbol;Acc:2937]
NM_005512	LRRC32	leucine rich repeat containing 32 [HGNC Symbol;Acc:4161]
NM_005540	INPP5B	inositol polyphosphate-5-phosphatase, 75kDa [HGNC Symbol;Acc:6077]
NM_005590	MRE11A	MRE11 meiotic recombination 11 homolog A (S. cerevisiae) [HGNC Symbol;Acc:7230]
NM_005591	MRE11A	MRE11 meiotic recombination 11 homolog A (S. cerevisiae) [HGNC Symbol;Acc:7230]
NM_005603	ATP8B1	ATPase, aminophospholipid transporter, class I, type 8B, member 1 [HGNC Symbol;Acc:3706]
NM_005605	PPP3CC	protein phosphatase 3, catalytic subunit, gamma isozyme [HGNC Symbol;Acc:9316]
NM_005610	RBBP4	retinoblastoma binding protein 4 [HGNC Symbol;Acc:9887]
NM_005630	SLCO2A1	solute carrier organic anion transporter family, member 2A1 [HGNC Symbol;Acc:10955]
NM_005652	TERF2	telomeric repeat binding factor 2 [HGNC Symbol;Acc:11729]
NM_005656	TMPRSS2	transmembrane protease, serine 2 [HGNC Symbol;Acc:11876]
NM_005668	ST8SIA4	ST8 alpha-N-acetyl-neuraminide alpha-2,8-sialyltransferase 4 [HGNC Symbol;Acc:10871]
NM_005669	REEP5	receptor accessory protein 5 [HGNC Symbol;Acc:30077]
NM_005688	ABCC5	ATP-binding cassette, sub-family C (CFTR/MRP), member 5 [HGNC Symbol;Acc:56]
NM_005690	DNM1L	dynamin 1-like [HGNC Symbol;Acc:2973]
NM_005691	ABCC9	ATP-binding cassette, sub-family C (CFTR/MRP), member 9 [HGNC Symbol;Acc:60]
NM_005739	RASGRP1	RAS guanyl releasing protein 1 (calcium and DAG-regulated) [HGNC Symbol;Acc:9878]
NM_005740	DNAL4	dynein, axonemal, light chain 4 [HGNC Symbol;Acc:2955]
NM_005742	PDIA6	protein disulfide isomerase family A, member 6 [HGNC Symbol;Acc:30168]
NM_005745	BCAP31	B-cell receptor-associated protein 31 [HGNC Symbol;Acc:16695]
NM_005749	TOB1	transducer of ERBB2, 1 [HGNC Symbol;Acc:11979]
NM_005760	CEBPZ	CCAAT/enhancer binding protein (C/EBP), zeta [HGNC Symbol;Acc:24218]
NM_005763	AASS	aminoadipate-semialdehyde synthase [HGNC Symbol;Acc:17366]
NM_005830	MRPS31	mitochondrial ribosomal protein S31 [HGNC Symbol;Acc:16632]
NM_005831	CALCOCO2	calcium binding and coiled-coil domain 2 [HGNC Symbol;Acc:29912]
NM_005857	ZMPSTE24	zinc metallopeptidase STE24 homolog (S. cerevisiae) [HGNC Symbol;Acc:12877]
NM_005859	PURA	purine-rich element binding protein A [HGNC Symbol;Acc:9701]
NM_005895	GOLGA3	golgin A3 [HGNC Symbol;Acc:4426]
NM_005899	NBR1	neighbor of BRCA1 gene 1 [HGNC Symbol;Acc:6746]
NM_005906	MAK	male germ cell-associated kinase [HGNC Symbol;Acc:6816]
NM_005927	MFAP3	microfibrillar-associated protein 3 [HGNC Symbol;Acc:7034]
NM_005941	MMP16	matrix metallopeptidase 16 (membrane-inserted) [HGNC Symbol;Acc:7162]
NM_005952	MT1X	metallothionein 1X [HGNC Symbol;Acc:7405]
NM_005957	MTHFR	methylenetetrahydrofolate reductase (NAD(P)H) [HGNC Symbol;Acc:7436]
NM_005962	MXI1	MAX interactor 1, dimerization protein [HGNC Symbol;Acc:7534]
NM_005983	SKP2	S-phase kinase-associated protein 2, E3 ubiquitin protein ligase [HGNC Symbol;Acc:10901]
NM_005987	SPRR1A	small proline-rich protein 1A [HGNC Symbol;Acc:11259]
NM_006024	TAX1BP1	Tax1 (human T-cell leukemia virus type I) binding protein 1 [HGNC Symbol;Acc:11575]
NM_006054	RTN3	reticulon 3 [HGNC Symbol;Acc:10469]
NM_006092	NOD1	nucleotide-binding oligomerization domain containing 1 [HGNC Symbol;Acc:16390]
NM_006095	ATP8A1	ATPase, aminophospholipid transporter (APLT), class I, type 8A, member 1 [HGNC Symbol;Acc:13531]
NM_006101	NDC80	NDC80 kinetochore complex component homolog (S. cerevisiae) [HGNC Symbol;Acc:16909]
NM_006108	SPON1	spondin 1, extracellular matrix protein [HGNC Symbol;Acc:11252]
NM_006135	CAPZA1	capping protein (actin filament) muscle Z-line, alpha 1 [HGNC Symbol;Acc:1488]
NM_006167	NKX3-1	NK3 homeobox 1 [HGNC Symbol;Acc:7838]
NM_006174	NPY5R	neuropeptide Y receptor Y5 [HGNC Symbol;Acc:7958]
NM_006226	PLCL1	phospholipase C-like 1 [HGNC Symbol;Acc:9063]
NM_006229	PNLIPRP1	pancreatic lipase-related protein 1 [HGNC Symbol;Acc:9156]
NM_006237	POU4F1	POU class 4 homeobox 1 [HGNC Symbol;Acc:9218]
NM_006243	PPP2R5A	protein phosphatase 2, regulatory subunit B', alpha [HGNC Symbol;Acc:9309]
NM_006253	PRKAB1	protein kinase, AMP-activated, beta 1 non-catalytic subunit [HGNC Symbol;Acc:9378]
NM_006258	PRKG1	protein kinase, cGMP-dependent, type I [HGNC Symbol;Acc:9414]
NM_006262	PRPH	peripherin [HGNC Symbol;Acc:9461]
NM_006294	UQCRB	ubiquinol-cytochrome c reductase binding protein [HGNC Symbol;Acc:12582]
NM_006313	USP15	ubiquitin specific peptidase 15 [HGNC Symbol;Acc:12613]
NM_006315	PCGF3	polycomb group ring finger 3 [HGNC Symbol;Acc:10066]
NM_006319	CDIPT	CDP-diacylglycerol--inositol 3-phosphatidyltransferase [HGNC Symbol;Acc:1769]
NM_006320	PGRMC2	progesterone receptor membrane component 2 [HGNC Symbol;Acc:16089]
NM_006330	LYPLA1	lysophospholipase I [HGNC Symbol;Acc:6737]
NM_006357	UBE2E3	ubiquitin-conjugating enzyme E2E 3 [HGNC Symbol;Acc:12479]
NM_006359	SLC9A6	solute carrier family 9, subfamily A (NHE6, cation proton antiporter 6), member 6 [HGNC Symbol;Acc:11079]
NM_006369	LRRC41	leucine rich repeat containing 41 [HGNC Symbol;Acc:16917]
NM_006371	CRTAP	cartilage associated protein [HGNC Symbol;Acc:2379]
NM_006391	IPO7	importin 7 [HGNC Symbol;Acc:9852]
NM_006401	ANP32B	acidic (leucine-rich) nuclear phosphoprotein 32 family, member B [HGNC Symbol;Acc:16677]
NM_006413	RPP30	ribonuclease P/MRP 30kDa subunit [HGNC Symbol;Acc:17688]
NM_006420	ARFGEF2	ADP-ribosylation factor guanine nucleotide-exchange factor 2 (brefeldin A-inhibited) [HGNC Symbol;Acc:15853]
NM_006426	DPYSL4	dihydropyrimidinase-like 4 [HGNC Symbol;Acc:3016]
NM_006464	TGOLN2	trans-golgi network protein 2 [HGNC Symbol;Acc:15450]
NM_006482	DYRK2	dual-specificity tyrosine-(Y)-phosphorylation regulated kinase 2 [HGNC Symbol;Acc:3093]
NM_006496	GNAI3	guanine nucleotide binding protein (G protein), alpha inhibiting activity polypeptide 3 [HGNC Symbol;Acc:4387]
NM_006528	TFPI2	tissue factor pathway inhibitor 2 [HGNC Symbol;Acc:11761]
NM_006598	SLC12A7	solute carrier family 12 (potassium/chloride transporters), member 7 [HGNC Symbol;Acc:10915]
NM_006599	NFAT5	nuclear factor of activated T-cells 5, tonicity-responsive [HGNC Symbol;Acc:7774]
NM_006601	PTGES3	prostaglandin E synthase 3 (cytosolic) [HGNC Symbol;Acc:16049]
NM_006604	RFPL3	ret finger protein-like 3 [HGNC Symbol;Acc:9980]
NM_006624	ZMYND11	zinc finger, MYND-type containing 11 [HGNC Symbol;Acc:16966]
NM_006644	HSPH1	heat shock 105kDa/110kDa protein 1 [HGNC Symbol;Acc:16969]
NM_006662	SRCAP	Snf2-related CREBBP activator protein [HGNC Symbol;Acc:16974]
NM_006683	EDDM3A	epididymal protein 3A [HGNC Symbol;Acc:16978]
NM_006696	BRD8	bromodomain containing 8 [HGNC Symbol;Acc:19874]
NM_006761	YWHAE	tyrosine 3-monooxygenase/tryptophan 5-monooxygenase activation protein, epsilon polypeptide [HGNC Symbol;Acc:12851]
NM_006773	DDX18	DEAD (Asp-Glu-Ala-Asp) box polypeptide 18 [HGNC Symbol;Acc:2741]
NM_006801	KDELR1	KDEL (Lys-Asp-Glu-Leu) endoplasmic reticulum protein retention receptor 1 [HGNC Symbol;Acc:6304]
NM_006807	CBX1	chromobox homolog 1 [HGNC Symbol;Acc:1551]
NM_006823	PKIA	protein kinase (cAMP-dependent, catalytic) inhibitor alpha [HGNC Symbol;Acc:9017]
NM_006825	CKAP4	cytoskeleton-associated protein 4 [HGNC Symbol;Acc:16991]
NM_006827	TMED10	transmembrane emp24-like trafficking protein 10 (yeast) [HGNC Symbol;Acc:16998]
NM_006832	FERMT2	fermitin family member 2 [HGNC Symbol;Acc:15767]
NM_006839	IMMT	inner membrane protein, mitochondrial [HGNC Symbol;Acc:6047]
NM_006876	B3GNT1	UDP-GlcNAc:betaGal beta-1,3-N-acetylglucosaminyltransferase 1 [HGNC Symbol;Acc:15685]
NM_006888	CALM1	calmodulin 1 (phosphorylase kinase, delta) [HGNC Symbol;Acc:1442]
NM_006890	CEACAM7	carcinoembryonic antigen-related cell adhesion molecule 7 [HGNC Symbol;Acc:1819]
NM_006909	RASGRF2	Ras protein-specific guanine nucleotide-releasing factor 2 [HGNC Symbol;Acc:9876]
NM_006912	RIT1	Ras-like without CAAX 1 [HGNC Symbol;Acc:10023]
NM_006918	SC5DL	sterol-C5-desaturase (ERG3 delta-5-desaturase homolog, S. cerevisiae)-like [HGNC Symbol;Acc:10547]
NM_006920	SCN1A	sodium channel, voltage-gated, type I, alpha subunit [HGNC Symbol;Acc:10585]
NM_006936	SUMO3	SMT3 suppressor of mif two 3 homolog 3 (S. cerevisiae) [HGNC Symbol;Acc:11124]
NM_006937	SUMO2	SMT3 suppressor of mif two 3 homolog 2 (S. cerevisiae) [HGNC Symbol;Acc:11125]
NM_006943	SOX12	SRY (sex determining region Y)-box 12 [HGNC Symbol;Acc:11198]
NM_006950	SYN1	synapsin I [HGNC Symbol;Acc:11494]
NM_006965	ZNF24	zinc finger protein 24 [HGNC Symbol;Acc:13032]
NM_006989	RASA4	RAS p21 protein activator 4 [HGNC Symbol;Acc:23181]
NM_006990	WASF2	WAS protein family, member 2 [HGNC Symbol;Acc:12733]
NM_007010	DDX52	DEAD (Asp-Glu-Ala-Asp) box polypeptide 52 [HGNC Symbol;Acc:20038]
NM_007033	RER1	RER1 retention in endoplasmic reticulum 1 homolog (S. cerevisiae) [HGNC Symbol;Acc:30309]
NM_007057	ZWINT	ZW10 interactor [HGNC Symbol;Acc:13195]
NM_007100	ATP5I	ATP synthase, H+ transporting, mitochondrial Fo complex, subunit E [HGNC Symbol;Acc:846]
NM_007106	UBL3	ubiquitin-like 3 [HGNC Symbol;Acc:12504]
NM_007136	ZNF80	zinc finger protein 80 [HGNC Symbol;Acc:13155]
NM_007156	ZXDA	zinc finger, X-linked, duplicated A [HGNC Symbol;Acc:13198]
NM_007157	ZXDB	zinc finger, X-linked, duplicated B [HGNC Symbol;Acc:13199]
NM_007158	CSDE1	cold shock domain containing E1, RNA-binding [HGNC Symbol;Acc:29905]
NM_007168	ABCA8	ATP-binding cassette, sub-family A (ABC1), member 8 [HGNC Symbol;Acc:38]
NM_007177	FAM107A	family with sequence similarity 107, member A [HGNC Symbol;Acc:30827]
NM_007190	SEC23IP	SEC23 interacting protein [HGNC Symbol;Acc:17018]
NM_007194	CHEK2	checkpoint kinase 2 [HGNC Symbol;Acc:16627]
NM_007195	POLI	polymerase (DNA directed) iota [HGNC Symbol;Acc:9182]
NM_007202	AKAP10	A kinase (PRKA) anchor protein 10 [HGNC Symbol;Acc:368]
NM_007212	RNF2	ring finger protein 2 [HGNC Symbol;Acc:10061]
NM_007222	ZHX1	zinc fingers and homeoboxes 1 [HGNC Symbol;Acc:12871]
NM_007225	NXPH3	neurexophilin 3 [HGNC Symbol;Acc:8077]
NM_007236	CHP1	calcineurin-like EF hand protein 1 [HGNC Symbol;Acc:17433]
NM_007238	PXMP4	peroxisomal membrane protein 4, 24kDa [HGNC Symbol;Acc:15920]
NM_007247	SYNRG	synergin, gamma [HGNC Symbol;Acc:557]
NM_007257	PNMA2	paraneoplastic Ma antigen 2 [HGNC Symbol;Acc:9159]
NM_007262	PARK7	parkinson protein 7 [HGNC Symbol;Acc:16369]
NM_007278	GABARAP	GABA(A) receptor-associated protein [HGNC Symbol;Acc:4067]
NM_007326	CYB5R3	cytochrome b5 reductase 3 [HGNC Symbol;Acc:2873]
NM_007342	NUPL2	nucleoporin like 2 [HGNC Symbol;Acc:17010]
NM_007350	PHLDA1	pleckstrin homology-like domain, family A, member 1 [HGNC Symbol;Acc:8933]
NM_007355	HSP90AB1	heat shock protein 90kDa alpha (cytosolic), class B member 1 [HGNC Symbol;Acc:5258]
NM_012062	DNM1L	dynamin 1-like [HGNC Symbol;Acc:2973]
NM_012063	DNM1L	dynamin 1-like [HGNC Symbol;Acc:2973]
NM_012090	MACF1	microtubule-actin crosslinking factor 1 [HGNC Symbol;Acc:13664]
NM_012114	CASP14	caspase 14, apoptosis-related cysteine peptidase [HGNC Symbol;Acc:1502]
NM_012118	CCRN4L	CCR4 carbon catabolite repression 4-like (S. cerevisiae) [HGNC Symbol;Acc:14254]
NM_012142	CCNDBP1	cyclin D-type binding-protein 1 [HGNC Symbol;Acc:1587]
NM_012227	NA	NA
NM_012242	DKK1	dickkopf 1 homolog (Xenopus laevis) [HGNC Symbol;Acc:2891]
NM_012262	HS2ST1	heparan sulfate 2-O-sulfotransferase 1 [HGNC Symbol;Acc:5193]
NM_012263	TTLL1	tubulin tyrosine ligase-like family, member 1 [HGNC Symbol;Acc:1312]
NM_012292	HMHA1	histocompatibility (minor) HA-1 [HGNC Symbol;Acc:17102]
NM_012302	LPHN2	latrophilin 2 [HGNC Symbol;Acc:18582]
NM_012307	EPB41L3	erythrocyte membrane protein band 4.1-like 3 [HGNC Symbol;Acc:3380]
NM_012334	MYO10	myosin X [HGNC Symbol;Acc:7593]
NM_012383	OSTF1	osteoclast stimulating factor 1 [HGNC Symbol;Acc:8510]
NM_012409	PRND	prion protein 2 (dublet) [HGNC Symbol;Acc:15748]
NM_012443	SPAG6	sperm associated antigen 6 [HGNC Symbol;Acc:11215]
NM_012448	STAT5B	signal transducer and activator of transcription 5B [HGNC Symbol;Acc:11367]
NM_012463	ATP6V0A2	ATPase, H+ transporting, lysosomal V0 subunit a2 [HGNC Symbol;Acc:18481]
NM_012470	TNPO3	transportin 3 [HGNC Symbol;Acc:17103]
NM_012477	WBP1	WW domain binding protein 1 [HGNC Symbol;Acc:12737]
NM_013229	APAF1	apoptotic peptidase activating factor 1 [HGNC Symbol;Acc:576]
NM_013269	CLEC2D	C-type lectin domain family 2, member D [HGNC Symbol;Acc:14351]
NM_013281	FLRT3	fibronectin leucine rich transmembrane protein 3 [HGNC Symbol;Acc:3762]
NM_013293	TRA2A	transformer 2 alpha homolog (Drosophila) [HGNC Symbol;Acc:16645]
NM_013318	PRRC2B	proline-rich coiled-coil 2B [HGNC Symbol;Acc:28121]
NM_013321	SNX8	sorting nexin 8 [HGNC Symbol;Acc:14972]
NM_013336	SEC61A1	Sec61 alpha 1 subunit (S. cerevisiae) [HGNC Symbol;Acc:18276]
NM_013348	KCNJ14	potassium inwardly-rectifying channel, subfamily J, member 14 [HGNC Symbol;Acc:6260]
NM_013403	STRN4	striatin, calmodulin binding protein 4 [HGNC Symbol;Acc:15721]
NM_013438	UBQLN1	ubiquilin 1 [HGNC Symbol;Acc:12508]
NM_013943	CLIC4	chloride intracellular channel 4 [HGNC Symbol;Acc:13518]
NM_013952	PAX8	paired box 8 [HGNC Symbol;Acc:8622]
NM_013953	PAX8	paired box 8 [HGNC Symbol;Acc:8622]
NM_013992	PAX8	paired box 8 [HGNC Symbol;Acc:8622]
NM_014012	REM1	RAS (RAD and GEM)-like GTP-binding 1 [HGNC Symbol;Acc:15922]
NM_014028	OSTM1	osteopetrosis associated transmembrane protein 1 [HGNC Symbol;Acc:21652]
NM_014056	HIGD1A	HIG1 hypoxia inducible domain family, member 1A [HGNC Symbol;Acc:29527]
NM_014057	OGN	osteoglycin [HGNC Symbol;Acc:8126]
NM_014062	NOB1	NIN1/RPN12 binding protein 1 homolog (S. cerevisiae) [HGNC Symbol;Acc:29540]
NM_014080	DUOX2	dual oxidase 2 [HGNC Symbol;Acc:13273]
NM_014141	CNTNAP2	contactin associated protein-like 2 [HGNC Symbol;Acc:13830]
NM_014146	LAT2	linker for activation of T cells family, member 2 [HGNC Symbol;Acc:12749]
NM_014171	CRIPT	cysteine-rich PDZ-binding protein [HGNC Symbol;Acc:14312]
NM_014184	CNIH4	cornichon homolog 4 (Drosophila) [HGNC Symbol;Acc:25013]
NM_014211	GABRP	gamma-aminobutyric acid (GABA) A receptor, pi [HGNC Symbol;Acc:4089]
NM_014232	VAMP2	vesicle-associated membrane protein 2 (synaptobrevin 2) [HGNC Symbol;Acc:12643]
NM_014245	RNF7	ring finger protein 7 [HGNC Symbol;Acc:10070]
NM_014253	TENM1	teneurin transmembrane protein 1 [HGNC Symbol;Acc:8117]
NM_014258	SYCP2	synaptonemal complex protein 2 [HGNC Symbol;Acc:11490]
NM_014267	C11orf58	chromosome 11 open reading frame 58 [HGNC Symbol;Acc:16990]
NM_014325	CORO1C	coronin, actin binding protein, 1C [HGNC Symbol;Acc:2254]
NM_014352	POU2F3	POU class 2 homeobox 3 [HGNC Symbol;Acc:19864]
NM_014368	LHX6	LIM homeobox 6 [HGNC Symbol;Acc:21735]
NM_014391	ANKRD1	ankyrin repeat domain 1 (cardiac muscle) [HGNC Symbol;Acc:15819]
NM_014395	DAPP1	dual adaptor of phosphotyrosine and 3-phosphoinositides [HGNC Symbol;Acc:16500]
NM_014437	SLC39A1	solute carrier family 39 (zinc transporter), member 1 [HGNC Symbol;Acc:12876]
NM_014453	CHMP2A	charged multivesicular body protein 2A [HGNC Symbol;Acc:30216]
NM_014458	KLHL20	kelch-like 20 (Drosophila) [HGNC Symbol;Acc:25056]
NM_014468	VENTX	VENT homeobox [HGNC Symbol;Acc:13639]
NM_014472	R3HCC1L	R3H domain and coiled-coil containing 1-like [HGNC Symbol;Acc:23512]
NM_014485	HPGDS	hematopoietic prostaglandin D synthase [HGNC Symbol;Acc:17890]
NM_014505	KCNMB4	potassium large conductance calcium-activated channel, subfamily M, beta member 4 [HGNC Symbol;Acc:6289]
NM_014510	PCLO	piccolo (presynaptic cytomatrix protein) [HGNC Symbol;Acc:13406]
NM_014518	ZNF229	zinc finger protein 229 [HGNC Symbol;Acc:13022]
NM_014555	TRPM5	transient receptor potential cation channel, subfamily M, member 5 [HGNC Symbol;Acc:14323]
NM_014574	STRN3	striatin, calmodulin binding protein 3 [HGNC Symbol;Acc:15720]
NM_014611	MDN1	MDN1, midasin homolog (yeast) [HGNC Symbol;Acc:18302]
NM_014637	MTFR1	mitochondrial fission regulator 1 [HGNC Symbol;Acc:29510]
NM_014648	DZIP3	DAZ interacting protein 3, zinc finger [HGNC Symbol;Acc:30938]
NM_014654	SDC3	syndecan 3 [HGNC Symbol;Acc:10660]
NM_014659	PPIP5K1	diphosphoinositol pentakisphosphate kinase 1 [HGNC Symbol;Acc:29023]
NM_014660	PHF14	PHD finger protein 14 [HGNC Symbol;Acc:22203]
NM_014666	CLINT1	clathrin interactor 1 [HGNC Symbol;Acc:23186]
NM_014676	PUM1	pumilio homolog 1 (Drosophila) [HGNC Symbol;Acc:14957]
NM_014695	CCDC144A	coiled-coil domain containing 144A [HGNC Symbol;Acc:29072]
NM_014705	DOCK4	dedicator of cytokinesis 4 [HGNC Symbol;Acc:19192]
NM_014707	HDAC9	histone deacetylase 9 [HGNC Symbol;Acc:14065]
NM_014721	PHACTR2	phosphatase and actin regulator 2 [HGNC Symbol;Acc:20956]
NM_014728	FRMPD4	FERM and PDZ domain containing 4 [HGNC Symbol;Acc:29007]
NM_014732	KIAA0513	KIAA0513 [HGNC Symbol;Acc:29058]
NM_014734	KIAA0247	KIAA0247 [HGNC Symbol;Acc:19956]
NM_014736	KIAA0101	KIAA0101 [HGNC Symbol;Acc:28961]
NM_014739	BCLAF1	BCL2-associated transcription factor 1 [HGNC Symbol;Acc:16863]
NM_014746	RNF144A	ring finger protein 144A [HGNC Symbol;Acc:20457]
NM_014753	BMS1	BMS1 homolog, ribosome assembly protein (yeast) [HGNC Symbol;Acc:23505]
NM_014767	SPOCK2	sparc/osteonectin, cwcv and kazal-like domains proteoglycan (testican) 2 [HGNC Symbol;Acc:13564]
NM_014773	KIAA0141	KIAA0141 [HGNC Symbol;Acc:28969]
NM_014805	EPM2AIP1	EPM2A (laforin) interacting protein 1 [HGNC Symbol;Acc:19735]
NM_014826	CDC42BPA	CDC42 binding protein kinase alpha (DMPK-like) [HGNC Symbol;Acc:1737]
NM_014830	ZBTB39	zinc finger and BTB domain containing 39 [HGNC Symbol;Acc:29014]
NM_014847	UBAP2L	ubiquitin associated protein 2-like [HGNC Symbol;Acc:29877]
NM_014853	SGSM2	small G protein signaling modulator 2 [HGNC Symbol;Acc:29026]
NM_014862	ARNT2	aryl-hydrocarbon receptor nuclear translocator 2 [HGNC Symbol;Acc:16876]
NM_014865	NCAPD2	non-SMC condensin I complex, subunit D2 [HGNC Symbol;Acc:24305]
NM_014886	NSA2	NSA2 ribosome biogenesis homolog (S. cerevisiae) [HGNC Symbol;Acc:30728]
NM_014911	AAK1	AP2 associated kinase 1 [HGNC Symbol;Acc:19679]
NM_014925	R3HDM2	R3H domain containing 2 [HGNC Symbol;Acc:29167]
NM_014929	FASTKD2	FAST kinase domains 2 [HGNC Symbol;Acc:29160]
NM_014931	PPP6R1	protein phosphatase 6, regulatory subunit 1 [HGNC Symbol;Acc:29195]
NM_014932	NLGN1	neuroligin 1 [HGNC Symbol;Acc:14291]
NM_014959	CARD8	caspase recruitment domain family, member 8 [HGNC Symbol;Acc:17057]
NM_014969	WDR47	WD repeat domain 47 [HGNC Symbol;Acc:29141]
NM_014978	SORCS3	sortilin-related VPS10 domain containing receptor 3 [HGNC Symbol;Acc:16699]
NM_014999	RAB21	RAB21, member RAS oncogene family [HGNC Symbol;Acc:18263]
NM_015016	MAST3	microtubule associated serine/threonine kinase 3 [HGNC Symbol;Acc:19036]
NM_015035	ZHX3	zinc fingers and homeoboxes 3 [HGNC Symbol;Acc:15935]
NM_015036	ENDOD1	endonuclease domain containing 1 [HGNC Symbol;Acc:29129]
NM_015037	ZSWIM8	zinc finger, SWIM-type containing 8 [HGNC Symbol;Acc:23528]
NM_015062	PPRC1	peroxisome proliferator-activated receptor gamma, coactivator-related 1 [HGNC Symbol;Acc:30025]
NM_015069	ZNF423	zinc finger protein 423 [HGNC Symbol;Acc:16762]
NM_015078	MCF2L2	MCF.2 cell line derived transforming sequence-like 2 [HGNC Symbol;Acc:30319]
NM_015094	HIC2	hypermethylated in cancer 2 [HGNC Symbol;Acc:18595]
NM_015100	POGZ	pogo transposable element with ZNF domain [HGNC Symbol;Acc:18801]
NM_015134	MPRIP	myosin phosphatase Rho interacting protein [HGNC Symbol;Acc:30321]
NM_015147	CEP68	centrosomal protein 68kDa [HGNC Symbol;Acc:29076]
NM_015151	DIP2A	DIP2 disco-interacting protein 2 homolog A (Drosophila) [HGNC Symbol;Acc:17217]
NM_015154	MESDC2	mesoderm development candidate 2 [HGNC Symbol;Acc:13520]
NM_015159	FAM168A	family with sequence similarity 168, member A [HGNC Symbol;Acc:28999]
NM_015161	ARL6IP1	ADP-ribosylation factor-like 6 interacting protein 1 [HGNC Symbol;Acc:697]
NM_015183	MAST4	microtubule associated serine/threonine kinase family member 4 [HGNC Symbol;Acc:19037]
NM_015203	RPRD2	regulation of nuclear pre-mRNA domain containing 2 [HGNC Symbol;Acc:29039]
NM_015207	OTUD3	OTU domain containing 3 [HGNC Symbol;Acc:29038]
NM_015208	ANKRD12	ankyrin repeat domain 12 [HGNC Symbol;Acc:29135]
NM_015216	PPIP5K2	diphosphoinositol pentakisphosphate kinase 2 [HGNC Symbol;Acc:29035]
NM_015226	CLEC16A	C-type lectin domain family 16, member A [HGNC Symbol;Acc:29013]
NM_015236	LPHN3	latrophilin 3 [HGNC Symbol;Acc:20974]
NM_015276	USP22	ubiquitin specific peptidase 22 [HGNC Symbol;Acc:12621]
NM_015297	KIAA1045	KIAA1045 [HGNC Symbol;Acc:29180]
NM_015302	HAUS5	HAUS augmin-like complex, subunit 5 [HGNC Symbol;Acc:29130]
NM_015310	PSD3	pleckstrin and Sec7 domain containing 3 [HGNC Symbol;Acc:19093]
NM_015355	SUZ12	suppressor of zeste 12 homolog (Drosophila) [HGNC Symbol;Acc:17101]
NM_015361	R3HDM1	R3H domain containing 1 [HGNC Symbol;Acc:9757]
NM_015375	DSTYK	dual serine/threonine and tyrosine protein kinase [HGNC Symbol;Acc:29043]
NM_015384	NIPBL	Nipped-B homolog (Drosophila) [HGNC Symbol;Acc:28862]
NM_015399	BRMS1	breast cancer metastasis suppressor 1 [HGNC Symbol;Acc:17262]
NM_015407	ABHD14A	abhydrolase domain containing 14A [HGNC Symbol;Acc:24538]
NM_015425	POLR1A	polymerase (RNA) I polypeptide A, 194kDa [HGNC Symbol;Acc:17264]
NM_015432	PLEKHG4	pleckstrin homology domain containing, family G (with RhoGef domain) member 4 [HGNC Symbol;Acc:24501]
NM_015449	C1orf43	chromosome 1 open reading frame 43 [HGNC Symbol;Acc:29876]
NM_015462	NOL11	nucleolar protein 11 [HGNC Symbol;Acc:24557]
NM_015471	NSL1	NSL1, MIND kinetochore complex component, homolog (S. cerevisiae) [HGNC Symbol;Acc:24548]
NM_015492	C15orf39	chromosome 15 open reading frame 39 [HGNC Symbol;Acc:24497]
NM_015512	DNAH1	dynein, axonemal, heavy chain 1 [HGNC Symbol;Acc:2940]
NM_015535	SPATS2L	spermatogenesis associated, serine-rich 2-like [HGNC Symbol;Acc:24574]
NM_015543	RAB1A	RAB1A, member RAS oncogene family [HGNC Symbol;Acc:9758]
NM_015548	DST	dystonin [HGNC Symbol;Acc:1090]
NM_015578	LSM14A	LSM14A, SCD6 homolog A (S. cerevisiae) [HGNC Symbol;Acc:24489]
NM_015601	HERC4	HECT and RLD domain containing E3 ubiquitin protein ligase 4 [HGNC Symbol;Acc:24521]
NM_015608	C10orf137	chromosome 10 open reading frame 137 [HGNC Symbol;Acc:24640]
NM_015609	SZRD1	SUZ RNA binding domain containing 1 [HGNC Symbol;Acc:30232]
NM_015626	WSB1	WD repeat and SOCS box containing 1 [HGNC Symbol;Acc:19221]
NM_015657	ABCA12	ATP-binding cassette, sub-family A (ABC1), member 12 [HGNC Symbol;Acc:14637]
NM_015704	DESI1	desumoylating isopeptidase 1 [HGNC Symbol;Acc:24577]
NM_015710	GLTSCR2	glioma tumor suppressor candidate region gene 2 [HGNC Symbol;Acc:4333]
NM_015713	RRM2B	ribonucleotide reductase M2 B (TP53 inducible) [HGNC Symbol;Acc:17296]
NM_015886	PI15	peptidase inhibitor 15 [HGNC Symbol;Acc:8946]
NM_015913	TXNDC12	thioredoxin domain containing 12 (endoplasmic reticulum) [HGNC Symbol;Acc:24626]
NM_015916	CALHM2	calcium homeostasis modulator 2 [HGNC Symbol;Acc:23493]
NM_015933	TMA7	translational machinery associated 7 homolog (S. cerevisiae) [HGNC Symbol;Acc:26932]
NM_015966	ERGIC3	ERGIC and golgi 3 [HGNC Symbol;Acc:15927]
NM_016022	APH1A	anterior pharynx defective 1 homolog A (C. elegans) [HGNC Symbol;Acc:29509]
NM_016032	ZDHHC9	zinc finger, DHHC-type containing 9 [HGNC Symbol;Acc:18475]
NM_016037	UTP11L	UTP11-like, U3 small nucleolar ribonucleoprotein, (yeast) [HGNC Symbol;Acc:24329]
NM_016044	FAHD2A	fumarylacetoacetate hydrolase domain containing 2A [HGNC Symbol;Acc:24252]
NM_016079	CHMP3	charged multivesicular body protein 3 [HGNC Symbol;Acc:29865]
NM_016087	WNT16	wingless-type MMTV integration site family, member 16 [HGNC Symbol;Acc:16267]
NM_016089	ZNF589	zinc finger protein 589 [HGNC Symbol;Acc:16747]
NM_016094	COMMD2	COMM domain containing 2 [HGNC Symbol;Acc:24993]
NM_016139	CHCHD2	coiled-coil-helix-coiled-coil-helix domain containing 2 [HGNC Symbol;Acc:21645]
NM_016192	TMEFF2	transmembrane protein with EGF-like and two follistatin-like domains 2 [HGNC Symbol;Acc:11867]
NM_016200	NAA38	N(alpha)-acetyltransferase 38, NatC auxiliary subunit [HGNC Symbol;Acc:20471]
NM_016206	VGLL3	vestigial like 3 (Drosophila) [HGNC Symbol;Acc:24327]
NM_016248	AKAP11	A kinase (PRKA) anchor protein 11 [HGNC Symbol;Acc:369]
NM_016287	HP1BP3	heterochromatin protein 1, binding protein 3 [HGNC Symbol;Acc:24973]
NM_016320	NUP98	nucleoporin 98kDa [HGNC Symbol;Acc:8068]
NM_016323	HERC5	HECT and RLD domain containing E3 ubiquitin protein ligase 5 [HGNC Symbol;Acc:24368]
NM_016351	ADAM22	ADAM metallopeptidase domain 22 [HGNC Symbol;Acc:201]
NM_016388	TRAT1	T cell receptor associated transmembrane adaptor 1 [HGNC Symbol;Acc:30698]
NM_016400	SERF2	small EDRK-rich factor 2 [HGNC Symbol;Acc:10757]
NM_016404	TRMT112	tRNA methyltransferase 11-2 homolog (S. cerevisiae) [HGNC Symbol;Acc:26940]
NM_016422	RNF141	ring finger protein 141 [HGNC Symbol;Acc:21159]
NM_016433	GLTP	glycolipid transfer protein [HGNC Symbol;Acc:24867]
NM_016441	CRIM1	cysteine rich transmembrane BMP regulator 1 (chordin-like) [HGNC Symbol;Acc:2359]
NM_016448	DTL	denticleless E3 ubiquitin protein ligase homolog (Drosophila) [HGNC Symbol;Acc:30288]
NM_016458	FAM203A	family with sequence similarity 203, member A [HGNC Symbol;Acc:24161]
NM_016488	PPHLN1	periphilin 1 [HGNC Symbol;Acc:19369]
NM_016540	GPR83	G protein-coupled receptor 83 [HGNC Symbol;Acc:4523]
NM_016589	TIMMDC1	translocase of inner mitochondrial membrane domain containing 1 [HGNC Symbol;Acc:1321]
NM_016612	SLC25A37	solute carrier family 25 (mitochondrial iron transporter), member 37 [HGNC Symbol;Acc:29786]
NM_016614	TDP2	tyrosyl-DNA phosphodiesterase 2 [HGNC Symbol;Acc:17768]
NM_016619	PLAC8	placenta-specific 8 [HGNC Symbol;Acc:19254]
NM_016628	WAC	WW domain containing adaptor with coiled-coil [HGNC Symbol;Acc:17327]
NM_016940	RWDD2B	RWD domain containing 2B [HGNC Symbol;Acc:1302]
NM_017424	CECR1	cat eye syndrome chromosome region, candidate 1 [HGNC Symbol;Acc:1839]
NM_017510	TMED9	transmembrane emp24 protein transport domain containing 9 [HGNC Symbol;Acc:24878]
NM_017514	PLXNA3	plexin A3 [HGNC Symbol;Acc:9101]
NM_017526	LEPROT	leptin receptor overlapping transcript [HGNC Symbol;Acc:29477]
NM_017533	MYH4	myosin, heavy chain 4, skeletal muscle [HGNC Symbol;Acc:7574]
NM_017548	CDV3	CDV3 homolog (mouse) [HGNC Symbol;Acc:26928]
NM_017583	TRIM44	tripartite motif containing 44 [HGNC Symbol;Acc:19016]
NM_017592	MED29	mediator complex subunit 29 [HGNC Symbol;Acc:23074]
NM_017643	MBTD1	mbt domain containing 1 [HGNC Symbol;Acc:19866]
NM_017650	PPP1R9A	protein phosphatase 1, regulatory subunit 9A [HGNC Symbol;Acc:14946]
NM_017656	ZNF562	zinc finger protein 562 [HGNC Symbol;Acc:25950]
NM_017658	KLHL28	kelch-like 28 (Drosophila) [HGNC Symbol;Acc:19741]
NM_017672	TRPM7	transient receptor potential cation channel, subfamily M, member 7 [HGNC Symbol;Acc:17994]
NM_017686	GDAP2	ganglioside induced differentiation associated protein 2 [HGNC Symbol;Acc:18010]
NM_017705	PAQR5	progestin and adipoQ receptor family member V [HGNC Symbol;Acc:29645]
NM_017706	WDR55	WD repeat domain 55 [HGNC Symbol;Acc:25971]
NM_017707	ASAP3	ArfGAP with SH3 domain, ankyrin repeat and PH domain 3 [HGNC Symbol;Acc:14987]
NM_017712	PGPEP1	pyroglutamyl-peptidase I [HGNC Symbol;Acc:13568]
NM_017714	TASP1	taspase, threonine aspartase, 1 [HGNC Symbol;Acc:15859]
NM_017720	STAP2	signal transducing adaptor family member 2 [HGNC Symbol;Acc:30430]
NM_017741	DCAF16	DDB1 and CUL4 associated factor 16 [HGNC Symbol;Acc:25987]
NM_017753	LPPR1	Lipid phosphate phosphatase-related protein type 1 [UniProtKB/Swiss-Prot;Acc:Q8TBJ4]
NM_017754	UHRF1BP1	UHRF1 binding protein 1 [HGNC Symbol;Acc:21216]
NM_017755	NSUN2	NOP2/Sun RNA methyltransferase family, member 2 [HGNC Symbol;Acc:25994]
NM_017757	ZNF407	zinc finger protein 407 [HGNC Symbol;Acc:19904]
NM_017758	ALKBH5	alkB, alkylation repair homolog 5 (E. coli) [HGNC Symbol;Acc:25996]
NM_017759	INO80D	INO80 complex subunit D [HGNC Symbol;Acc:25997]
NM_017779	DEPDC1	DEP domain containing 1 [HGNC Symbol;Acc:22949]
NM_017811	UBE2R2	ubiquitin-conjugating enzyme E2R 2 [HGNC Symbol;Acc:19907]
NM_017812	CHCHD3	coiled-coil-helix-coiled-coil-helix domain containing 3 [HGNC Symbol;Acc:21906]
NM_017831	RNF125	ring finger protein 125, E3 ubiquitin protein ligase [HGNC Symbol;Acc:21150]
NM_017842	SLC48A1	solute carrier family 48 (heme transporter), member 1 [HGNC Symbol;Acc:26035]
NM_017890	VPS13B	vacuolar protein sorting 13 homolog B (yeast) [HGNC Symbol;Acc:2183]
NM_017906	PAK1IP1	PAK1 interacting protein 1 [HGNC Symbol;Acc:20882]
NM_017933	PID1	phosphotyrosine interaction domain containing 1 [HGNC Symbol;Acc:26084]
NM_017935	BANK1	B-cell scaffold protein with ankyrin repeats 1 [HGNC Symbol;Acc:18233]
NM_018000	NA	NA
NM_018002	OXR1	oxidation resistance 1 [HGNC Symbol;Acc:15822]
NM_018004	TMEM45A	transmembrane protein 45A [HGNC Symbol;Acc:25480]
NM_018018	SLC38A4	solute carrier family 38, member 4 [HGNC Symbol;Acc:14679]
NM_018028	SAMD4B	sterile alpha motif domain containing 4B [HGNC Symbol;Acc:25492]
NM_018075	ANO10	anoctamin 10 [HGNC Symbol;Acc:25519]
NM_018085	IPO9	importin 9 [HGNC Symbol;Acc:19425]
NM_018109	MTPAP	mitochondrial poly(A) polymerase [HGNC Symbol;Acc:25532]
NM_018112	TMEM38B	transmembrane protein 38B [HGNC Symbol;Acc:25535]
NM_018115	SDAD1	SDA1 domain containing 1 [HGNC Symbol;Acc:25537]
NM_018126	TMEM33	transmembrane protein 33 [HGNC Symbol;Acc:25541]
NM_018133	MSL2	male-specific lethal 2 homolog (Drosophila) [HGNC Symbol;Acc:25544]
NM_018143	KLHL11	kelch-like 11 (Drosophila) [HGNC Symbol;Acc:19008]
NM_018155	SLC25A36	solute carrier family 25 (pyrimidine nucleotide carrier ), member 36 [HGNC Symbol;Acc:25554]
NM_018159	NUDT11	nudix (nucleoside diphosphate linked moiety X)-type motif 11 [HGNC Symbol;Acc:18011]
NM_018173	PLEKHG6	pleckstrin homology domain containing, family G (with RhoGef domain) member 6 [HGNC Symbol;Acc:25562]
NM_018176	LGI2	leucine-rich repeat LGI family, member 2 [HGNC Symbol;Acc:18710]
NM_018182	FAM222B	family with sequence similarity 222, member B [HGNC Symbol;Acc:25563]
NM_018183	SBNO1	strawberry notch homolog 1 (Drosophila) [HGNC Symbol;Acc:22973]
NM_018193	FANCI	Fanconi anemia, complementation group I [HGNC Symbol;Acc:25568]
NM_018212	ENAH	enabled homolog (Drosophila) [HGNC Symbol;Acc:18271]
NM_018214	LRRC1	leucine rich repeat containing 1 [HGNC Symbol;Acc:14307]
NM_018227	UBA6	ubiquitin-like modifier activating enzyme 6 [HGNC Symbol;Acc:25581]
NM_018243	2014-09-11	septin 11 [HGNC Symbol;Acc:25589]
NM_018256	WDR12	WD repeat domain 12 [HGNC Symbol;Acc:14098]
NM_018290	PGM2	phosphoglucomutase 2 [HGNC Symbol;Acc:8906]
NM_018312	PPP6R3	protein phosphatase 6, regulatory subunit 3 [HGNC Symbol;Acc:1173]
NM_018320	RNF121	ring finger protein 121 [HGNC Symbol;Acc:21070]
NM_018340	CPPED1	calcineurin-like phosphoesterase domain containing 1 [HGNC Symbol;Acc:25632]
NM_018352	TMA16	translation machinery associated 16 homolog (S. cerevisiae) [HGNC Symbol;Acc:25638]
NM_018361	AGPAT5	1-acylglycerol-3-phosphate O-acyltransferase 5 (lysophosphatidic acid acyltransferase, epsilon) [HGNC Symbol;Acc:20886]
NM_018407	LAPTM4B	lysosomal protein transmembrane 4 beta [HGNC Symbol;Acc:13646]
NM_018412	ST7	suppression of tumorigenicity 7 [HGNC Symbol;Acc:11351]
NM_018420	SLC22A15	solute carrier family 22, member 15 [HGNC Symbol;Acc:20301]
NM_018424	EPB41L4B	erythrocyte membrane protein band 4.1 like 4B [HGNC Symbol;Acc:19818]
NM_018433	KDM3A	lysine (K)-specific demethylase 3A [HGNC Symbol;Acc:20815]
NM_018477	ACTR10	actin-related protein 10 homolog (S. cerevisiae) [HGNC Symbol;Acc:17372]
NM_018638	ETNK1	ethanolamine kinase 1 [HGNC Symbol;Acc:24649]
NM_018658	KCNJ16	potassium inwardly-rectifying channel, subfamily J, member 16 [HGNC Symbol;Acc:6262]
NM_018715	RCC2	regulator of chromosome condensation 2 [HGNC Symbol;Acc:30297]
NM_018718	CEP41	centrosomal protein 41kDa [HGNC Symbol;Acc:12370]
NM_018728	MYO5C	myosin VC [HGNC Symbol;Acc:7604]
NM_018838	NDUFA12	NADH dehydrogenase (ubiquinone) 1 alpha subcomplex, 12 [HGNC Symbol;Acc:23987]
NM_018928	PCDHGC4	protocadherin gamma subfamily C, 4 [HGNC Symbol;Acc:8717]
NM_018936	PCDHB2	protocadherin beta 2 [HGNC Symbol;Acc:8687]
NM_018937	PCDHB3	protocadherin beta 3 [HGNC Symbol;Acc:8688]
NM_018945	PDE7B	phosphodiesterase 7B [HGNC Symbol;Acc:8792]
NM_018947	CYCS	cytochrome c, somatic [HGNC Symbol;Acc:19986]
NM_018976	SLC38A2	solute carrier family 38, member 2 [HGNC Symbol;Acc:13448]
NM_018990	SASH3	SAM and SH3 domain containing 3 [HGNC Symbol;Acc:15975]
NM_019034	RHOF	ras homolog family member F (in filopodia) [HGNC Symbol;Acc:15703]
NM_019042	PUS7	pseudouridylate synthase 7 homolog (S. cerevisiae) [HGNC Symbol;Acc:26033]
NM_019045	WDR44	WD repeat domain 44 [HGNC Symbol;Acc:30512]
NM_019067	GNL3L	guanine nucleotide binding protein-like 3 (nucleolar)-like [HGNC Symbol;Acc:25553]
NM_019080	NDFIP2	Nedd4 family interacting protein 2 [HGNC Symbol;Acc:18537]
NM_019094	NUDT4	nudix (nucleoside diphosphate linked moiety X)-type motif 4 [HGNC Symbol;Acc:8051]
NM_019096	GTPBP2	GTP binding protein 2 [HGNC Symbol;Acc:4670]
NM_019114	EPB41L4B	erythrocyte membrane protein band 4.1 like 4B [HGNC Symbol;Acc:19818]
NM_019116	UBFD1	ubiquitin family domain containing 1 [HGNC Symbol;Acc:30565]
NM_019591	ZNF26	zinc finger protein 26 [HGNC Symbol;Acc:13053]
NM_019617	GKN1	gastrokine 1 [HGNC Symbol;Acc:23217]
NM_019895	CLDND1	claudin domain containing 1 [HGNC Symbol;Acc:1322]
NM_020066	FMN2	formin 2 [HGNC Symbol;Acc:14074]
NM_020119	ZC3HAV1	zinc finger CCCH-type, antiviral 1 [HGNC Symbol;Acc:23721]
NM_020122	KCMF1	potassium channel modulatory factor 1 [HGNC Symbol;Acc:20589]
NM_020127	TUFT1	tuftelin 1 [HGNC Symbol;Acc:12422]
NM_020177	FEM1C	fem-1 homolog c (C. elegans) [HGNC Symbol;Acc:16933]
NM_020180	CELF4	CUGBP, Elav-like family member 4 [HGNC Symbol;Acc:14015]
NM_020190	OLFML3	olfactomedin-like 3 [HGNC Symbol;Acc:24956]
NM_020204	LHX9	LIM homeobox 9 [HGNC Symbol;Acc:14222]
NM_020205	OTUD7B	OTU domain containing 7B [HGNC Symbol;Acc:16683]
NM_020214	PARP6	poly (ADP-ribose) polymerase family, member 6 [HGNC Symbol;Acc:26921]
NM_020239	CDC42SE1	CDC42 small effector 1 [HGNC Symbol;Acc:17719]
NM_020248	CTNNBIP1	catenin, beta interacting protein 1 [HGNC Symbol;Acc:16913]
NM_020297	ABCC9	ATP-binding cassette, sub-family C (CFTR/MRP), member 9 [HGNC Symbol;Acc:60]
NM_020314	C16orf62	chromosome 16 open reading frame 62 [HGNC Symbol;Acc:24641]
NM_020342	SLC39A10	solute carrier family 39 (zinc transporter), member 10 [HGNC Symbol;Acc:20861]
NM_020353	PLSCR4	phospholipid scramblase 4 [HGNC Symbol;Acc:16497]
NM_020354	ENTPD7	ectonucleoside triphosphate diphosphohydrolase 7 [HGNC Symbol;Acc:19745]
NM_020356	CASS4	Cas scaffolding protein family member 4 [HGNC Symbol;Acc:15878]
NM_020382	SETD8	SET domain containing (lysine methyltransferase) 8 [HGNC Symbol;Acc:29489]
NM_020389	TRPC7	transient receptor potential cation channel, subfamily C, member 7 [HGNC Symbol;Acc:20754]
NM_020398	EPPIN	epididymal peptidase inhibitor [HGNC Symbol;Acc:15932]
NM_020422	TMEM159	transmembrane protein 159 [HGNC Symbol;Acc:30136]
NM_020441	CORO1B	coronin, actin binding protein, 1B [HGNC Symbol;Acc:2253]
NM_020459	PAIP2B	poly(A) binding protein interacting protein 2B [HGNC Symbol;Acc:29200]
NM_020464	NHSL1	NHS-like 1 [HGNC Symbol;Acc:21021]
NM_020475	NA	NA
NM_020476	ANK1	ankyrin 1, erythrocytic [HGNC Symbol;Acc:492]
NM_020477	NA	NA
NM_020478	ANK1	ankyrin 1, erythrocytic [HGNC Symbol;Acc:492]
NM_020480	ANK1	ankyrin 1, erythrocytic [HGNC Symbol;Acc:492]
NM_020644	TMEM9B	TMEM9 domain family, member B [HGNC Symbol;Acc:1168]
NM_020652	ZNF286A	zinc finger protein 286A [HGNC Symbol;Acc:13501]
NM_020654	SENP7	SUMO1/sentrin specific peptidase 7 [HGNC Symbol;Acc:30402]
NM_020696	KIAA1143	KIAA1143 [HGNC Symbol;Acc:29198]
NM_020705	TBC1D24	TBC1 domain family, member 24 [HGNC Symbol;Acc:29203]
NM_020706	SCAF4	SR-related CTD-associated factor 4 [HGNC Symbol;Acc:19304]
NM_020716	GRAMD1B	GRAM domain containing 1B [HGNC Symbol;Acc:29214]
NM_020726	NLN	neurolysin (metallopeptidase M3 family) [HGNC Symbol;Acc:16058]
NM_020746	MAVS	mitochondrial antiviral signaling protein [HGNC Symbol;Acc:29233]
NM_020747	ZNF608	zinc finger protein 608 [HGNC Symbol;Acc:29238]
NM_020752	GPR158	G protein-coupled receptor 158 [HGNC Symbol;Acc:23689]
NM_020760	HECW2	HECT, C2 and WW domain containing E3 ubiquitin protein ligase 2 [HGNC Symbol;Acc:29853]
NM_020764	CASKIN1	CASK interacting protein 1 [HGNC Symbol;Acc:20879]
NM_020774	MIB1	mindbomb E3 ubiquitin protein ligase 1 [HGNC Symbol;Acc:21086]
NM_020791	TAOK1	TAO kinase 1 [HGNC Symbol;Acc:29259]
NM_020802	KIAA1377	KIAA1377 [HGNC Symbol;Acc:29264]
NM_020805	KLHL14	kelch-like 14 (Drosophila) [HGNC Symbol;Acc:29266]
NM_020834	HOMEZ	homeobox and leucine zipper encoding [HGNC Symbol;Acc:20164]
NM_020844	KIAA1456	KIAA1456 [HGNC Symbol;Acc:26725]
NM_020855	ZNF492	zinc finger protein 492 [HGNC Symbol;Acc:23707]
NM_020864	NYAP2	neuronal tyrosine-phosphorylated phosphoinositide-3-kinase adaptor 2 [HGNC Symbol;Acc:29291]
NM_020883	ZSWIM5	zinc finger, SWIM-type containing 5 [HGNC Symbol;Acc:29299]
NM_020910	KIAA1549	KIAA1549 [HGNC Symbol;Acc:22219]
NM_020911	PLXNA4	plexin A4 [HGNC Symbol;Acc:9102]
NM_020925	CACHD1	cache domain containing 1 [HGNC Symbol;Acc:29314]
NM_020928	ZSWIM6	zinc finger, SWIM-type containing 6 [HGNC Symbol;Acc:29316]
NM_020935	USP37	ubiquitin specific peptidase 37 [HGNC Symbol;Acc:20063]
NM_020940	FAM160B1	family with sequence similarity 160, member B1 [HGNC Symbol;Acc:29320]
NM_020948	MIER1	mesoderm induction early response 1 homolog (Xenopus laevis) [HGNC Symbol;Acc:29657]
NM_020957	PCDHB16	protocadherin beta 16 [HGNC Symbol;Acc:14546]
NM_020962	IGDCC4	immunoglobulin superfamily, DCC subclass, member 4 [HGNC Symbol;Acc:13770]
NM_021005	NR2F2	nuclear receptor subfamily 2, group F, member 2 [HGNC Symbol;Acc:7976]
NM_021007	SCN2A	sodium channel, voltage-gated, type II, alpha subunit [HGNC Symbol;Acc:10588]
NM_021019	MYL6	myosin, light chain 6, alkali, smooth muscle and non-muscle [HGNC Symbol;Acc:7587]
NM_021083	XK	X-linked Kx blood group (McLeod syndrome) [HGNC Symbol;Acc:12811]
NM_021088	ZNF2	zinc finger protein 2 [HGNC Symbol;Acc:12991]
NM_021096	CACNA1I	calcium channel, voltage-dependent, T type, alpha 1I subunit [HGNC Symbol;Acc:1396]
NM_021130	PPIA	peptidylprolyl isomerase A (cyclophilin A) [HGNC Symbol;Acc:9253]
NM_021138	TRAF2	TNF receptor-associated factor 2 [HGNC Symbol;Acc:12032]
NM_021140	KDM6A	lysine (K)-specific demethylase 6A [HGNC Symbol;Acc:12637]
NM_021141	XRCC5	X-ray repair complementing defective repair in Chinese hamster cells 5 (double-strand-break rejoining) [HGNC Symbol;Acc:12833]
NM_021176	G6PC2	glucose-6-phosphatase, catalytic, 2 [HGNC Symbol;Acc:28906]
NM_021181	SLAMF7	SLAM family member 7 [HGNC Symbol;Acc:21394]
NM_021183	RAP2C	RAP2C, member of RAS oncogene family [HGNC Symbol;Acc:21165]
NM_021195	CLDN6	claudin 6 [HGNC Symbol;Acc:2048]
NM_021250	LILRA5	leukocyte immunoglobulin-like receptor, subfamily A (with TM domain), member 5 [HGNC Symbol;Acc:16309]
NM_021574	BCR	breakpoint cluster region [HGNC Symbol;Acc:1014]
NM_021615	CHST6	carbohydrate (N-acetylglucosamine 6-O) sulfotransferase 6 [HGNC Symbol;Acc:6938]
NM_021629	GNB4	guanine nucleotide binding protein (G protein), beta polypeptide 4 [HGNC Symbol;Acc:20731]
NM_021722	ADAM22	ADAM metallopeptidase domain 22 [HGNC Symbol;Acc:201]
NM_021723	ADAM22	ADAM metallopeptidase domain 22 [HGNC Symbol;Acc:201]
NM_021731	MFSD12	major facilitator superfamily domain containing 12 [HGNC Symbol;Acc:28299]
NM_021815	SLC5A7	solute carrier family 5 (choline transporter), member 7 [HGNC Symbol;Acc:14025]
NM_021821	MRPS35	mitochondrial ribosomal protein S35 [HGNC Symbol;Acc:16635]
NM_021872	CDC25B	cell division cycle 25 homolog B (S. pombe) [HGNC Symbol;Acc:1726]
NM_021873	CDC25B	cell division cycle 25 homolog B (S. pombe) [HGNC Symbol;Acc:1726]
NM_021908	ST7	suppression of tumorigenicity 7 [HGNC Symbol;Acc:11351]
NM_021911	GABRB2	gamma-aminobutyric acid (GABA) A receptor, beta 2 [HGNC Symbol;Acc:4082]
NM_021936	PAPPA2	pappalysin 2 [HGNC Symbol;Acc:14615]
NM_021939	FKBP10	FK506 binding protein 10, 65 kDa [HGNC Symbol;Acc:18169]
NM_021964	ZNF148	zinc finger protein 148 [HGNC Symbol;Acc:12933]
NM_022041	GAN	gigaxonin [HGNC Symbol;Acc:4137]
NM_022071	SH2D4A	SH2 domain containing 4A [HGNC Symbol;Acc:26102]
NM_022075	CERS2	ceramide synthase 2 [HGNC Symbol;Acc:14076]
NM_022079	HERC4	HECT and RLD domain containing E3 ubiquitin protein ligase 4 [HGNC Symbol;Acc:24521]
NM_022098	XPNPEP3	X-prolyl aminopeptidase (aminopeptidase P) 3, putative [HGNC Symbol;Acc:28052]
NM_022106	FAM217B	family with sequence similarity 217, member B [HGNC Symbol;Acc:16170]
NM_022131	CLSTN2	calsyntenin 2 [HGNC Symbol;Acc:17448]
NM_022143	LRRC4	leucine rich repeat containing 4 [HGNC Symbol;Acc:15586]
NM_022167	XYLT2	xylosyltransferase II [HGNC Symbol;Acc:15517]
NM_022351	NECAB1	N-terminal EF-hand calcium binding protein 1 [HGNC Symbol;Acc:20983]
NM_022406	XRCC4	X-ray repair complementing defective repair in Chinese hamster cells 4 [HGNC Symbol;Acc:12831]
NM_022450	RHBDF1	rhomboid 5 homolog 1 (Drosophila) [HGNC Symbol;Acc:20561]
NM_022459	XPO4	exportin 4 [HGNC Symbol;Acc:17796]
NM_022462	HIF3A	hypoxia inducible factor 3, alpha subunit [HGNC Symbol;Acc:15825]
NM_022470	ZMAT3	zinc finger, matrin-type 3 [HGNC Symbol;Acc:29983]
NM_022550	XRCC4	X-ray repair complementing defective repair in Chinese hamster cells 4 [HGNC Symbol;Acc:12831]
NM_022574	GIGYF1	GRB10 interacting GYF protein 1 [HGNC Symbol;Acc:9126]
NM_022731	NUCKS1	nuclear casein kinase and cyclin-dependent kinase substrate 1 [HGNC Symbol;Acc:29923]
NM_022735	ACBD3	acyl-CoA binding domain containing 3 [HGNC Symbol;Acc:15453]
NM_022737	LPPR2	Lipid phosphate phosphatase-related protein type 2 [UniProtKB/Swiss-Prot;Acc:Q96GM1]
NM_022751	FAM59A	family with sequence similarity 59, member A [HGNC Symbol;Acc:26136]
NM_022754	SFXN1	sideroflexin 1 [HGNC Symbol;Acc:16085]
NM_022776	OSBPL11	oxysterol binding protein-like 11 [HGNC Symbol;Acc:16397]
NM_022821	ELOVL1	ELOVL fatty acid elongase 1 [HGNC Symbol;Acc:14418]
NM_022826	2014-03-07	membrane-associated ring finger (C3HC4) 7, E3 ubiquitin protein ligase [HGNC Symbol;Acc:17393]
NM_022832	USP46	ubiquitin specific peptidase 46 [HGNC Symbol;Acc:20075]
NM_022896	LPIN3	lipin 3 [HGNC Symbol;Acc:14451]
NM_023015	INTS3	integrator complex subunit 3 [HGNC Symbol;Acc:26153]
NM_023035	CACNA1A	calcium channel, voltage-dependent, P/Q type, alpha 1A subunit [HGNC Symbol;Acc:1388]
NM_023927	GRAMD3	GRAM domain containing 3 [HGNC Symbol;Acc:24911]
NM_024007	EBF1	early B-cell factor 1 [HGNC Symbol;Acc:3126]
NM_024016	HOXB8	homeobox B8 [HGNC Symbol;Acc:5119]
NM_024037	AUNIP	aurora kinase A and ninein interacting protein [HGNC Symbol;Acc:28363]
NM_024053	CENPM	centromere protein M [HGNC Symbol;Acc:18352]
NM_024074	TMEM38A	transmembrane protein 38A [HGNC Symbol;Acc:28462]
NM_024091	FASTKD3	FAST kinase domains 3 [HGNC Symbol;Acc:28758]
NM_024301	FKRP	fukutin related protein [HGNC Symbol;Acc:17997]
NM_024321	RBM42	RNA binding motif protein 42 [HGNC Symbol;Acc:28117]
NM_024331	TTPAL	tocopherol (alpha) transfer protein-like [HGNC Symbol;Acc:16114]
NM_024345	DCAF10	DDB1 and CUL4 associated factor 10 [HGNC Symbol;Acc:23686]
NM_024516	PAGR1	PAXIP1 associated glutamate-rich protein 1 [HGNC Symbol;Acc:28707]
NM_024524	ATP13A3	ATPase type 13A3 [HGNC Symbol;Acc:24113]
NM_024577	SH3TC2	SH3 domain and tetratricopeptide repeats 2 [HGNC Symbol;Acc:29427]
NM_024592	SRD5A3	steroid 5 alpha-reductase 3 [HGNC Symbol;Acc:25812]
NM_024599	RHBDF2	rhomboid 5 homolog 2 (Drosophila) [HGNC Symbol;Acc:20788]
NM_024627	C22orf29	chromosome 22 open reading frame 29 [HGNC Symbol;Acc:26112]
NM_024652	LRRK1	leucine-rich repeat kinase 1 [HGNC Symbol;Acc:18608]
NM_024654	NOL9	nucleolar protein 9 [HGNC Symbol;Acc:26265]
NM_024657	MORC4	MORC family CW-type zinc finger 4 [HGNC Symbol;Acc:23485]
NM_024661	CCDC51	coiled-coil domain containing 51 [HGNC Symbol;Acc:25714]
NM_024665	TBL1XR1	transducin (beta)-like 1 X-linked receptor 1 [HGNC Symbol;Acc:29529]
NM_024721	ZFHX4	zinc finger homeobox 4 [HGNC Symbol;Acc:30939]
NM_024734	CLMN	calmin (calponin-like, transmembrane) [HGNC Symbol;Acc:19972]
NM_024760	TLE6	transducin-like enhancer of split 6 (E(sp1) homolog, Drosophila) [HGNC Symbol;Acc:30788]
NM_024795	TM4SF20	transmembrane 4 L six family member 20 [HGNC Symbol;Acc:26230]
NM_024798	SNX22	sorting nexin 22 [HGNC Symbol;Acc:16315]
NM_024830	LPCAT1	lysophosphatidylcholine acyltransferase 1 [HGNC Symbol;Acc:25718]
NM_024881	SLC35E1	solute carrier family 35, member E1 [HGNC Symbol;Acc:20803]
NM_024933	ANKRD53	ankyrin repeat domain 53 [HGNC Symbol;Acc:25691]
NM_024949	WWC2	WW and C2 domain containing 2 [HGNC Symbol;Acc:24148]
NM_024993	LRRTM4	leucine rich repeat transmembrane neuronal 4 [HGNC Symbol;Acc:19411]
NM_025003	ADAMTS20	ADAM metallopeptidase with thrombospondin type 1 motif, 20 [HGNC Symbol;Acc:17178]
NM_025078	PQLC1	PQ loop repeat containing 1 [HGNC Symbol;Acc:26188]
NM_025099	CTC1	CTS telomere maintenance complex component 1 [HGNC Symbol;Acc:26169]
NM_025125	TMEM254	transmembrane protein 254 [HGNC Symbol;Acc:25804]
NM_025126	RNF34	ring finger protein 34, E3 ubiquitin protein ligase [HGNC Symbol;Acc:17297]
NM_025142	TAOK1	TAO kinase 1 [HGNC Symbol;Acc:29259]
NM_025154	SUN1	Sad1 and UNC84 domain containing 1 [HGNC Symbol;Acc:18587]
NM_025211	GKAP1	G kinase anchoring protein 1 [HGNC Symbol;Acc:17496]
NM_025212	CXXC4	CXXC finger protein 4 [HGNC Symbol;Acc:24593]
NM_025218	ULBP1	UL16 binding protein 1 [HGNC Symbol;Acc:14893]
NM_025248	SRCIN1	SRC kinase signaling inhibitor 1 [HGNC Symbol;Acc:29506]
NM_030594	CPEB1	cytoplasmic polyadenylation element binding protein 1 [HGNC Symbol;Acc:21744]
NM_030641	APOL6	apolipoprotein L, 6 [HGNC Symbol;Acc:14870]
NM_030664	PTER	phosphotriesterase related [HGNC Symbol;Acc:9590]
NM_030666	SERPINB1	serpin peptidase inhibitor, clade B (ovalbumin), member 1 [HGNC Symbol;Acc:3311]
NM_030766	BCL2L14	BCL2-like 14 (apoptosis facilitator) [HGNC Symbol;Acc:16657]
NM_030767	AKNA	AT-hook transcription factor [HGNC Symbol;Acc:24108]
NM_030774	OR51E2	olfactory receptor, family 51, subfamily E, member 2 [HGNC Symbol;Acc:15195]
NM_030777	SLC2A10	solute carrier family 2 (facilitated glucose transporter), member 10 [HGNC Symbol;Acc:13444]
NM_030782	CLPTM1L	CLPTM1-like [HGNC Symbol;Acc:24308]
NM_030783	PTDSS2	phosphatidylserine synthase 2 [HGNC Symbol;Acc:15463]
NM_030789	HM13	histocompatibility (minor) 13 [HGNC Symbol;Acc:16435]
NM_030885	MAP4	microtubule-associated protein 4 [HGNC Symbol;Acc:6862]
NM_030906	STK33	serine/threonine kinase 33 [HGNC Symbol;Acc:14568]
NM_030920	ANP32E	acidic (leucine-rich) nuclear phosphoprotein 32 family, member E [HGNC Symbol;Acc:16673]
NM_030941	AC004381.6	Putative RNA exonuclease NEF-sp [UniProtKB/Swiss-Prot;Acc:Q96IC2]
NM_030949	PPP1R14C	protein phosphatase 1, regulatory (inhibitor) subunit 14C [HGNC Symbol;Acc:14952]
NM_030960	SPACA1	sperm acrosome associated 1 [HGNC Symbol;Acc:14967]
NM_030961	TRIM56	tripartite motif containing 56 [HGNC Symbol;Acc:19028]
NM_030962	SBF2	SET binding factor 2 [HGNC Symbol;Acc:2135]
NM_031208	FAHD1	fumarylacetoacetate hydrolase domain containing 1 [HGNC Symbol;Acc:14169]
NM_031215	CABLES2	Cdk5 and Abl enzyme substrate 2 [HGNC Symbol;Acc:16143]
NM_031279	AGXT2L1	alanine-glyoxylate aminotransferase 2-like 1 [HGNC Symbol;Acc:14404]
NM_031407	HUWE1	E3 ubiquitin-protein ligase HUWE1 [RefSeq peptide;Acc:NP_113584]
NM_031435	THAP2	THAP domain containing, apoptosis associated protein 2 [HGNC Symbol;Acc:20854]
NM_031461	CRISPLD1	cysteine-rich secretory protein LCCL domain containing 1 [HGNC Symbol;Acc:18206]
NM_031476	CRISPLD2	cysteine-rich secretory protein LCCL domain containing 2 [HGNC Symbol;Acc:25248]
NM_031483	ITCH	itchy E3 ubiquitin protein ligase [HGNC Symbol;Acc:13890]
NM_031484	MARVELD1	MARVEL domain containing 1 [HGNC Symbol;Acc:28674]
NM_031501	PCDHA5	protocadherin alpha 5 [HGNC Symbol;Acc:8671]
NM_031858	NBR1	neighbor of BRCA1 gene 1 [HGNC Symbol;Acc:6746]
NM_031862	NBR1	neighbor of BRCA1 gene 1 [HGNC Symbol;Acc:6746]
NM_031892	SH3KBP1	SH3-domain kinase binding protein 1 [HGNC Symbol;Acc:13867]
NM_031895	CACNG8	calcium channel, voltage-dependent, gamma subunit 8 [HGNC Symbol;Acc:13628]
NM_032121	MAGT1	magnesium transporter 1 [HGNC Symbol;Acc:28880]
NM_032145	FBXO30	F-box protein 30 [HGNC Symbol;Acc:15600]
NM_032148	SLC41A2	solute carrier family 41, member 2 [HGNC Symbol;Acc:31045]
NM_032160	DSEL	dermatan sulfate epimerase-like [HGNC Symbol;Acc:18144]
NM_032194	RPF2	ribosome production factor 2 homolog (S. cerevisiae) [HGNC Symbol;Acc:20870]
NM_032213	ELMOD3	ELMO/CED-12 domain containing 3 [HGNC Symbol;Acc:26158]
NM_032221	CHD6	chromodomain helicase DNA binding protein 6 [HGNC Symbol;Acc:19057]
NM_032223	PCNXL3	pecanex-like 3 (Drosophila) [HGNC Symbol;Acc:18760]
NM_032256	TMEM117	transmembrane protein 117 [HGNC Symbol;Acc:25308]
NM_032264	NBPF3	neuroblastoma breakpoint family, member 3 [HGNC Symbol;Acc:25076]
NM_032272	MAF1	MAF1 homolog (S. cerevisiae) [HGNC Symbol;Acc:24966]
NM_032279	ATP13A4	ATPase type 13A4 [HGNC Symbol;Acc:25422]
NM_032321	C2orf88	chromosome 2 open reading frame 88 [HGNC Symbol;Acc:28191]
NM_032324	NTPCR	nucleoside-triphosphatase, cancer-related [HGNC Symbol;Acc:28204]
NM_032328	EFCAB2	EF-hand calcium binding domain 2 [HGNC Symbol;Acc:28166]
NM_032336	GINS4	GINS complex subunit 4 (Sld5 homolog) [HGNC Symbol;Acc:28226]
NM_032356	LSMD1	LSM domain containing 1 [HGNC Symbol;Acc:28212]
NM_032406	PCDHGC4	protocadherin gamma subfamily C, 4 [HGNC Symbol;Acc:8717]
NM_032410	HOOK3	hook homolog 3 (Drosophila) [HGNC Symbol;Acc:23576]
NM_032424	MSANTD4	Myb/SANT-like DNA-binding domain containing 4 with coiled-coils [HGNC Symbol;Acc:29383]
NM_032449	CC2D1B	coiled-coil and C2 domain containing 1B [HGNC Symbol;Acc:29386]
NM_032458	PHF6	PHD finger protein 6 [HGNC Symbol;Acc:18145]
NM_032463	LAT2	linker for activation of T cells family, member 2 [HGNC Symbol;Acc:12749]
NM_032464	LAT2	linker for activation of T cells family, member 2 [HGNC Symbol;Acc:12749]
NM_032471	PKIB	protein kinase (cAMP-dependent, catalytic) inhibitor beta [HGNC Symbol;Acc:9018]
NM_032492	JAGN1	jagunal homolog 1 (Drosophila) [HGNC Symbol;Acc:26926]
NM_032499	C15orf41	chromosome 15 open reading frame 41 [HGNC Symbol;Acc:26929]
NM_032511	FAXC	failed axon connections homolog (Drosophila) [HGNC Symbol;Acc:20742]
NM_032521	PARD6B	par-6 partitioning defective 6 homolog beta (C. elegans) [HGNC Symbol;Acc:16245]
NM_032528	ST6GAL2	ST6 beta-galactosamide alpha-2,6-sialyltranferase 2 [HGNC Symbol;Acc:10861]
NM_032538	TTBK1	tau tubulin kinase 1 [HGNC Symbol;Acc:19140]
NM_032550	AFAP1L2	actin filament associated protein 1-like 2 [HGNC Symbol;Acc:25901]
NM_032575	GLIS2	GLIS family zinc finger 2 [HGNC Symbol;Acc:29450]
NM_032581	FAM126A	family with sequence similarity 126, member A [HGNC Symbol;Acc:24587]
NM_032602	GJA10	gap junction protein, alpha 10, 62kDa [HGNC Symbol;Acc:16995]
NM_032623	MGARP	mitochondria-localized glutamic acid-rich protein [HGNC Symbol;Acc:29969]
NM_032682	FOXP1	forkhead box P1 [HGNC Symbol;Acc:3823]
NM_032744	ADTRP	androgen-dependent TFPI-regulating protein [HGNC Symbol;Acc:21214]
NM_032750	ABHD14B	abhydrolase domain containing 14B [HGNC Symbol;Acc:28235]
NM_032800	C1orf198	chromosome 1 open reading frame 198 [HGNC Symbol;Acc:25900]
NM_032810	ATAD1	ATPase family, AAA domain containing 1 [HGNC Symbol;Acc:25903]
NM_032811	TBRG1	transforming growth factor beta regulator 1 [HGNC Symbol;Acc:29551]
NM_032824	TMEM87B	transmembrane protein 87B [HGNC Symbol;Acc:25913]
NM_032826	SLC35B4	solute carrier family 35, member B4 [HGNC Symbol;Acc:20584]
NM_032846	RAB2B	RAB2B, member RAS oncogene family [HGNC Symbol;Acc:20246]
NM_032861	SERAC1	serine active site containing 1 [HGNC Symbol;Acc:21061]
NM_032865	TNS4	tensin 4 [HGNC Symbol;Acc:24352]
NM_032867	MICALCL	MICAL C-terminal like [HGNC Symbol;Acc:25933]
NM_032869	NUDCD1	NudC domain containing 1 [HGNC Symbol;Acc:24306]
NM_032875	FBXL20	F-box and leucine-rich repeat protein 20 [HGNC Symbol;Acc:24679]
NM_032876	AJUBA	ajuba LIM protein [HGNC Symbol;Acc:20250]
NM_032959	POLR2J2	DNA-directed RNA polymerase II subunit RPB11-b1 [RefSeq peptide;Acc:NP_116581]
NM_032997	ZWINT	ZW10 interactor [HGNC Symbol;Acc:13195]
NM_033014	OGN	osteoglycin [HGNC Symbol;Acc:8126]
NM_033026	PCLO	piccolo (presynaptic cytomatrix protein) [HGNC Symbol;Acc:13406]
NM_033029	LMLN	leishmanolysin-like (metallopeptidase M8 family) [HGNC Symbol;Acc:15991]
NM_033083	EAF1	ELL associated factor 1 [HGNC Symbol;Acc:20907]
NM_033116	NEK9	NIMA-related kinase 9 [HGNC Symbol;Acc:18591]
NM_033123	PLCZ1	phospholipase C, zeta 1 [HGNC Symbol;Acc:19218]
NM_033196	ZNF682	zinc finger protein 682 [HGNC Symbol;Acc:28857]
NM_033207	OPALIN	oligodendrocytic myelin paranodal and inner loop protein [HGNC Symbol;Acc:20707]
NM_033315	RASL10B	RAS-like, family 10, member B [HGNC Symbol;Acc:30295]
NM_033360	KRAS	v-Ki-ras2 Kirsten rat sarcoma viral oncogene homolog [HGNC Symbol;Acc:6407]
NM_033387	FAM78A	family with sequence similarity 78, member A [HGNC Symbol;Acc:25465]
NM_033390	ZC3H12C	zinc finger CCCH-type containing 12C [HGNC Symbol;Acc:29362]
NM_033410	ZNF764	zinc finger protein 764 [HGNC Symbol;Acc:28200]
NM_033631	LUZP1	leucine zipper protein 1 [HGNC Symbol;Acc:14985]
NM_052845	MMAB	methylmalonic aciduria (cobalamin deficiency) cblB type [HGNC Symbol;Acc:19331]
NM_052847	GNG7	guanine nucleotide binding protein (G protein), gamma 7 [HGNC Symbol;Acc:4410]
NM_052854	CREB3L1	cAMP responsive element binding protein 3-like 1 [HGNC Symbol;Acc:18856]
NM_052867	NALCN	sodium leak channel, non-selective [HGNC Symbol;Acc:19082]
NM_052893	BTBD9	BTB (POZ) domain containing 9 [HGNC Symbol;Acc:21228]
NM_052896	CSMD2	CUB and Sushi multiple domains 2 [HGNC Symbol;Acc:19290]
NM_052905	FMNL2	formin-like 2 [HGNC Symbol;Acc:18267]
NM_052906	ELFN2	extracellular leucine-rich repeat and fibronectin type III domain containing 2 [HGNC Symbol;Acc:29396]
NM_052913	TMEM200A	transmembrane protein 200A [HGNC Symbol;Acc:21075]
NM_052923	SCAND3	SCAN domain containing 3 [HGNC Symbol;Acc:13851]
NM_052932	TMEM123	transmembrane protein 123 [HGNC Symbol;Acc:30138]
NM_052947	ALPK2	alpha-kinase 2 [HGNC Symbol;Acc:20565]
NM_053002	MED12L	mediator complex subunit 12-like [HGNC Symbol;Acc:16050]
NM_053016	PALM2	paralemmin 2 [HGNC Symbol;Acc:15845]
NM_053023	ZFP91	zinc finger protein 91 homolog (mouse) [HGNC Symbol;Acc:14983]
NM_053043	RBM33	RNA binding motif protein 33 [HGNC Symbol;Acc:27223]
NM_053053	TADA1	transcriptional adaptor 1 [HGNC Symbol;Acc:30631]
NM_053067	UBQLN1	ubiquilin 1 [HGNC Symbol;Acc:12508]
NM_054026	CNOT7	CCR4-NOT transcription complex, subunit 7 [HGNC Symbol;Acc:14101]
NM_057168	WNT16	wingless-type MMTV integration site family, member 16 [HGNC Symbol;Acc:16267]
NM_057175	NAA15	N(alpha)-acetyltransferase 15, NatA auxiliary subunit [HGNC Symbol;Acc:30782]
NM_058004	PI4KA	phosphatidylinositol 4-kinase, catalytic, alpha [HGNC Symbol;Acc:8983]
NM_058163	TSR2	TSR2, 20S rRNA accumulation, homolog (S. cerevisiae) [HGNC Symbol;Acc:25455]
NM_079423	MYL6	myosin, light chain 6, alkali, smooth muscle and non-muscle [HGNC Symbol;Acc:7587]
NM_080424	SP110	SP110 nuclear body protein [HGNC Symbol;Acc:5401]
NM_080550	SYNRG	synergin, gamma [HGNC Symbol;Acc:557]
NM_080612	GAB3	GRB2-associated binding protein 3 [HGNC Symbol;Acc:17515]
NM_080630	COL11A1	collagen, type XI, alpha 1 [HGNC Symbol;Acc:2186]
NM_080669	SLC46A1	solute carrier family 46 (folate transporter), member 1 [HGNC Symbol;Acc:30521]
NM_080721	OCSTAMP	osteoclast stimulatory transmembrane protein [HGNC Symbol;Acc:16116]
NM_080829	FAM65C	family with sequence similarity 65, member C [HGNC Symbol;Acc:16168]
NM_080867	SOCS4	suppressor of cytokine signaling 4 [HGNC Symbol;Acc:19392]
NM_100486	WAC	WW domain containing adaptor with coiled-coil [HGNC Symbol;Acc:17327]
NM_130439	MXI1	MAX interactor 1, dimerization protein [HGNC Symbol;Acc:7534]
NM_130798	SNAP23	synaptosomal-associated protein, 23kDa [HGNC Symbol;Acc:11131]
NM_130809	PRRC1	proline-rich coiled-coil 1 [HGNC Symbol;Acc:28164]
NM_130831	NA	NA
NM_130832	NA	NA
NM_130833	OPA1	optic atrophy 1 (autosomal dominant) [HGNC Symbol;Acc:8140]
NM_130834	OPA1	optic atrophy 1 (autosomal dominant) [HGNC Symbol;Acc:8140]
NM_130835	OPA1	optic atrophy 1 (autosomal dominant) [HGNC Symbol;Acc:8140]
NM_130837	OPA1	optic atrophy 1 (autosomal dominant) [HGNC Symbol;Acc:8140]
NM_133259	LRPPRC	leucine-rich pentatricopeptide repeat containing [HGNC Symbol;Acc:15714]
NM_133367	PAQR8	progestin and adipoQ receptor family member VIII [HGNC Symbol;Acc:15708]
NM_133433	NIPBL	Nipped-B homolog (Drosophila) [HGNC Symbol;Acc:28862]
NM_133439	TADA2A	transcriptional adaptor 2A [HGNC Symbol;Acc:11531]
NM_133493	CD109	CD109 molecule [HGNC Symbol;Acc:21685]
NM_133499	SYN1	synapsin I [HGNC Symbol;Acc:11494]
NM_134433	RFX2	regulatory factor X, 2 (influences HLA class II expression) [HGNC Symbol;Acc:9983]
NM_138287	DTX3L	deltex 3-like (Drosophila) [HGNC Symbol;Acc:30323]
NM_138323	PCSK6	proprotein convertase subtilisin/kexin type 6 [HGNC Symbol;Acc:8569]
NM_138324	PCSK6	proprotein convertase subtilisin/kexin type 6 [HGNC Symbol;Acc:8569]
NM_138340	ABHD3	abhydrolase domain containing 3 [HGNC Symbol;Acc:18718]
NM_138389	FAM114A1	family with sequence similarity 114, member A1 [HGNC Symbol;Acc:25087]
NM_138415	PHF21B	PHD finger protein 21B [HGNC Symbol;Acc:25161]
NM_138421	SAAL1	serum amyloid A-like 1 [HGNC Symbol;Acc:25158]
NM_138428	C1orf212	chromosome 1 open reading frame 212 [HGNC Symbol;Acc:25154]
NM_138432	SDSL	serine dehydratase-like [HGNC Symbol;Acc:30404]
NM_138439	FLYWCH2	FLYWCH family member 2 [HGNC Symbol;Acc:25178]
[truncated: 804 more rows]
