# Supplementary material for: LARP1 functions as a molecular switch for mTORC1-mediated translation of an essential class of mRNAs
Source: eLife. 2017 Jun 26;6:e25237. doi: 10.7554/eLife.25237 (PMC5484620; doi:10.7554/eLife.25237)
Supplement: Supplementary file 4. — DOI: http://dx.doi.org/10.7554/eLife.25237.019 [file elife-25237-supp4.xlsx]

## Sheet: 5'TOP and LARP1 binding sites
Gene name	No. unique transcripts	5'UTR sequence (5'TOP, LARP1 site,CDS)	5'TOP type	Overlap?	Notes
RPL13	3	cctttccgctcggctgttttcctgcgcaggagccgcagggccgtaggcagccATG	TOP	No
RPL17	8	cctgcctcctcagatctcgtttcttcggctacgaatctcgcgagaagtcaagttctcatgagttctcccaaaatccaccgctcttcctctttccctaagcagcctgagggttgactggattggtgaggcccgtgtggctacttctgtggaagcagtgctgtagttactggaagataaaagggaaagcaagcccttggtgggggaaagtatggctgcgatgatggcatttcttaggacacctttggattaataatgaaaacaactactctctgagcagctgttcgaatcatctgatatttatactgaatgagttactgtaagtacgtattgacagaattacactgtactttcctctaggtgatctgtgaaaATG	TOP	No
RPL21	3	tttcctttcggccggaaccgccatcttccagtaattcgccaaaATGACG	TOP	No
RPL26	1	ataggtctcgcgagatctttggtaaacttacagaaccggaagcagcgtgtagttctcttcccttttgcggccatcaccgaagcgggagcggccaaaATG	TOP	No
RPL32	3	cccttctctcttcctcggcgctgcctacggaggtggcagccatctccttctcggcatcATG	TOP	No
RPL4	5	cttccttttcctgtggcagcagccgggctgagaggagcgtggctgtctcctctctccgccATGGCGTGTGCTCGC	TOP	No
RPS12	1	ctctttccctgccgccgccgagtcgcgcggaggcggaggcttgggtgcgttcaagattcaacttcacccgtaacccaccgccATG	TOP	No
RPS17	1	gtttcctcttttaccaaggacccgccaacATG	TOP-like	Yes
RPS17L	1	gtttcctcttttaccaaggacccgccaacATG	TOP-like	Yes
RPS2	1	cttcttttccgacaaaacaccaaATGGCG	TOP	No
RPS24	6	ctcttttcctccttggctgtctgaagatagatcgccatcATG	TOP	Yes
RPS6	1	cctcttttccgtggcgcctcggaggcgttcagctgcttcaagATG	TOP	No
RPSA	4	gtacataaggacgtcatttcctgccgcctgtcttttccgtgctacctgcagaggggtccatacggcgttgttctggattcccgtcgtaacttaaagggaaattttcacaATG	No	No
